# Supplementary material for: Inhibition of BET bromodomain proteins as a therapeutic approach in prostate cancer
Source: Oncotarget. 2013 Nov 23;4(12):2419–29. doi: 10.18632/oncotarget.1572 (PMC3926837; doi:10.18632/oncotarget.1572)
Supplement: Supplementary file 2 [file oncotarget-04-2419-s002.xlsx]

## Sheet: Sheet1
Supplemental Table S1: Prostate Cell Cycle Analysis
Cell Cycle Analysis: Day 3								Cell Cycle Analysis: Day 6
Cell Line	Treatment	G1 (%)	S (%)	G2 (%)	sub-G1 (%)			Cell Line	Treatment	G1 (%)	S (%)	G2 (%)	sub-G1 (%)
LNCaP	DMSO	64	20.7	12.45	2.6			LNCaP	DMSO	63.65	22.35	12.55	2.535
	500 nM	74.4	14.7	8.735	3.7				500 nM	75.6	8.625	4.16	6.63
	1000 nM	90.35	3.8	5.465	6.355				1000 nM	73.5	6.085	2.955	6.145
	5000 nM	84.7	4.22	6.605	4.745				5000 nM	78.95	5.385	5.245	5.98
VCaP	DMSO	58.3	13.5	6.255	13.55			VCaP	DMSO	64.3	14.6	7.47	11.835
	500 nM	58.45	14.8	4.905	15.2				500 nM	62.4	12	7.235	14.1
	1000 nM	58.05	14.1	5.47	18.1				1000 nM	53.65	15.55	5.1	25
	5000 nM	53.55	12.3	4.595	24.6				5000 nM	42.5	16.8	3.705	36.8
PC3	DMSO	44.1	29.9	23.9	4.895			PC3	DMSO	42.1	31.2	19.55	7.29
	500 nM	40.1	29.75	23.2	6.76				500 nM	42.45	26.1	18.75	13.55
	1000 nM	42.35	28.3	18.8	10.705				1000 nM	41.25	24.95	19.85	14.9
	5000 nM	41.4	29.4	15.5	11.355				5000 nM	34.55	25.95	18.3	17

## Sheet: LNCaP_down
Category	Term	Genes	# genes in list	Total # genes in list	# genes in background	Total # genes in background	Fold Enrichment	p-Value
GOTERM_BP_ALL	GO:0006260~DNA replication	CDC25A, GINS3, MCM5, MCM4, NFIC, MCM7, POLE2, CDC6, POLD3, BRCA1, GINS1, POLA2, CHEK1, ORC1, DKC1, RFC2, MCM10, RFC3, CDC45, GINS2, HMGA1, C10orf2, RAD51, FEN1, ---, TIPIN, MCM3, DTL, MCM2, TOP3A, CDT1, MCM6	31	753	183	13187	2.96662	1.48775e-07
GOTERM_BP_ALL	GO:0042254~ribosome biogenesis	RRP9, NOP56, RCL1, MRTO4, EXOSC5, GEMIN4, FTSJ1, NIP7, PA2G4, DKC1, RRS1, GNL3L, PES1, NOLC1, TSR1, NPM1, TFB2M, EXOSC4, NPM3, PDCD11, BYSL, BOP1, NOP14	23	753	120	13187	3.35658	9.84628e-07
REACTOME_PATHWAY	REACT_383:DNA Replication	MCM4, MCM5, MCM7, PSMB10, PSMB8, POLE2, CDC6, POLD3, GINS1, POLA2, ORC1, RFC2, MCM10, RFC3, CDC45, GINS2, FEN1, MCM3, MCM2, CDT1, MCM6	21	208	95	3088	3.28178	2.60254e-06
GOTERM_BP_ALL	GO:0006268~DNA unwinding during replication	MCM7, HMGA1, MCM4, C10orf2, MCM2, TOP3A, RAD51, MCM6	8	753	14	13187	10.0072	4.59981e-06
KEGG_PATHWAY	hsa03030:DNA replication	RFC3, MCM5, MCM4, MCM7, POLE2, FEN1, POLD3, POLA2, MCM3, MCM2, RFC2, MCM6	12	299	36	4722	5.26421	7.61502e-06
GOTERM_BP_ALL	GO:0006259~DNA metabolic process	CDC25A, MCM4, MCM5, ---, NFIC, POLE2, POLD3, BRCA1, GINS1, ORC1, CHEK1, BCCIP, DKC1, RFC2, CDC45, GINS2, MCM10, RAD18, TP53, UNG, TRIP13, RNF168, TIPIN, CDC6, MCM3, DTL, CDT1, RAD51AP1, HSPD1, DFFB, GINS3, MCM7, RAD51L3, HAUS7 /// TREX2, DNASE2B, POLA2, HELLS, RFC3, HMGA1, C10orf2, MYC, RAD51, DNASE2, FEN1, EXO1, NT5E, OBFC2B, UHRF1, MCM2, TOP3A, EYA2, DDB2, MCM6	53	753	494	13187	1.87888	1.31746e-05
GOTERM_BP_ALL	GO:0006270~DNA replication initiation	MCM7, CDC45, MCM4, MCM5, MCM3, ORC1, MCM2, MCM6	8	753	16	13187	8.75631	1.3862e-05
GOTERM_BP_ALL	GO:0032508~DNA duplex unwinding	MCM7, HMGA1, MCM4, C10orf2, MCM2, TOP3A, RAD51, MCM6	8	753	18	13187	7.78338	3.48687e-05
GOTERM_BP_ALL	GO:0032392~DNA geometric change	MCM7, HMGA1, MCM4, C10orf2, MCM2, TOP3A, RAD51, MCM6	8	753	18	13187	7.78338	3.48687e-05
GOTERM_BP_ALL	GO:0022613~ribonucleoprotein complex biogenesis	RRP9, NOP56, RCL1, MRTO4, EXOSC5, SRSF2IP, GEMIN4, FTSJ1, NIP7, PA2G4, DKC1, RRS1, GNL3L, PES1, NOLC1, TSR1, NPM1, SNRPD1, TFB2M, EXOSC4, NPM3, PDCD11, BOP1, BYSL, NOP14	25	753	178	13187	2.45964	7.39975e-05
GOTERM_BP_ALL	GO:0034660~ncRNA metabolic process	RRP9, MKI67IP, TRMT1, TRMT6, NOP56, EXOSC5, TARS2, WDR4, GEMIN4, FTSJ1, PUS1, PA2G4, DKC1, FARSA, NOLC1, PES1, RPP25, METTL1, VARS, QTRTD1, TFB2M, EXOSC4, ADAT2, TRMT61A, NPM3, PDCD11, BOP1, NOP14, TRMT11	29	753	226	13187	2.24719	8.87427e-05
GOTERM_BP_ALL	GO:0042221~response to chemical stimulus	LIPG, ENG, GNG4, LOX, CYP1B1, DDC, CXCL11, RERG, CD44, SCARB1, ALDH1A3, CXCL5, THBS1, BRCA1, CA4, BCAR3, FPR3, IL8, NUPR1, SHH, PLAT, GART, SGK2, ---, UGT2B28, AK4, GATM, ANGPTL4, GHRHR, STC2, VARS, UGT2B4, STAT6, KCNMA1, IGFBP1, TFRC, EDN1, PLIN2, MAP2K6, TP53, IRS1, PYCR1, CCL2, GPX7, TLR3, ME1, IRAK1, ITGA2, FAS, MMP12, NR0B1, NRP2, LY96, TGFB2, IKBKB, IGFBP7, MGST1, SLC15A2, SERPINH1, DPP4, C…	104	753	1263	13187	1.44205	0.000103479
GOTERM_BP_ALL	GO:0034470~ncRNA processing	RRP9, TRMT1, TRMT6, NOP56, EXOSC5, WDR4, GEMIN4, FTSJ1, PUS1, PA2G4, DKC1, NOLC1, PES1, RPP25, METTL1, QTRTD1, TFB2M, ADAT2, EXOSC4, TRMT61A, NPM3, PDCD11, BOP1, NOP14, TRMT11	25	753	183	13187	2.39243	0.000115023
GOTERM_BP_ALL	GO:0050793~regulation of developmental process	STAT6, MAFF, PTGER4, KLF4, PRLR, VPS33A, HOXA2, LAMA1, MGP, AKAP2 /// PALM2-AKAP2, ITPKB, THBS1, ---, ATP10A, SHH, IL7, TIMP2, TWIST1, MAPT, TGIF2, DLL3, TRIM16, ANGPTL4, ADA, PLA2G2A, COL4A2, TP53, IGFBP3, RHOQ, DDAH1, CDC42EP2, LOC100507187, GAS2, SHROOM3, KLK3, EDN1, THRB, FAS, LZTS1, PTPRM, BMPR1B, NTRK2, HES1, PLXNB1, TLR3, NME1, MAF, HOPX, AGTR1, LPL, HGF, KL, CYP27B1, NR0B1, APOH, TESC, NK…	62	753	663	13187	1.63768	0.000136196
GOTERM_BP_ALL	GO:0042127~regulation of cell proliferation	ENG, STAT6, RERG, KLF4, NUP62, CUL3, LAMA1, TCF3, FOXM1, CXCL10, CXCL5, THBS1, COMT, BRCA1, SHH, NUPR1, IL8, IL7, CHEK1, TIMP2, NR5A2, PTGES, GHRHR, ADA, ---, PLA2G2A, GPNMB, FOSL2, CDCA7, TP53, IGFBP3, TIPIN, CDC6, S100A11, KISS1R, MATK, EDN1, MTBP, CXCL1, IRS1, PTPRM, HES1, E2F3, CCL2, NME1, ITGA2, MMP12, SPARC, RARRES3, GJB6, AGTR1, FRK, NOX1, CYP27B1, APOH, CGREF1, TESC, ASZ1, STS, NPM1, MYC,…	70	753	783	13187	1.56562	0.00018034
KEGG_PATHWAY	hsa00230:Purine metabolism	POLR1B, AK2, AMPD2, ---, AK4, POLE2, APRT, GART, PFAS, PDE8B, NME1, ITPA, POLD3, CANT1, POLA2, POLR3G, PAICS, ADA, ZNRD1, AK5, NME4, NT5E	23	299	152	4722	2.38968	0.000181081
KEGG_PATHWAY	hsa04110:Cell cycle	TP53, CDC25A, MCM4, MCM5, MCM7, E2F3, CHEK2, CDC6, TFDP1, E2F1, ORC1, CHEK1, ANAPC13, CDC45, MYC, TGFB2, MCM3, E2F2, MCM2, MCM6	20	299	122	4722	2.58896	0.000190386
GOTERM_BP_ALL	GO:0034404~nucleobase, nucleoside and nucleotide biosynthetic process	CMPK2, AMPD2, ATP5G1, PRTFDC1, APRT, GART, MTHFD1, ME1, PFAS, NME1, FLAD1, ATP8B4, ATP11A, ATP10A, PAICS, ADA, QTRTD1, AK5, NME4, ATP6V1E2, NT5E, ---, CTPS2, ATP2B4, ATP5S	25	753	190	13187	2.30429	0.000206184
GOTERM_BP_ALL	GO:0034654~nucleobase, nucleoside, nucleotide and nucleic acid biosynthetic process	CMPK2, AMPD2, ATP5G1, PRTFDC1, APRT, GART, MTHFD1, ME1, PFAS, NME1, FLAD1, ATP8B4, ATP11A, ATP10A, PAICS, ADA, QTRTD1, AK5, NME4, ATP6V1E2, NT5E, ---, CTPS2, ATP2B4, ATP5S	25	753	190	13187	2.30429	0.000206184
GOTERM_BP_ALL	GO:0016072~rRNA metabolic process	RRP9, MKI67IP, PA2G4, NOP56, EXOSC5, DKC1, TFB2M, GEMIN4, FTSJ1, EXOSC4, NPM3, PDCD11, BOP1, NOP14, NOLC1, PES1	16	753	95	13187	2.94949	0.000294103
GOTERM_BP_ALL	GO:0044271~nitrogen compound biosynthetic process	UROD, CMPK2, AMPD2, ATP5G1, AGMAT, DDC, PRTFDC1, ---, PYCR1, APRT, GART, MTHFD1, ME1, PFAS, NME1, FLAD1, ATP8B4, CBS, ATP11A, NQO1, ATP10A, TSPO, PAICS, ADA, QTRTD1, AK5, NME4, SRM, ATP6V1E2, TGFB2, NT5E, CTPS2, LOC100507192, ATP2B4, ATP5S	35	753	325	13187	1.88597	0.000458476
GOTERM_BP_ALL	GO:0006364~rRNA processing	RRP9, PA2G4, NOP56, EXOSC5, DKC1, TFB2M, GEMIN4, FTSJ1, EXOSC4, NPM3, PDCD11, BOP1, NOP14, NOLC1, PES1	15	753	91	13187	2.88669	0.000607225
GOTERM_BP_ALL	GO:0042455~ribonucleoside biosynthetic process	NT5E, PRTFDC1, ADA, APRT, QTRTD1	5	753	8	13187	10.9454	0.000610453
GOTERM_BP_ALL	GO:0009163~nucleoside biosynthetic process	NT5E, PRTFDC1, ADA, APRT, QTRTD1	5	753	8	13187	10.9454	0.000610453
GOTERM_BP_ALL	GO:0046129~purine ribonucleoside biosynthetic process	NT5E, PRTFDC1, ADA, APRT, QTRTD1	5	753	8	13187	10.9454	0.000610453
GOTERM_BP_ALL	GO:0042451~purine nucleoside biosynthetic process	NT5E, PRTFDC1, ADA, APRT, QTRTD1	5	753	8	13187	10.9454	0.000610453
KEGG_PATHWAY	hsa00240:Pyrimidine metabolism	POLR1B, CMPK2, ---, POLE2, ZNRD1, NME4, NME1, ITPA, POLD3, CANT1, NT5E, POLA2, CTPS2, POLR3G	16	299	94	4722	2.68811	0.000691899
GOTERM_BP_ALL	GO:0008285~negative regulation of cell proliferation	ENG, KLF4, RERG, NUP62, THBS1, COMT, NUPR1, IL8, SHH, CHEK1, TIMP2, PTGES, PLA2G2A, GPNMB, TP53, IGFBP3, CDC6, S100A11, KISS1R, MTBP, CXCL1, PTPRM, NME1, RARRES3, GJB6, FRK, CYP27B1, APOH, CGREF1, TESC, ASZ1, NPM1, TGFB2, IGFBP7, GAL, PEMT, ---, BTG3	37	753	359	13187	1.80492	0.000702565
REACTOME_PATHWAY	REACT_1538:Cell Cycle Checkpoints	TP53, CDC25A, MCM4, MCM5, MCM7, PSMB10, PSMB8, CHEK2, CDC6, CHEK1, ORC1, RFC2, MCM10, RFC3, CDC45, MCM3, MCM2, MCM6	18	208	109	3088	2.45166	0.00074725
GOTERM_BP_ALL	GO:0008152~metabolic process	---, MKI67IP, SLC29A1, MYBBP1A, ATF1, ARAF, SCARB1, NFE2L3, NOP56, SLCO4A1, MRPS12, CA4, BRCA1, GINS1, PKN1, CA12, PRSS2, MAMDC2, ABHD14A /// ACY1, ASRGL1, GART, B4GALT2, CAMKV, BACH2, MCM10, PFKP, CBS, GNA14, DDAH1, CFLAR, PTPRJ, BOP1, EDN1, CHST3, SPOCK3, MRPL15, TP53, TRMT1, ENO1, PSMB8, MOSC1, C8orf38, PYCR1, CDC6, HES1, DNASE2B, ATP8B4, TGIF2, POLA2, AGTR1, CYP4F12, MME, TFEB, ANAPC13, EIF3C…	462	753	7382	13187	1.09602	0.00133263
KEGG_PATHWAY	hsa00140:Steroid hormone biosynthesis	UGT1A1 /// UGT1A10 /// UGT1A3 /// UGT1A4 /// UGT1A5 /// UGT1A6 /// UGT1A7 /// UGT1A8 /// UGT1A9, CYP1B1, UGT2B28, AKR1C3, STS, UGT2B15, UGT2B4, ---, COMT, UGT2B17	10	299	44	4722	3.58924	0.00139921
GOTERM_BP_ALL	GO:0044238~primary metabolic process	---, MKI67IP, SLC29A1, MYBBP1A, ATF1, ARAF, SCARB1, NFE2L3, NOP56, MRPS12, BRCA1, GINS1, PKN1, PRSS2, MAMDC2, ABHD14A /// ACY1, ASRGL1, GART, B4GALT2, CAMKV, BACH2, MCM10, PFKP, CBS, GNA14, DDAH1, CFLAR, PTPRJ, BOP1, CHST3, EDN1, SPOCK3, MRPL15, TP53, TRMT1, ENO1, PSMB8, PYCR1, CDC6, HES1, DNASE2B, ATP8B4, TGIF2, POLA2, MME, TFEB, ANAPC13, ELOVL6, HMGA1, EIF3C, GLS2, PRSS3, EBPL, MAPKAPK3, SRM, B…	422	753	6682	13187	1.106	0.00150427
GOTERM_BP_ALL	GO:0006725~cellular aromatic compound metabolic process	MTHFD1L, HGD, UGT1A1 /// UGT1A10 /// UGT1A3 /// UGT1A4 /// UGT1A5 /// UGT1A6 /// UGT1A7 /// UGT1A8 /// UGT1A9, UROD, AMPD2, DDC, CYP1B1, APRT, ---, GART, MTHFD1, FLAD1, COMT, FAH, PAICS, ADA, TGFB2, PEMT	18	753	134	13187	2.35244	0.00158806
KEGG_PATHWAY	hsa00053:Ascorbate and aldarate metabolism	UGT1A1 /// UGT1A10 /// UGT1A3 /// UGT1A4 /// UGT1A5 /// UGT1A6 /// UGT1A7 /// UGT1A8 /// UGT1A9, ALDH1B1, UGT2B28, UGT2B15, UGT2B17, UGT2B4	6	299	15	4722	6.31706	0.0017178
GOTERM_BP_ALL	GO:0007049~cell cycle	CDC25A, CHEK2, CUL3, SEPT9, TCF3, TFDP1, FOXM1, ---, PTP4A1, THBS1, BRCA1, IL8, PA2G4, E2F1, CHEK1, BCCIP, CDC45, PET117, TPD52L1, TP53, TACC2, TRIP13, TIPIN, CDC6, MCM3, E2F2, GAS2, MAP2K6, CDT1, LZTS1, MTBP, JUB, LEPREL4, NEK6, PSMB10, MCM7, GADD45GIP1, PSMB8, E2F3, RAD51L3, TUBB2B, HAUS7 /// TREX2, STEAP3, HELLS, HGF, RRS1, ANAPC13, CYP27B1, PES1, NOLC1, CGREF1, NPM1, KNTC1, MYC, RAD51, EXO1, …	64	753	761	13187	1.47281	0.00173289
GOTERM_BP_ALL	GO:0009165~nucleotide biosynthetic process	CMPK2, AMPD2, ATP5G1, GART, MTHFD1, ME1, PFAS, NME1, FLAD1, ATP8B4, ATP11A, ATP10A, PAICS, ADA, AK5, NME4, ATP6V1E2, NT5E, ---, CTPS2, ATP2B4, ATP5S	22	753	183	13187	2.10534	0.00174608
GOTERM_BP_ALL	GO:0055086~nucleobase, nucleoside and nucleotide metabolic process	CMPK2, AMPD2, ATP5G1, PRTFDC1, APRT, GART, MTHFD1, ME1, PFAS, NME1, PDE8B, ITPA, FLAD1, ATP8B4, ATP11A, NUDT4 /// NUDT4P1, ATP10A, C6orf108, NOX1, PAICS, ADA, QTRTD1, AK5, NME4, ATP6V1E2, NT5E, RHOQ, ---, CTPS2, ATP2B4, PEMT, ATP5S	32	753	311	13187	1.80194	0.00175676
GOTERM_BP_ALL	GO:0009161~ribonucleoside monophosphate metabolic process	NT5E, PAICS, AMPD2, ---, GART, ADA, PFAS	7	753	25	13187	4.90353	0.00234492
GOTERM_BP_ALL	GO:0051094~positive regulation of developmental process	BMPR1B, THBS1, PLXNB1, NME1, ITPKB, TGIF2, HOPX, ---, SHH, AGTR1, LPL, IL7, MAPT, CYP27B1, KL, DLL3, TRIM16, ANGPTL4, TESC, PLA2G2A, ADA, NKX2-2, IGFBP3, TGFB2, SYK, DDAH1, TNFSF12-TNFSF13 /// TNFSF13, THRB, ERAP1	29	753	277	13187	1.83345	0.00234801
KEGG_PATHWAY	hsa00980:Metabolism of xenobiotics by cytochrome P450	UGT1A1 /// UGT1A10 /// UGT1A3 /// UGT1A4 /// UGT1A5 /// UGT1A6 /// UGT1A7 /// UGT1A8 /// UGT1A9, UGT2B28, CYP1B1, AKR1C3, GSTA1, UGT2B15, UGT2B4, ALDH1A3, ---, MGST1, UGT2B17	11	299	57	4722	3.0477	0.00261481
GOTERM_BP_ALL	GO:0009303~rRNA transcription	MKI67IP, TP53, NPM3, GTF3C6, ---, CD3EAP	6	753	18	13187	5.83754	0.00273542
GOTERM_BP_ALL	GO:0022603~regulation of anatomical structure morphogenesis	AKAP2 /// PALM2-AKAP2, COL4A2, PTPRM, KLK3, THBS1, PLXNB1, ---, HOPX, ATP10A, HGF, SHROOM3, MAPT, APOH, ANGPTL4, TGFB2, DDAH1, RHOQ, CDC42EP2, LOC100507187, GAS2, TNFSF12-TNFSF13 /// TNFSF13, EDN1, ERAP1, LZTS1	24	753	218	13187	1.92799	0.00324495
GOTERM_BP_ALL	GO:0001558~regulation of cell growth	GNG4, TP53, RERG, CD320, ENO1, CD44, TMEM97, FOXM1, FAM107A, AGTR1, IL17RB, GREM1, C6orf108, IL7, PRSS2, MAPT, CYP27B1, PHF17, IGFBP3, TGFB2, IGFBP7, IGFBP1, ---	22	753	193	13187	1.99626	0.00333571
GOTERM_BP_ALL	GO:0009259~ribonucleotide metabolic process	PAICS, AMPD2, ATP5G1, ADA, GART, AK5, PFAS, NME4, NME1, ATP6V1E2, ATP8B4, ATP11A, RHOQ, NT5E, ---, ATP10A, ATP2B4, ATP5S	18	753	145	13187	2.17398	0.00368856
GOTERM_BP_ALL	GO:0009260~ribonucleotide biosynthetic process	PAICS, AMPD2, ATP5G1, ADA, GART, AK5, PFAS, NME4, NME1, ATP6V1E2, ATP8B4, ATP11A, ---, ATP10A, ATP2B4, ATP5S	16	753	122	13187	2.29674	0.00395152
GOTERM_BP_ALL	GO:0009119~ribonucleoside metabolic process	NME1, NT5E, PRTFDC1, ---, ADA, APRT, QTRTD1, PEMT, NME4	9	753	46	13187	3.42638	0.00408243
GOTERM_BP_ALL	GO:0044237~cellular metabolic process	---, MKI67IP, SLC29A1, MYBBP1A, ATF1, ARAF, SCARB1, NFE2L3, NOP56, MRPS12, CA4, BRCA1, GINS1, PKN1, CA12, MAMDC2, ABHD14A /// ACY1, ASRGL1, GART, CAMKV, BACH2, MCM10, PFKP, CBS, GNA14, DDAH1, PTPRJ, BOP1, CHST3, EDN1, SPOCK3, MRPL15, TP53, TRMT1, ENO1, PSMB8, PYCR1, CDC6, HES1, DNASE2B, ATP8B4, TGIF2, POLA2, AGTR1, MME, TFEB, ANAPC13, ELOVL6, HMGA1, EIF3C, GLS2, MAPKAPK3, SRM, BMPR1B, LOXL1, NT5E…	403	753	6430	13187	1.0976	0.00444632
GOTERM_BP_ALL	GO:0009126~purine nucleoside monophosphate metabolic process	NT5E, PAICS, AMPD2, GART, ADA, PFAS	6	753	20	13187	5.25378	0.00450204
GOTERM_BP_ALL	GO:0009167~purine ribonucleoside monophosphate metabolic process	NT5E, PAICS, AMPD2, GART, ADA, PFAS	6	753	20	13187	5.25378	0.00450204
GOTERM_BP_ALL	GO:0044085~cellular component biogenesis	RRP9, DPAGT1, EPB49, MKI67IP, LOX, KRT14, PPIH, STOM, IPO4, ---, PRLR, MYO7A, NOP56, PEX13, SEPT9, MGP, ATL3, SRSF2IP, PDSS1, TAP2, PA2G4, PREX1, GEMIN4, DKC1, GNL3L, BIRC3, ANGPTL4, PFKP, SNRPD1, TP53, MRTO4, BAIAP2L2, NPM3, ADD2, BOP1, E2F2, FAS, IRAK1, JUB, LEPREL4, TUBA4A, HSPD1, IRS1, RIMS1, E2F3, LOC100509703, TUBB2B, DCTPP1, HAUS7 /// TREX2, RCL1, EXOSC5, FTSJ1, TUBA3D, HELLS, NIP7, RRS1, …	76	753	976	13187	1.36369	0.00455877
GOTERM_BP_ALL	GO:0009150~purine ribonucleotide metabolic process	PAICS, AMPD2, ATP5G1, ADA, GART, AK5, PFAS, NME4, NME1, ATP6V1E2, ATP8B4, ATP11A, RHOQ, NT5E, ATP10A, ATP2B4, ATP5S	17	753	136	13187	2.18908	0.00460851
GOTERM_BP_ALL	GO:0009451~RNA modification	WDR4, TFB2M, DKC1, FTSJ1, PUS1, METTL1, TRMT61A, QTRTD1, CDKAL1	9	753	47	13187	3.35348	0.00467965
GOTERM_BP_ALL	GO:0008202~steroid metabolic process	UGT1A1 /// UGT1A10 /// UGT1A3 /// UGT1A4 /// UGT1A5 /// UGT1A6 /// UGT1A7 /// UGT1A8 /// UGT1A9, CYP39A1, CYP1B1, PRLR, SCARB1, UGT2B15, ACAA2, ---, AFP, COMT, SHH, SIGMAR1, NR5A2, CYP27B1, TSPO, APOF, NR0B1, STS, CLN6, UGT2B4, EBPL, UGT2B17	22	753	199	13187	1.93607	0.00477303
GOTERM_BP_ALL	GO:0006144~purine base metabolic process	PAICS, AMPD2, GART, ADA, APRT	5	753	13	13187	6.73562	0.00495689
GOTERM_BP_ALL	GO:0042493~response to drug	UGT1A1 /// UGT1A10 /// UGT1A3 /// UGT1A4 /// UGT1A5 /// UGT1A6 /// UGT1A7 /// UGT1A8 /// UGT1A9, TP53, LOX, PTPRM, SLC15A2, ALDH1A3, CCL2, NME1, ITGA2, MMP12, COMT, CA4, BCAR3, ASZ1, ENO3, ABCG2, LCK, IKBKB, MGST1, GAL, PEMT, PLIN2, MAP2K6	23	753	215	13187	1.87344	0.00566414
GOTERM_BP_ALL	GO:0009152~purine ribonucleotide biosynthetic process	PAICS, AMPD2, ATP5G1, ADA, GART, AK5, PFAS, NME4, NME1, ATP6V1E2, ATP8B4, ATP11A, ATP10A, ATP2B4, ATP5S	15	753	115	13187	2.28425	0.00575129
GOTERM_BP_ALL	GO:0010033~response to organic substance	STAT6, GNG4, LOX, CYP1B1, RERG, NUP62, AK4, SCARB1, CD44, MGP, CA4, THBS1, COMT, BRCA1, TJP2, TAP2, EIF4EBP1, SHH, GART, TFRC, ---, TRIM16, GHRHR, GATM, VARS, KCNMA1, RHOQ, IGFBP1, FAS, IRAK1, PLIN2, UGT1A1 /// UGT1A10 /// UGT1A3 /// UGT1A4 /// UGT1A5 /// UGT1A6 /// UGT1A7 /// UGT1A8 /// UGT1A9, HSPD1, CREB3L4, IRS1, IL1R1, TLR3, CCL2, ME1, AFP, NME1, ITGA2, PRKACB, F12, CYP27B1, NR0B1, ASZ1, STS…	58	753	715	13187	1.4206	0.00638937
GOTERM_BP_ALL	GO:0046112~nucleobase biosynthetic process	PAICS, ---, GART, ADA, APRT	5	753	14	13187	6.25451	0.00663031
GOTERM_BP_ALL	GO:0009112~nucleobase metabolic process	PAICS, AMPD2, ---, GART, ADA, APRT	6	753	22	13187	4.77617	0.00695725
GOTERM_BP_ALL	GO:0006221~pyrimidine nucleotide biosynthetic process	NME1, CMPK2, ---, CTPS2, AK5, NME4	6	753	22	13187	4.77617	0.00695725
GOTERM_BP_ALL	GO:0006629~lipid metabolic process	DPAGT1, LIPG, HPGD, AKR1C3, CYP1B1, PRLR, SCARB1, UGT2B15, ALDH1A3, PEX13, COMT, BRCA1, PDSS1, SHH, ACSL5, SIGMAR1, TSPO, NR5A2, PTGES, APOF, GLT25D1, LRP10, PLA2G2A, CLN6, PPAP2B, ---, UGT2B4, DHRS3, ACSM3, NSMAF, ENPP2, SLC35C1, ELOVL6, ACOXL, EDN1, MGLL, UGT1A1 /// UGT1A10 /// UGT1A3 /// UGT1A4 /// UGT1A5 /// UGT1A6 /// UGT1A7 /// UGT1A8 /// UGT1A9, CYP39A1, SMPDL3B, PLA1A, ACAA2, C5orf4, FABP…	62	753	784	13187	1.38493	0.00760375
KEGG_PATHWAY	hsa04210:Apoptosis	TNFRSF10A, ---, FAS, TP53, DFFB, TNFSF10, IL1R1, BID, IRAK1, IKBKB, CFLAR, PRKACB, BIRC3	13	299	87	4722	2.35982	0.00788907
GOTERM_BP_ALL	GO:0006753~nucleoside phosphate metabolic process	CMPK2, AMPD2, ATP5G1, GART, MTHFD1, ME1, PFAS, NME1, PDE8B, ITPA, FLAD1, ATP8B4, ATP11A, NUDT4 /// NUDT4P1, ATP10A, C6orf108, NOX1, PAICS, ADA, AK5, NME4, ATP6V1E2, NT5E, RHOQ, ---, CTPS2, ATP2B4, ATP5S	28	753	289	13187	1.69672	0.00810596
GOTERM_BP_ALL	GO:0009117~nucleotide metabolic process	CMPK2, AMPD2, ATP5G1, GART, MTHFD1, ME1, PFAS, NME1, PDE8B, ITPA, FLAD1, ATP8B4, ATP11A, NUDT4 /// NUDT4P1, ATP10A, C6orf108, NOX1, PAICS, ADA, AK5, NME4, ATP6V1E2, NT5E, RHOQ, ---, CTPS2, ATP2B4, ATP5S	28	753	289	13187	1.69672	0.00810596
GOTERM_BP_ALL	GO:0009156~ribonucleoside monophosphate biosynthetic process	PAICS, AMPD2, ---, GART, ADA, PFAS	6	753	23	13187	4.56851	0.00848051
GOTERM_BP_ALL	GO:0001936~regulation of endothelial cell proliferation	ENG, THBS1, APOH, PTPRM, ASZ1, TNFSF12-TNFSF13 /// TNFSF13, CCL2	7	753	32	13187	3.83088	0.00854565
GOTERM_BP_ALL	GO:0006950~response to stress	ENG, LOX, CXCL11, ---, SCARB1, CD44, CHST3, HSBP1L1, POLD3, BRCA1, THBS1, ELK3, PKN1, IL8, NUPR1, SHH, PLAT, RFC2, SGK2, GATM, ANGPTL4, PLA2G2A, VARS, AEN, KCNMA1, RNF168, IGFBP1, DTL, EDN1, TFRC, MGLL, MAP2K6, RAD51AP1, JUB, TP53, BMPR1B, MCM7, PYCR1, ORM1 /// ORM2, HAUS7 /// TREX2, LGALS3BP, CCL2, GPX7, TLR3, DYRK2, ITGA2, MAP3K6, NR0B1, KLRG1, PROCR, CGREF1, C1R, PHF17, MAPKAPK3, TRIB3, LY96, …	116	753	1635	13187	1.24249	0.0089343
GOTERM_BP_ALL	GO:0045765~regulation of angiogenesis	THBS1, COL4A2, APOH, ANGPTL4, PTPRM, KLK3, DDAH1, ---, TNFSF12-TNFSF13 /// TNFSF13, ERAP1	10	753	63	13187	2.77978	0.00904418
GOTERM_BP_ALL	GO:0006164~purine nucleotide biosynthetic process	PAICS, AMPD2, ATP5G1, ADA, GART, MTHFD1, AK5, PFAS, NME4, NME1, ATP6V1E2, ATP8B4, ATP11A, NT5E, ATP10A, ATP2B4, ATP5S	17	753	146	13187	2.03914	0.00905413
GOTERM_BP_ALL	GO:0043405~regulation of MAP kinase activity	NUP62, THBS1, TRIB3, TRIB2, RGS4, CBS, SPRY1, PKN1, HGF, MAP3K6, DUSP6, SPRY4, RGS3, SYK, EDN1, MAP2K6	16	753	136	13187	2.06031	0.0106647
KEGG_PATHWAY	hsa00982:Drug metabolism	UGT1A1 /// UGT1A10 /// UGT1A3 /// UGT1A4 /// UGT1A5 /// UGT1A6 /// UGT1A7 /// UGT1A8 /// UGT1A9, UGT2B28, UGT2B15, AOX1, MGST1, UGT2B17, GSTA1, ALDH1A3, UGT2B4, ---	10	299	59	4722	2.67672	0.0107939
GOTERM_BP_ALL	GO:0045597~positive regulation of cell differentiation	BMPR1B, PLXNB1, NME1, ITPKB, TGIF2, HOPX, ---, SHH, AGTR1, LPL, IL7, MAPT, CYP27B1, DLL3, TRIM16, TESC, PLA2G2A, ADA, NKX2-2, IGFBP3, TGFB2, SYK, THRB	23	753	228	13187	1.76662	0.0110112
GOTERM_BP_ALL	GO:0009123~nucleoside monophosphate metabolic process	AMPD2, PAICS, ADA, GART, PFAS, PDE8B, NT5E, ---, NUDT4 /// NUDT4P1, C6orf108	10	753	65	13187	2.69425	0.0110465
REACTOME_PATHWAY	REACT_1698:Metablism of nucleotides	AK2, AMPD2, PAICS, ATP5G1, ADA, APRT, GART, AK5, NME4, NME1, NT5E, ---	12	208	76	3088	2.34413	0.0112829
GOTERM_BP_ALL	GO:0016477~cell migration	ENG, CTHRC1, CD44, PVR, SCARB1, THBS1, KRT2, PLXNB1, PEX13, LAMA1, CCL2, SHH, IL8, NOX1, PLAT, TWIST1, ASZ1, PRSS3, PPAP2B, TNS3, NRP2, TGFB2, SYK, JUB, TNFSF12-TNFSF13 /// TNFSF13, S100P	26	753	270	13187	1.6864	0.011666
GOTERM_BP_ALL	GO:0033273~response to vitamin	CD44, TRIM16, KLF4, CCL2, ITGA2, IGFBP7, SHH, TFRC, PEMT, CYP27B1	10	753	66	13187	2.65343	0.0121641
GOTERM_BP_ALL	GO:0051239~regulation of multicellular organismal process	LIPG, STAT6, ASB1, MAFF, PTGER4, PRLR, HOXA2, LAMA1, MGP, USP46, ITPKB, THBS1, ---, SHH, IL7, PLAT, TIMP2, BHLHE40, TWIST1, MAPT, TGIF2, DLL3, TRIM16, ANGPTL4, GHRHR, ADA, COL4A2, TP53, IGFBP3, KCNMA1, DDAH1, LOC100507187, KISS1R, KLK3, FAS, EDN1, THRB, LZTS1, HSPD1, PTPRM, BMPR1B, HES1, NTRK2, PLXNB1, TLR3, CCL2, NME1, ITGA2, MAF, HOPX, F12, AGTR1, HGF, NOX1, KL, CYP27B1, POLR3G, APOH, TESC, TSP…	70	753	925	13187	1.32528	0.0126794
GOTERM_BP_ALL	GO:0080134~regulation of response to stress	HSPD1, THBS1, PVR, TLR3, IRAK1, ITGA2, CBS, BRCA1, HOPX, PKN1, AGTR1, F12, GPX2, MAP3K6, POLR3G, APOH, PLA2G2A, ADA, TSPAN8, NPM1, TGFB2, SYK, NT5E, RNF168, EDN1, ERAP1	26	753	272	13187	1.674	0.0127211
GOTERM_BP_ALL	GO:0007584~response to nutrient	UGT1A1 /// UGT1A10 /// UGT1A3 /// UGT1A4 /// UGT1A5 /// UGT1A6 /// UGT1A7 /// UGT1A8 /// UGT1A9, LIPG, TRIM16, CD44, KLF4, GATM, STC2, VARS, CCL2, MGP, ITGA2, IGFBP7, SHH, TFRC, PEMT, CYP27B1	16	753	139	13187	2.01584	0.0128809
GOTERM_BP_ALL	GO:0046483~heterocycle metabolic process	UGT1A1 /// UGT1A10 /// UGT1A3 /// UGT1A4 /// UGT1A5 /// UGT1A6 /// UGT1A7 /// UGT1A8 /// UGT1A9, MTHFD1L, UROD, CMPK2, AMPD2, ATP5G1, PRTFDC1, PYCR1, APRT, GART, ---, MTHFD1, PFAS, NME1, PDE8B, FLAD1, ATP8B4, ATP11A, ATP10A, TSPO, PAICS, ADA, AK5, NME4, ATP6V1E2, NT5E, RHOQ, CTPS2, ATP2B4, ATP5S	30	753	329	13187	1.5969	0.0131674
GOTERM_BP_ALL	GO:0042180~cellular ketone metabolic process	MTHFD1L, UROD, HPGD, AKR1C3, DLAT, DDC, GGT1, ALDH1A3, ---, PEX13, MTHFD1, BRCA1, PDSS1, ACSL5, ABHD14A /// ACY1, ASRGL1, NR5A2, FAH, PTGES, GATM, PLA2G2A, VARS, CBS, ACSM3, SLC3A1, DDAH1, ME3, HGD, ELOVL6, ACOXL, EDN1, CYP39A1, SHMT2, PYCR1, ACAA2, C5orf4, ME1, PFAS, GGT1 /// GGT2 /// GGT3P /// GGTLC2 /// GGTLC3, TARS2, GLS2, LPL, FARSA, CYP4F8, SLC27A3, SYK, CTPS2, GOT1L1	46	753	562	13187	1.43342	0.0132251
GOTERM_BP_ALL	GO:0040012~regulation of locomotion	PTPRM, IRS1, SCARB1, THBS1, LAMA1, ITGA2, PTP4A1, CXCL10, SHH, IL8, GREM1, APOH, ADA, ---, IGFBP3, TGFB2, JUB, CHRM1, ENPP2, KISS1R, EDN1	20	753	192	13187	1.82423	0.0135541
GOTERM_BP_ALL	GO:0050896~response to stimulus	LOX, OAS3, DDC, SCARB1, CD44, MYO7A, CA4, BRCA1, THBS1, PKN1, BCAR3, FPR3, NUPR1, IL8, BHLHE40, GART, GNG4, ---, STC2, AEN, STAT6, SEMA4A, EDN1, TFRC, CHST3, TP53, NPW, IRS1, PSMB10, PSMB8, PYCR1, ORM1 /// ORM2, LGALS3BP, ME1, HLA-DRB1 /// HLA-DRB4 /// HLA-DRB5, DYRK2, IRAK1, MCM7, ITGA2, FAS, MMP12, SHH, HLA-DPA1, ARHGDIB, TFEB, NR0B1, KLRG1, PROCR, CGREF1, ARRB2, MAPKAPK3, BMPR1B, JUB, IGFBP7, …	201	753	3060	13187	1.15034	0.013694
GOTERM_BP_ALL	GO:0007050~cell cycle arrest	THBS1, TP53, CGREF1, PA2G4, CUL3, MYC, TGFB2, RPRM, IL8, GAS2, MAP2K6, CYP27B1, MTBP	13	753	103	13187	2.21033	0.0141251
GOTERM_BP_ALL	GO:0045766~positive regulation of angiogenesis	THBS1, DDAH1, ANGPTL4, ---, TNFSF12-TNFSF13 /// TNFSF13, ERAP1	6	753	26	13187	4.04137	0.0143992
GOTERM_BP_ALL	GO:0043436~oxoacid metabolic process	MTHFD1L, UROD, HPGD, AKR1C3, DLAT, DDC, GGT1, ALDH1A3, ---, PEX13, MTHFD1, BRCA1, ACSL5, ABHD14A /// ACY1, ASRGL1, NR5A2, FAH, PTGES, GATM, PLA2G2A, VARS, CBS, ACSM3, SLC3A1, DDAH1, ME3, HGD, ELOVL6, ACOXL, EDN1, CYP39A1, SHMT2, PYCR1, ACAA2, C5orf4, ME1, PFAS, GGT1 /// GGT2 /// GGT3P /// GGTLC2 /// GGTLC3, TARS2, GLS2, LPL, FARSA, CYP4F8, SLC27A3, SYK, CTPS2, GOT1L1	45	753	551	13187	1.43025	0.0147533
GOTERM_BP_ALL	GO:0019752~carboxylic acid metabolic process	MTHFD1L, UROD, HPGD, AKR1C3, DLAT, DDC, GGT1, ALDH1A3, ---, PEX13, MTHFD1, BRCA1, ACSL5, ABHD14A /// ACY1, ASRGL1, NR5A2, FAH, PTGES, GATM, PLA2G2A, VARS, CBS, ACSM3, SLC3A1, DDAH1, ME3, HGD, ELOVL6, ACOXL, EDN1, CYP39A1, SHMT2, PYCR1, ACAA2, C5orf4, ME1, PFAS, GGT1 /// GGT2 /// GGT3P /// GGTLC2 /// GGTLC3, TARS2, GLS2, LPL, FARSA, CYP4F8, SLC27A3, SYK, CTPS2, GOT1L1	45	753	551	13187	1.43025	0.0147533
KEGG_PATHWAY	hsa05219:Bladder cancer	THBS1, TP53, ARAF, E2F3, MYC, IL8, E2F1, E2F2	8	299	42	4722	3.00812	0.014832
REACTOME_PATHWAY	REACT_13433:Biological oxidations	UGT1A1 /// UGT1A10 /// UGT1A3 /// UGT1A4 /// UGT1A5 /// UGT1A6 /// UGT1A7 /// UGT1A8 /// UGT1A9, CYP39A1, CYP1B1, UGT2B28, GSTA1, UGT2B15, UGT2B4, ---, COMT, MGST1, CYP4F11, UGT2B17, CYP4F12, CYP4F8, CYP27B1	15	208	111	3088	2.00624	0.0148847
GOTERM_BP_ALL	GO:0034754~cellular hormone metabolic process	UGT1A1 /// UGT1A10 /// UGT1A3 /// UGT1A4 /// UGT1A5 /// UGT1A6 /// UGT1A7 /// UGT1A8 /// UGT1A9, CYP1B1, SCARB1, UGT2B4, ALDH1A3, DHRS3, AFP, COMT, SHH	9	753	57	13187	2.76515	0.0149446
GOTERM_BP_ALL	GO:0042445~hormone metabolic process	UGT1A1 /// UGT1A10 /// UGT1A3 /// UGT1A4 /// UGT1A5 /// UGT1A6 /// UGT1A7 /// UGT1A8 /// UGT1A9, CYP1B1, GHRHR, SCARB1, ALDH1A3, UGT2B4, ECE2, DHRS3, AFP, SLCO4A1, COMT, SHH, ---	13	753	104	13187	2.18908	0.015169
KEGG_PATHWAY	hsa00040:Pentose and glucuronate interconversions	UGT1A1 /// UGT1A10 /// UGT1A3 /// UGT1A4 /// UGT1A5 /// UGT1A6 /// UGT1A7 /// UGT1A8 /// UGT1A9, UGT2B28, UGT2B15, UGT2B17, UGT2B4	5	299	16	4722	4.9352	0.0154476
GOTERM_BP_ALL	GO:0030334~regulation of cell migration	PTPRM, IRS1, SCARB1, THBS1, LAMA1, ITGA2, PTP4A1, CXCL10, SHH, GREM1, APOH, ---, ADA, IGFBP3, TGFB2, JUB, ENPP2, KISS1R, EDN1	18	753	169	13187	1.86525	0.0162751
GOTERM_BP_ALL	GO:0006082~organic acid metabolic process	MTHFD1L, UROD, HPGD, AKR1C3, DLAT, DDC, GGT1, ALDH1A3, ---, PEX13, MTHFD1, BRCA1, ACSL5, ABHD14A /// ACY1, ASRGL1, NR5A2, FAH, PTGES, GATM, PLA2G2A, VARS, CBS, ACSM3, SLC3A1, DDAH1, ME3, HGD, ELOVL6, ACOXL, EDN1, CYP39A1, SHMT2, PYCR1, ACAA2, C5orf4, ME1, PFAS, GGT1 /// GGT2 /// GGT3P /// GGTLC2 /// GGTLC3, TARS2, GLS2, LPL, FARSA, CYP4F8, SLC27A3, SYK, CTPS2, GOT1L1	45	753	555	13187	1.41994	0.0166872
GOTERM_BP_ALL	GO:0045595~regulation of cell differentiation	MAFF, KLF4, PRLR, HOXA2, ITPKB, ---, SHH, IL7, TIMP2, TWIST1, MAPT, TGIF2, DLL3, TRIM16, ADA, PLA2G2A, TP53, IGFBP3, LOC100507187, FAS, EDN1, THRB, LZTS1, BMPR1B, NTRK2, HES1, PLXNB1, TLR3, NME1, MAF, HOPX, AGTR1, LPL, CYP27B1, NR0B1, TESC, NKX2-2, SYK, TGFB2, ESRRA	40	753	481	13187	1.45635	0.0167666
KEGG_PATHWAY	hsa00350:Tyrosine metabolism	HGD, AOX1, COMT, DDC, HYAL3, ALDH1A3, TRMT11, FAH	8	299	43	4722	2.93817	0.0167895
GOTERM_BP_ALL	GO:0008156~negative regulation of DNA replication	CDC45, TP53, TIPIN, CDC6, S100A11, CDT1	6	753	27	13187	3.89169	0.0168636
GOTERM_BP_ALL	GO:0006692~prostanoid metabolic process	PTGES, HPGD, AKR1C3, EDN1, CYP4F8	5	753	18	13187	4.86462	0.0169063
GOTERM_BP_ALL	GO:0006693~prostaglandin metabolic process	PTGES, HPGD, AKR1C3, EDN1, CYP4F8	5	753	18	13187	4.86462	0.0169063
GOTERM_BP_ALL	GO:0009168~purine ribonucleoside monophosphate biosynthetic process	PAICS, AMPD2, GART, ADA, PFAS	5	753	18	13187	4.86462	0.0169063
GOTERM_BP_ALL	GO:0001937~negative regulation of endothelial cell proliferation	ENG, THBS1, APOH, PTPRM, ASZ1	5	753	18	13187	4.86462	0.0169063
GOTERM_BP_ALL	GO:0009127~purine nucleoside monophosphate biosynthetic process	PAICS, AMPD2, GART, ADA, PFAS	5	753	18	13187	4.86462	0.0169063
GOTERM_BP_ALL	GO:0006163~purine nucleotide metabolic process	AMPD2, ATP5G1, GART, MTHFD1, PFAS, PDE8B, NME1, ATP8B4, ATP11A, ATP10A, PAICS, ADA, AK5, NME4, ATP6V1E2, NT5E, RHOQ, ATP2B4, ATP5S	19	753	184	13187	1.80837	0.0177731
GOTERM_BP_ALL	GO:0019882~antigen processing and presentation	PROCR, HLA-DRB1 /// HLA-DRB3 /// HLA-DRB4, HLA-DPA1, TAP2, PSMB8, HLA-DRB1 /// HLA-DRB4, HLA-DRB1, HLA-DPB1, ---, HLA-DRB1 /// HLA-DRB4 /// HLA-DRB5, ERAP1	9	753	59	13187	2.67142	0.0181643
GOTERM_BP_ALL	GO:0006805~xenobiotic metabolic process	UGT1A1 /// UGT1A10 /// UGT1A3 /// UGT1A4 /// UGT1A5 /// UGT1A6 /// UGT1A7 /// UGT1A8 /// UGT1A9, UGT2B28, UGT2B15, NQO1, UGT2B4	5	753	19	13187	4.60858	0.0204706
KEGG_PATHWAY	hsa00150:Androgen and estrogen metabolism	UGT1A1 /// UGT1A10 /// UGT1A3 /// UGT1A4 /// UGT1A5 /// UGT1A6 /// UGT1A7 /// UGT1A8 /// UGT1A9, UGT2B28, UGT2B15, UGT2B17, STS, UGT2B4, TRMT11	7	299	35	4722	3.15853	0.0206274
GOTERM_BP_ALL	GO:0009611~response to wounding	ENG, LOX, CXCL11, CD44, SCARB1, CHST3, CXCL10, THBS1, ELK3, CYP4F11, NUPR1, SHH, IL8, PLAT, TFRC, ---, GATM, ENO3, F5, IGFBP1, CD97, MGLL, JUB, CXCL1, BMPR1B, ORM1 /// ORM2, TLR3, CCL2, ITGA2, F12, NOX1, KL, APOH, KLRG1, PROCR, C1R, LY96, PLA2G7, TNC, TGFB2, AOX1, GAL	42	753	518	13187	1.41994	0.0208998
GOTERM_BP_ALL	GO:0051674~localization of cell	ENG, CTHRC1, DNAH5, CD44, PVR, SCARB1, THBS1, KRT2, PLXNB1, PEX13, LAMA1, CCL2, SHH, IL8, NOX1, PLAT, TWIST1, ASZ1, PRSS3, PPAP2B, TNS3, NRP2, TGFB2, SYK, JUB, TNFSF12-TNFSF13 /// TNFSF13, S100P	27	753	299	13187	1.58141	0.021327
GOTERM_BP_ALL	GO:0048870~cell motility	ENG, CTHRC1, DNAH5, CD44, PVR, SCARB1, THBS1, KRT2, PLXNB1, PEX13, LAMA1, CCL2, SHH, IL8, NOX1, PLAT, TWIST1, ASZ1, PRSS3, PPAP2B, TNS3, NRP2, TGFB2, SYK, JUB, TNFSF12-TNFSF13 /// TNFSF13, S100P	27	753	299	13187	1.58141	0.021327
GOTERM_BP_ALL	GO:0006807~nitrogen compound metabolic process	UROD, MKI67IP, SLC29A1, MYBBP1A, OAS3, DDC, ATF1, MCM5, NFE2L3, NOP56, HOXA2, MCM4, SLCO4A1, SRSF2IP, BRCA1, GINS1, E2F1, MAMDC2, ABHD14A /// ACY1, ASRGL1, BHLHE40, DKC1, GART, TSPO, BACH2, MCM10, WDR4, CBS, STAT6, DDAH1, MCM3, C13orf38, BOP1, MRPL12, E2F2, CHST3, SPOCK3, TP53, CMPK2, TRMT1, ENO1, PYCR1, CDC6, HES1, ME1, E2F3, DNASE2B, MCM7, HES4, ATP8B4, TGIF2, HOPX, POLA2, TFEB, ZNF826P, NR0B1,…	235	753	3668	13187	1.12199	0.0215583
GOTERM_BP_ALL	GO:0008283~cell proliferation	LIPG, CDC25A, SCARB1, KRT2, HDGF, TFDP1, GINS1, SHH, PA2G4, E2F1, DKC1, TSPO, NOX5, SLC29A2, TP53, TACC2, EMP2, BOP1, EMP1, MATK, HSPD1, CXCL1, MCM7, ITGA2, HELLS, HGF, C6orf108, PES1, ---, IFRD2, MYC, SYK, TGFB2, CHRM1, E2F8, UHRF1, PEMT	36	753	431	13187	1.46277	0.0220442
GOTERM_BP_ALL	GO:0031570~DNA integrity checkpoint	CDC45, TP53, BRCA1, TIPIN, CHEK1, CDC6, CHEK2, CDT1	8	753	50	13187	2.80202	0.0224425
GOTERM_BP_ALL	GO:0008033~tRNA processing	RPP25, TRMT1, METTL1, TRMT6, WDR4, QTRTD1, ADAT2, PUS1, TRMT61A, TRMT11	10	753	73	13187	2.39899	0.0224731
GOTERM_BP_ALL	GO:0046128~purine ribonucleoside metabolic process	NT5E, PRTFDC1, ADA, APRT, QTRTD1, PEMT	6	753	29	13187	3.6233	0.0225951
GOTERM_BP_ALL	GO:0042278~purine nucleoside metabolic process	NT5E, PRTFDC1, ADA, APRT, QTRTD1, PEMT	6	753	29	13187	3.6233	0.0225951
GOTERM_BP_ALL	GO:0006928~cell motion	ENG, CTHRC1, CD44, SCARB1, PVR, KRT2, LAMA1, PEX13, HOXA2, THBS1, FPR3, SHH, IL8, PLAT, TWIST1, PPAP2B, ARHGDIB, ENPP2, CD97, PRSS3, JUB, DNAH5, PTPRM, BMPR1B, PLXNB1, CCL2, SLIT1, ELMO1, ITGA2, DNALI1, NOX1, ---, ASZ1, TNS3, NRP2, SYK, TGFB2, TNFSF12-TNFSF13 /// TNFSF13, S100P	38	753	462	13187	1.44043	0.022947
GOTERM_BP_ALL	GO:0043933~macromolecular complex subunit organization	DPAGT1, LIPG, MKI67IP, PPIH, STOM, IPO4, ---, PRLR, SCARB1, PEX13, SEPT9, MGP, ATL3, SRSF2IP, PDSS1, TAP2, PREX1, GEMIN4, BIRC3, ANGPTL4, PLA2G2A, PFKP, SNRPD1, TP53, E2F2, FAS, IRAK1, TUBA4A, HSPD1, IRS1, RIMS1, E2F3, LOC100509703, TUBB2B, DCTPP1, TUBA3D, AGTR1, HELLS, LPL, NIP7, TSR1, ITPR3, HMGA1, TAF4B, ASZ1, C10orf2, NPM1, KNTC1, MYC, RAD51, LPXN, SYK, MCM2	53	753	689	13187	1.34712	0.0230496
GOTERM_BP_ALL	GO:0009719~response to endogenous stimulus	LOX, GNG4, RERG, NUP62, AK4, MGP, BRCA1, CA4, THBS1, EIF4EBP1, SHH, ---, TRIM16, GATM, GHRHR, KCNMA1, RHOQ, IGFBP1, FAS, UGT1A1 /// UGT1A10 /// UGT1A3 /// UGT1A4 /// UGT1A5 /// UGT1A6 /// UGT1A7 /// UGT1A8 /// UGT1A9, IRS1, ME1, CCL2, ITGA2, PRKACB, CYP27B1, NR0B1, ASZ1, STS, TGFB2, IGFBP7, MGST1, GAL, PEMT	34	753	404	13187	1.47383	0.0235529
GOTERM_BP_ALL	GO:0040011~locomotion	ENG, CMTM7, CTHRC1, CXCL11, CD44, SCARB1, PVR, KRT2, LAMA1, PEX13, CXCL5, CXCL10, THBS1, FPR3, SHH, IL8, PLAT, TWIST1, CLN6, PPAP2B, ENPP2, PRSS3, JUB, CXCL1, DNAH5, PLXNB1, CCL2, NOX1, ASZ1, TNS3, NRP2, SYK, TGFB2, TNFSF12-TNFSF13 /// TNFSF13, S100P	35	753	419	13187	1.46287	0.0241392
GOTERM_BP_ALL	GO:0034368~protein-lipid complex remodeling	LIPG, LPL, AGTR1, SCARB1, PLA2G2A	5	753	20	13187	4.37815	0.0244627
GOTERM_BP_ALL	GO:0034369~plasma lipoprotein particle remodeling	LIPG, LPL, AGTR1, SCARB1, PLA2G2A	5	753	20	13187	4.37815	0.0244627
GOTERM_BP_ALL	GO:0001825~blastocyst formation	TEAD4, HOPX, NLE1, ADA, CUL3	5	753	20	13187	4.37815	0.0244627
GOTERM_BP_ALL	GO:0034367~macromolecular complex remodeling	LIPG, LPL, AGTR1, SCARB1, PLA2G2A	5	753	20	13187	4.37815	0.0244627
KEGG_PATHWAY	hsa04115:p53 signaling pathway	THBS1, FAS, TP53, CHEK1, BID, CHEK2, ---, STEAP3, IGFBP3, RPRM, DDB2	10	299	68	4722	2.32245	0.0258174
GOTERM_BP_ALL	GO:0009116~nucleoside metabolic process	NME1, NT5E, PRTFDC1, ---, ADA, APRT, QTRTD1, PEMT, NME4	9	753	63	13187	2.5018	0.0260405
GOTERM_BP_ALL	GO:0048646~anatomical structure formation involved in morphogenesis	ENG, TEAD4, PTPRM, KLF4, CD44, THBS1, VPS33A, LOC100509703, CUL3, ALDH1A3, ELK3, HOPX, SHH, IL8, NOX1, SHROOM3, TWIST1, DLL3, ---, ANGPTL4, ADA, PCDH8, NRP2, NLE1, KAT2A, TGFB2, EYA2, TNFSF12-TNFSF13 /// TNFSF13, EDN1, ERAP1	30	753	349	13187	1.50538	0.0270079
GOTERM_BP_ALL	GO:0051270~regulation of cell motion	PTPRM, IRS1, SCARB1, THBS1, LAMA1, CHST3, ITGA2, PTP4A1, CXCL10, SHH, GREM1, APOH, ---, ADA, IGFBP3, TGFB2, JUB, ENPP2, KISS1R, EDN1	19	753	193	13187	1.72404	0.0272978
GOTERM_BP_ALL	GO:0051716~cellular response to stimulus	ENG, GNG4, ---, NUP62, UGT2B15, CHEK2, POLE2, CHST3, POLD3, THBS1, BRCA1, PKN1, NQO1, EIF4EBP1, NUPR1, IL8, CHEK1, BCCIP, RFC2, UGT2B28, GHRHR, RAD18, UGT2B4, TP53, AEN, TRPC3, UNG, TRIP13, RHOQ, RNF168, TIPIN, IGFBP1, DTL, SHROOM3, MAP2K6, RAD51AP1, UGT1A1 /// UGT1A10 /// UGT1A3 /// UGT1A4 /// UGT1A5 /// UGT1A6 /// UGT1A7 /// UGT1A8 /// UGT1A9, IRS1, MCM7, PYCR1, RAD51L3, HAUS7 /// TREX2, CCL2, …	60	753	806	13187	1.30367	0.0278966
GOTERM_BP_ALL	GO:0043549~regulation of kinase activity	CDC25A, PRLR, NUP62, TRIB2, THBS1, SPRY1, PKN1, CHEK1, BCCIP, DUSP6, ---, SPRY4, RGS4, CBS, TNFRSF10A, CDC6, KISS1R, EDN1, IRAK1, MAP2K6, IRS1, TRIB3, TLR3, PRKACB, HGF, MAP3K6, NPM1, RGS3, SYK, TGFB2, CHRM1	30	753	350	13187	1.50108	0.0282776
GOTERM_BP_ALL	GO:0006706~steroid catabolic process	CYP39A1, SCARB1, STS, UGT2B4, CYP27B1	5	753	21	13187	4.16967	0.0288925
GOTERM_BP_ALL	GO:0070271~protein complex biogenesis	DPAGT1, MKI67IP, PPIH, STOM, IPO4, PRLR, PEX13, SEPT9, ATL3, MGP, PDSS1, TAP2, PREX1, BIRC3, ANGPTL4, ---, PFKP, TP53, E2F2, FAS, IRAK1, TUBA4A, HSPD1, IRS1, RIMS1, E2F3, LOC100509703, TUBB2B, DCTPP1, TUBA3D, HMGA1, TAF4B, ITPR3, C10orf2, ASZ1, NPM1, KNTC1, MYC, LPXN, RAD51, SYK	40	753	500	13187	1.40101	0.028917
GOTERM_BP_ALL	GO:0006461~protein complex assembly	DPAGT1, MKI67IP, PPIH, STOM, IPO4, PRLR, PEX13, SEPT9, ATL3, MGP, PDSS1, TAP2, PREX1, BIRC3, ANGPTL4, ---, PFKP, TP53, E2F2, FAS, IRAK1, TUBA4A, HSPD1, IRS1, RIMS1, E2F3, LOC100509703, TUBB2B, DCTPP1, TUBA3D, HMGA1, TAF4B, ITPR3, C10orf2, ASZ1, NPM1, KNTC1, MYC, LPXN, RAD51, SYK	40	753	500	13187	1.40101	0.028917
GOTERM_BP_ALL	GO:0006974~response to DNA damage stimulus	TP53, ---, MCM7, CHEK2, POLE2, RAD51L3, HAUS7 /// TREX2, DYRK2, POLD3, BRCA1, NUPR1, CHEK1, BCCIP, RFC2, RFC3, RAD18, AEN, RAD51, FEN1, EXO1, UNG, TRIP13, OBFC2B, TIPIN, RNF168, UHRF1, DTL, EYA2, DDB2, MAP2K6, RAD51AP1	31	753	367	13187	1.47927	0.0308036
GOTERM_BP_ALL	GO:0006399~tRNA metabolic process	RPP25, TRMT1, METTL1, TRMT6, WDR4, VARS, QTRTD1, TARS2, ADAT2, PUS1, TRMT61A, FARSA, TRMT11	13	753	115	13187	1.97969	0.0308422
GOTERM_BP_ALL	GO:0045859~regulation of protein kinase activity	TNFRSF10A, CDC25A, PRLR, NUP62, TRIB3, THBS1, CDC6, TRIB2, TLR3, RGS4, IRAK1, CBS, SPRY1, PRKACB, PKN1, HGF, CHEK1, BCCIP, MAP3K6, DUSP6, NPM1, SPRY4, RGS3, TGFB2, SYK, CHRM1, KISS1R, EDN1, MAP2K6	29	753	339	13187	1.49813	0.030888
KEGG_PATHWAY	hsa00830:Retinol metabolism	UGT1A1 /// UGT1A10 /// UGT1A3 /// UGT1A4 /// UGT1A5 /// UGT1A6 /// UGT1A7 /// UGT1A8 /// UGT1A9, UGT2B28, UGT2B15, UGT2B17, DGAT2, UGT2B4, DHRS3, ---	8	299	49	4722	2.57839	0.0324705
GOTERM_BP_ALL	GO:0008629~induction of apoptosis by intracellular signals	TP53, BRCA1, NUPR1, CHEK2, CUL3, MYC, AEN, DYRK2	8	753	54	13187	2.59446	0.0327705
GOTERM_BP_ALL	GO:0009987~cellular process	---, NUDT5, SLC29A1, SCARB1, KRT2, MYO7A, CA4, GINS1, PKN1, NUPR1, CA12, TIMP2, GART, SYTL5, GNG4, CAMKV, MCM10, STC2, PFKP, RIN2, AEN, CFLAR, PTPRJ, LOC100507187, ADD2, BOP1, SLC19A1, CHST3, TFRC, EDN1, SPOCK3, ABLIM1, PSMB8, PYCR1, HES1, SLIT1, DNASE2B, ATP8B4, AGTR1, TFEB, HMGA1, EIF3C, PRSS3, CBS, NKX2-2, MAPKAPK3, TRMT6, CHRM1, SERPINH1, GTF3C6, DOCK7, CTPS2, PIR, TNFSF10, ATP5S, RRP9, PRLR,…	604	753	10211	13187	1.0359	0.0333736
GOTERM_BP_ALL	GO:0009308~amine metabolic process	HGD, SPOCK3, SHMT2, DDC, AGMAT, ---, PYCR1, GGT1, MTHFD1, SLCO4A1, PFAS, GGT1 /// GGT2 /// GGT3P /// GGTLC2 /// GGTLC3, TARS2, CHST3, CBS, COMT, OVGP1, GLS2, ABHD14A /// ACY1, MAMDC2, ASRGL1, FARSA, GCNT2, FAH, GATM, CLN6, VARS, SRM, SLC3A1, TGFB2, DDAH1, CTPS2, LOC100507192, GOT1L1, PEMT	33	753	400	13187	1.44479	0.0333921
GOTERM_BP_ALL	GO:0009605~response to external stimulus	LIPG, CMTM7, ENG, LOX, CXCL11, KLF4, SCARB1, CD44, MGP, CHST3, CXCL10, CXCL5, ELK3, THBS1, CYP4F11, FPR3, SHH, NUPR1, IL8, PLAT, BHLHE40, TFRC, ---, TRIM16, GATM, ENO3, STC2, VARS, TP53, F5, KCNMA1, TRPC3, IGFBP1, ENPP2, CD97, SHROOM3, MGLL, JUB, UGT1A1 /// UGT1A10 /// UGT1A3 /// UGT1A4 /// UGT1A5 /// UGT1A6 /// UGT1A7 /// UGT1A8 /// UGT1A9, CXCL1, BMPR1B, ORM1 /// ORM2, TLR3, CCL2, ITGA2, F12, N…	65	753	894	13187	1.27329	0.0334886
GOTERM_BP_ALL	GO:0045682~regulation of epidermis development	NME1, TGFB2, TRIM16, MAFF, CYP27B1	5	753	22	13187	3.98014	0.033767
GOTERM_BP_ALL	GO:0009410~response to xenobiotic stimulus	UGT1A1 /// UGT1A10 /// UGT1A3 /// UGT1A4 /// UGT1A5 /// UGT1A6 /// UGT1A7 /// UGT1A8 /// UGT1A9, UGT2B28, UGT2B15, NQO1, UGT2B4	5	753	22	13187	3.98014	0.033767
GOTERM_BP_ALL	GO:0034641~cellular nitrogen compound metabolic process	UROD, MKI67IP, SLC29A1, MYBBP1A, OAS3, DDC, ATF1, MCM5, NFE2L3, NOP56, HOXA2, MCM4, SRSF2IP, BRCA1, GINS1, E2F1, ABHD14A /// ACY1, ASRGL1, BHLHE40, DKC1, GART, TSPO, BACH2, MCM10, WDR4, CBS, STAT6, DDAH1, MCM3, C13orf38, BOP1, MRPL12, E2F2, TP53, CMPK2, TRMT1, ENO1, PYCR1, CDC6, HES1, ME1, E2F3, DNASE2B, MCM7, HES4, ATP8B4, TGIF2, HOPX, POLA2, TFEB, ZNF826P, NR0B1, HMGA1, METTL1, GLS2, OGG1, CDKA…	226	753	3560	13187	1.11176	0.0365255
GOTERM_BP_ALL	GO:0010817~regulation of hormone levels	UGT1A1 /// UGT1A10 /// UGT1A3 /// UGT1A4 /// UGT1A5 /// UGT1A6 /// UGT1A7 /// UGT1A8 /// UGT1A9, CYP1B1, GHRHR, SCARB1, ALDH1A3, UGT2B4, ECE2, DHRS3, AFP, SLCO4A1, COMT, GAL, SHH, ---, EDN1	15	753	145	13187	1.81165	0.0372365
GOTERM_BP_ALL	GO:0008630~DNA damage response, signal transduction resulting in induction of apoptosis	TP53, BRCA1, NUPR1, CHEK2, AEN, DYRK2	6	753	33	13187	3.18411	0.037503
GOTERM_BP_ALL	GO:0050871~positive regulation of B cell activation	SYK, STAT6, TCF3, ADA, IL7, TNFSF12-TNFSF13 /// TNFSF13	6	753	33	13187	3.18411	0.037503
KEGG_PATHWAY	hsa00860:Porphyrin and chlorophyll metabolism	UGT1A1 /// UGT1A10 /// UGT1A3 /// UGT1A4 /// UGT1A5 /// UGT1A6 /// UGT1A7 /// UGT1A8 /// UGT1A9, UROD, UGT2B28, UGT2B15, UGT2B17, UGT2B4	6	299	30	4722	3.15853	0.0375258
GOTERM_BP_ALL	GO:0051259~protein oligomerization	DPAGT1, FAS, TP53, ITPR3, ANGPTL4, STOM, IRS1, C10orf2, ---, NPM1, PFKP, DCTPP1, IRAK1, SEPT9, RAD51, ATL3, PDSS1, BIRC3	17	753	173	13187	1.72089	0.0384039
GOTERM_BP_ALL	GO:0016525~negative regulation of angiogenesis	THBS1, COL4A2, APOH, PTPRM, KLK3	5	753	23	13187	3.80709	0.0390905
GOTERM_BP_ALL	GO:0022402~cell cycle process	CDC25A, CUL3, TCF3, BRCA1, THBS1, IL8, PA2G4, CHEK1, E2F1, ---, PET117, TPD52L1, TP53, TACC2, TRIP13, TIPIN, CDC6, GAS2, MAP2K6, MTBP, LEPREL4, NEK6, PSMB10, PSMB8, RAD51L3, TUBB2B, HAUS7 /// TREX2, HELLS, HGF, CYP27B1, ANAPC13, RRS1, NOLC1, PES1, CGREF1, NPM1, KNTC1, MYC, RAD51, TGFB2, EXO1, RPRM, TOP3A	43	753	558	13187	1.34954	0.0398189
GOTERM_BP_ALL	GO:0042060~wound healing	ENG, LOX, SCARB1, CD44, ITGA2, ELK3, SHH, F12, PLAT, ---, APOH, GATM, PROCR, ENO3, F5, TGFB2, JUB, IGFBP1	18	753	188	13187	1.67674	0.0402911
KEGG_PATHWAY	hsa00983:Drug metabolism	UGT1A1 /// UGT1A10 /// UGT1A3 /// UGT1A4 /// UGT1A5 /// UGT1A6 /// UGT1A7 /// UGT1A8 /// UGT1A9, ITPA, UGT2B28, UGT2B15, UGT2B17, UGT2B4, ---	7	299	41	4722	2.6963	0.0417242
GOTERM_BP_ALL	GO:0006916~anti-apoptosis	AMIGO2, FAS, TNFRSF18, PRLR, THBS1, ---, CCL2, IRAK1, HELLS, IL7, HGF, BIRC3, NPM1, MYC, BCL2L10, IKBKB, CFLAR, ANXA4	19	753	203	13187	1.63911	0.041902
GOTERM_BP_ALL	GO:0010646~regulation of cell communication	ADAP2, ENG, GNG4, TRIB2, RGS11, TNFSF10, SPRY1, THBS1, LITAF, PKN1, PAK1IP1, PLAT, TIMP2, BHLHE40, C9orf100, DLL3, ---, DUSP6, GHRHR, PPAP2B, CBS, CFLAR, EDN1, IGFBP3, MAP2K6, TNFRSF10A, IRS1, LTBR, CCL2, RGS4, TLR3, IRAK1, ITGA2, SLC7A1, TBC1D30, MAP3K6, NR0B1, HGF, P2RX5, TRIB3, RGS3, SH3D20, TGFB2, IKBKB, FKBP8, DOCK7, RAP1GAP, NUP62, USP46, ITPKB, RAP1GAP2, GREM1, PREX1, SECTM1, TRIM16, ADA, …	72	753	1017	13187	1.23983	0.0419828
GOTERM_BP_ALL	GO:0043407~negative regulation of MAP kinase activity	DUSP6, SPRY1, NUP62, RGS4, SPRY4, RGS3	6	753	34	13187	3.09046	0.0419832
GOTERM_BP_ALL	GO:0002682~regulation of immune system process	STAT6, HSPD1, FAS, CD44, PVR, THBS1, ORM1 /// ORM2, TLR3, IRAK1, TCF3, NME1, ITGA2, ITPKB, ---, SHH, TAP2, IL7, GREM1, GPX2, POLR3G, TESC, ADA, C1R, LCK, TGFB2, SYK, GAL, ESRRA, TNFSF12-TNFSF13 /// TNFSF13, DPP4, ERAP1	31	753	378	13187	1.43622	0.0419855
REACTOME_PATHWAY	REACT_152:Cell Cycle, Mitotic	TUBA4A, CDC25A, MCM5, MCM4, PSMB10, MCM7, PSMB8, POLE2, E2F3, CDC6, CENPN, TFDP1, POLD3, GINS1, POLA2, ORC1, E2F1, RFC2, MCM10, RFC3, CDC45, GINS2, KNTC1, FEN1, MCM3, E2F2, MCM2, CDT1, MCM6	29	208	301	3088	1.43036	0.0421977
GOTERM_BP_ALL	GO:0045165~cell fate commitment	TP53, TEAD4, KLF4, TCF3, SPRY1, HES1, NKX2-2, HOXA2, TGFB2, FKBP8, SHH, IL7, EYA2, FOXN4	14	753	134	13187	1.82968	0.0422236
GOTERM_BP_ALL	GO:0030336~negative regulation of cell migration	THBS1, APOH, PTPRM, ADA, IGFBP3, SHH, GREM1, KISS1R	8	753	57	13187	2.45791	0.0423203
GOTERM_BP_ALL	GO:0006351~transcription, DNA-dependent	MKI67IP, TP53, MAFF, NFIC, E2F3, NFE2L3, HNF4G, FOXM1, MAF, CEBPD, TAF4B, C10orf2, MYC, KAT2A, TFB2M, TRIP13, ---, NPM3, GTF3C6, CD3EAP, TCEA3, E2F2, MRPL12, PIR, THRB	25	753	290	13187	1.50971	0.0431525
GOTERM_BP_ALL	GO:0051338~regulation of transferase activity	CDC25A, PRLR, NUP62, TRIB2, THBS1, SPRY1, PKN1, CHEK1, BCCIP, DUSP6, ---, SPRY4, RGS4, CBS, TNFRSF10A, CDC6, KISS1R, EDN1, IRAK1, MAP2K6, IRS1, TRIB3, TLR3, PRKACB, HGF, MAP3K6, NPM1, RGS3, SYK, TGFB2, CHRM1	30	753	364	13187	1.44335	0.0431981
GOTERM_BP_ALL	GO:0009725~response to hormone stimulus	UGT1A1 /// UGT1A10 /// UGT1A3 /// UGT1A4 /// UGT1A5 /// UGT1A6 /// UGT1A7 /// UGT1A8 /// UGT1A9, GNG4, FAS, GHRHR, LOX, IRS1, RERG, NUP62, THBS1, CCL2, ME1, MGP, ITGA2, BRCA1, CA4, SHH, PRKACB, EIF4EBP1, CYP27B1, NR0B1, TRIM16, GATM, ASZ1, ---, STS, KCNMA1, TGFB2, IGFBP7, RHOQ, GAL, IGFBP1	30	753	366	13187	1.43546	0.0458276
GOTERM_BP_ALL	GO:0030155~regulation of cell adhesion	ENG, THBS1, FAF1, TESC, PRLR, ADA, LAMA1, ARHGDIB, ITGA2, TGFB2, PGP, IL8, PRSS2, DPP4	14	753	136	13187	1.80277	0.0466511
GOTERM_BP_ALL	GO:0006220~pyrimidine nucleotide metabolic process	NME1, CMPK2, ---, CTPS2, AK5, NME4	6	753	35	13187	3.00216	0.0467725
KEGG_PATHWAY	hsa00330:Arginine and proline metabolism	ALDH1B1, GATM, AGMAT, GLS2, ---, LOC100507192, PYCR1, ABHD14A /// ACY1, SRM	8	299	53	4722	2.3838	0.0471086
GOTERM_BP_ALL	GO:0065003~macromolecular complex assembly	DPAGT1, MKI67IP, PPIH, STOM, ---, IPO4, PRLR, PEX13, SEPT9, MGP, SRSF2IP, ATL3, PDSS1, TAP2, PREX1, GEMIN4, BIRC3, ANGPTL4, PFKP, SNRPD1, TP53, E2F2, FAS, IRAK1, TUBA4A, HSPD1, IRS1, RIMS1, E2F3, LOC100509703, TUBB2B, DCTPP1, TUBA3D, HELLS, NIP7, TSR1, HMGA1, TAF4B, ITPR3, C10orf2, ASZ1, NPM1, KNTC1, MYC, LPXN, RAD51, SYK, MCM2	48	753	644	13187	1.30529	0.0475508
GOTERM_BP_ALL	GO:0032774~RNA biosynthetic process	MKI67IP, TP53, MAFF, NFIC, E2F3, NFE2L3, HNF4G, FOXM1, MAF, CEBPD, TAF4B, C10orf2, MYC, KAT2A, TFB2M, TRIP13, ---, NPM3, GTF3C6, CD3EAP, TCEA3, E2F2, MRPL12, PIR, THRB	25	753	294	13187	1.48917	0.0489758
GOTERM_BP_ALL	GO:0018130~heterocycle biosynthetic process	UROD, FLAD1, PRTFDC1, ADA, APRT, PYCR1, MTHFD1, TSPO	8	753	59	13187	2.37459	0.0495934

## Sheet: LNCaP_up
Category	Term	Genes	# genes in list	Total # genes in list	# genes in background	Total # genes in background	Fold Enrichment	p-Value
GOTERM_BP_ALL	GO:0006333~chromatin assembly or disassembly	HIST1H2BJ, ---, HIST1H2AE, HIST1H1C, HIST2H2AA3 /// HIST2H2AA4, CHD9, HIST2H2BE, HIST1H1E, HIST1H2AG, NAP1L3, HIST2H4A /// HIST2H4B, HIST1H4F, HIST1H2BG, HIST1H2AC, HIST1H2AD /// HIST1H3D, HIST1H2BE, CBX5, HIST1H2AK, HIST1H2BM, HIST1H2AM, H2AFY, CHD2, TSPYL1, LOC100506979, HIST1H2BD, HIST1H4H, HIST1H2BC, CBX4, LOC100507025, ARID4B, HIST1H4D, HIST1H2BI, HIST1H3H	21	746	112	13187	3.31443	4.02411e-06
GOTERM_BP_ALL	GO:0006334~nucleosome assembly	HIST1H2BJ, ---, HIST1H2AE, HIST1H1C, HIST2H2AA3 /// HIST2H2AA4, HIST2H2BE, HIST1H1E, HIST1H2AG, NAP1L3, HIST2H4A /// HIST2H4B, HIST1H4F, HIST1H2BG, HIST1H2AC, HIST1H2AD /// HIST1H3D, HIST1H2BE, HIST1H2AK, HIST1H2BM, HIST1H2AM, H2AFY, TSPYL1, LOC100506979, HIST1H2BD, HIST1H4H, HIST1H2BC, LOC100507025, HIST1H4D, HIST1H2BI, HIST1H3H	16	746	69	13187	4.099	5.36973e-06
GOTERM_BP_ALL	GO:0031497~chromatin assembly	HIST1H2BJ, ---, HIST1H2AE, HIST1H1C, HIST2H2AA3 /// HIST2H2AA4, HIST2H2BE, HIST1H1E, HIST1H2AG, NAP1L3, HIST2H4A /// HIST2H4B, HIST1H4F, HIST1H2BG, HIST1H2AC, HIST1H2AD /// HIST1H3D, HIST1H2BE, HIST1H2AK, HIST1H2BM, HIST1H2AM, H2AFY, TSPYL1, LOC100506979, HIST1H2BD, HIST1H4H, HIST1H2BC, LOC100507025, HIST1H4D, HIST1H2BI, HIST1H3H	16	746	72	13187	3.92821	9.34162e-06
GOTERM_BP_ALL	GO:0065004~protein-DNA complex assembly	HIST1H2BJ, ---, HIST1H2AE, HIST1H1C, HIST2H2AA3 /// HIST2H2AA4, HIST2H2BE, HIST1H1E, HIST1H2AG, NAP1L3, HIST2H4A /// HIST2H4B, HIST1H4F, HIST1H2BG, HIST1H2AC, HIST1H2AD /// HIST1H3D, HIST1H2BE, HIST1H2AK, HIST1H2BM, HIST1H2AM, H2AFY, TSPYL1, LOC100506979, HIST1H2BD, HIST1H4H, HIST1H2BC, LOC100507025, HIST1H4D, HIST1H2BI, HIST1H3H	16	746	76	13187	3.72146	1.85971e-05
GOTERM_BP_ALL	GO:0034728~nucleosome organization	HIST1H2BJ, ---, HIST1H2AE, HIST1H1C, HIST2H2AA3 /// HIST2H2AA4, HIST2H2BE, HIST1H1E, HIST1H2AG, NAP1L3, HIST2H4A /// HIST2H4B, HIST1H4F, HIST1H2BG, HIST1H2AC, HIST1H2AD /// HIST1H3D, HIST1H2BE, HIST1H2AK, HIST1H2BM, HIST1H2AM, H2AFY, TSPYL1, LOC100506979, HIST1H2BD, HIST1H4H, HIST1H2BC, LOC100507025, HIST1H4D, HIST1H2BI, HIST1H3H	16	746	78	13187	3.62604	2.57341e-05
REACTOME_PATHWAY	REACT_7970:Telomere Maintenance	HIST1H2BJ, ---, HIST1H2AE, HIST2H2AA3 /// HIST2H2AA4, HIST2H2BE, HIST1H2AG, HIST2H4A /// HIST2H4B, HIST1H4F, HIST1H2BG, HIST1H2AC, HIST1H2AD /// HIST1H3D, HIST1H2BE, HIST1H2AK, HIST1H2BM, HIST1H2AM, LOC100506979, HIST1H2BD, HIST1H4H, HIST1H2BC, LOC100507025, HIST1H4D, HIST1H3H, HIST1H2BI	11	142	51	3088	4.69042	7.32441e-05
GOTERM_BP_ALL	GO:0009653~anatomical structure morphogenesis	---, JUN, ALS2, COL1A1, RORA, WNT4, HOXA13, ADM, ROBO1, NRXN1, STK4, DYRK1B, KIF3A, HOXA11, FN1, GPC4, TTC8, ZC3H12A, FGF9, LMO4, BCL2L11, CSRP2, SNAP25, CRYGS, CCND1, CTNNB1, APBB2, NRP2, TUFT1, MAFB, KCNRG, BHLHE22, SFRP1, WNT9A, NF1, COL18A1, HOXA10 /// HOXA9, OFD1, ALDOC, KAL1, GJA1, RET, C1GALT1, RCAN3, FGF18, FAM164A, CPM, DST, ARL6 /// LOC100506362, SEMA6A, DMD, GLI3, SEMA4F, TGIF1, TRIM13…	98	746	1176	13187	1.47308	7.51772e-05
GOTERM_BP_ALL	GO:0048869~cellular developmental process	JUN, ---, ALS2, MYEF2, COL1A1, RORA, WNT4, ADM, ROBO1, FOXO3 /// FOXO3B, NRXN1, STK4, GADD45B, PAPPA2, HES6, DYRK1B, KIF3A, CADM1, HOXA11, FN1, IFI16, TTC8, PDLIM7, ZC3H12A, CLIC4, FGF9, ZSCAN2, CSRP2, THPO, TXNIP, SNAP25, BCL11A, CDKN1C, ARHGEF7, FOXO3, CCND1, CTNNB1, APBB2, PEG10, REST, CBFA2T2, NRP2, SMARCA1, ID4, NPNT, NCOA6, GPM6B, SFRP1, BHLHE22, NF1, COL18A1, OFD1, KAL1, GJA1, RET, MAP2, C…	129	746	1652	13187	1.38034	9.40202e-05
GOTERM_BP_ALL	GO:0009987~cellular process	JUN, ---, PCLO, HOXA13, ZFYVE16, SLC29A2, ZFP14, NRXN1, PGAP1, SYTL2, RNF128, PPM1L, PHLDA1, TRPM7, HIST1H2BG, JMJD1C, GJA3, USP34, ZC3H12A, NCOA3, ZSCAN2, SLC25A27, THPO, LOC100507025, DTYMK, L3MBTL1, TNFAIP8, STK3, LOC100508939 /// SLC13A4, HIST1H2BD, CA13, PIK3CA, PEG10, TPPP, GADD45B, AASS, PTPN12, CD99L2, PLEKHB1, CHML, NFAT5, SFRS2IP, MAP2, C1GALT1, PRKG1, CDKN2B, SLFN5, USP9Y, NMT2, TEX14,…	616	746	10211	13187	1.0664	0.000248313
GOTERM_BP_ALL	GO:0032989~cellular component morphogenesis	ALS2, PMP22, PLXNA3, ADM, ---, ROBO1, CTNNB1, STK4, APBB2, NRXN1, DST, ARL6 /// LOC100506362, SEMA6A, NRP2, DMD, KIF3A, SEMA4F, CASC5, FN1, IFT88, TTC8, COL18A1, BBS7, DYNC2LI1, OBSL1, OFD1, BAIAP2, CLU, KAL1, NFASC, GJA1, SNAP25, TGFBR3	40	746	387	13187	1.82707	0.000319958
GOTERM_BP_ALL	GO:0032990~cell part morphogenesis	ALS2, ADM, PLXNA3, ROBO1, NRXN1, APBB2, DST, ARL6 /// LOC100506362, SEMA6A, NRP2, DMD, KIF3A, SEMA4F, ---, IFT88, TTC8, BBS7, DYNC2LI1, OFD1, BAIAP2, CLU, KAL1, NFASC, GJA1, SNAP25	29	746	249	13187	2.05876	0.000393413
GOTERM_BP_ALL	GO:0048856~anatomical structure development	JUN, ALS2, MYEF2, HOXA13, ---, ADM, NRXN1, HES6, CADM1, GPC4, ZC3H12A, NFIB, LMO4, THPO, HEXIM1, L3MBTL1, BCL11A, ARHGEF7, CRYGS, FOXO3, ENPP1, MTM1, CCND1, GLRB, APBB2, REST, CBFA2T2, RORA, MAFB, KCNRG, SFRP1, CDKN1C, WNT9A, COL18A1, ZFPM1, LMNA, KIF3A, ALDOC, SMARCA1, KAL1, SPG7, MAP2, C1GALT1, PRKG1, TTLL7, DFNA5, KCTD11, CPM, DST, ARL6 /// LOC100506362, SEMA6A, SEMA4F, PAX1, TXNIP, IFT88, SER…	176	746	2465	13187	1.26213	0.000446289
GOTERM_BP_ALL	GO:0006323~DNA packaging	HIST1H2BJ, ---, HIST1H2AE, HIST1H1C, HIST2H2AA3 /// HIST2H2AA4, HIST2H2BE, HIST1H1E, HIST1H2AG, NAP1L3, HIST2H4A /// HIST2H4B, HIST1H4F, HIST1H2BG, HIST1H2AC, HIST1H2AD /// HIST1H3D, HIST1H2BE, HIST1H2AK, HIST1H2BM, HIST1H2AM, H2AFY, TSPYL1, LOC100506979, HIST1H2BD, HIST1H4H, HIST1H2BC, LOC100507025, HIST1H4D, HIST1H2BI, HIST1H3H	16	746	101	13187	2.80031	0.000523578
GOTERM_BP_ALL	GO:0030154~cell differentiation	JUN, ---, ALS2, MYEF2, COL1A1, RORA, WNT4, ADM, ROBO1, FOXO3 /// FOXO3B, NRXN1, GADD45B, PAPPA2, HES6, DYRK1B, CADM1, HOXA11, FN1, IFI16, TTC8, PDLIM7, ZC3H12A, CLIC4, FGF9, ZSCAN2, CSRP2, THPO, TXNIP, SNAP25, BCL11A, CDKN1C, ARHGEF7, FOXO3, CCND1, CTNNB1, APBB2, PEG10, REST, CBFA2T2, NRP2, SMARCA1, ID4, NPNT, NCOA6, GPM6B, SFRP1, BHLHE22, NF1, COL18A1, KAL1, GJA1, RET, MAP2, C1GALT1, PRKG1, TTLL…	120	746	1585	13187	1.33832	0.000591276
GOTERM_BP_ALL	GO:0000902~cell morphogenesis	ALS2, ADM, PLXNA3, ---, ROBO1, CTNNB1, STK4, NRXN1, APBB2, DST, ARL6 /// LOC100506362, SEMA6A, NRP2, DMD, KIF3A, SEMA4F, FN1, IFT88, TTC8, COL18A1, BBS7, DYNC2LI1, OFD1, BAIAP2, CLU, KAL1, NFASC, GJA1, SNAP25, TGFBR3	36	746	348	13187	1.82865	0.000661594
GOTERM_BP_ALL	GO:0050794~regulation of cellular process	JUN, ALS2, ---, PCLO, HOXA13, ZFYVE16, ZFP14, NCOA3, PIK3C2A, KIAA0427, PPM1L, RNF128, TRIM23, CADM1, PHLDA1, LYST, NANOS1, JMJD1C, DGKQ, TRPC1, ZSCAN2, GPR37, ZNF449, MXD4, THPO, PLCB4, LOC100507025, L3MBTL1, MIA3, TNFAIP8, STK3, ENPP1, PIK3CA, ZNF577, TLE4, PEG10, CBFA2T2, MGEA5, HIST2H4A /// HIST2H4B, TPPP, ABI1, GADD45B, SFRP1, ZNF483, KBTBD10, RALGAPA2, PLEKHB1, NFAT5, MAP2, ZCCHC12, PRKG1, …	398	746	6268	13187	1.12244	0.000688492
GOTERM_BP_ALL	GO:0032502~developmental process	JUN, MYEF2, ALS2, HOXA13, ---, ADM, NRXN1, GADD45B, HES6, CADM1, GPC4, MGEA5, ZC3H12A, NFIB, LMO4, ZSCAN2, THPO, HEXIM1, L3MBTL1, BCL11A, CRYGS, ARHGEF7, FOXO3, ENPP1, CCND1, MTM1, GLRB, APBB2, PEG10, REST, CBFA2T2, RORA, KCNRG, MAFB, SFRP1, WNT9A, CDKN1C, COL18A1, ZFPM1, LMNA, KIF3A, ALDOC, SMARCA1, KAL1, SPG7, MAP2, C1GALT1, PRKG1, TTLL7, SLFN5, ACVR1C, DFNA5, FMN2, AFF4, KCTD11, CPM, DST, ARL6…	211	746	3066	13187	1.21652	0.000731371
GOTERM_BP_ALL	GO:0006350~transcription	JUN, MYEF2, C1orf83, HOXA13, CHD9, ZFP14, NCOA3, HES6, ---, MBD2, HABP4, JMJD1C, ZNF782, NFIB, LMO4, ZSCAN2, ZNF449, MXD4, HEXIM1, L3MBTL1, BCL11A, ZNF789, CALCOCO1, FOXO3, ZNF334, ELK4, ZNF577, TLE4, REST, RORA, ZNF493 /// ZNF738, MAFB, ZNF483, ZFPM1, NFAT5, SMARCA1, ZCCHC12, AFF4, HIVEP3, ZNF518A, ZNF362, ZNF671, ZNF10, TCEB3B, PAX1, TXNIP, PLAGL1, BACH2, NFKBIZ, RBAK, ZNF781, ZFP64, ZNF350, CA…	146	746	2015	13187	1.28081	0.000888756
GOTERM_BP_ALL	GO:0048858~cell projection morphogenesis	ALS2, ADM, PLXNA3, ROBO1, NRXN1, APBB2, DST, ARL6 /// LOC100506362, SEMA6A, NRP2, DMD, KIF3A, SEMA4F, ---, IFT88, TTC8, BBS7, DYNC2LI1, OFD1, BAIAP2, CLU, KAL1, NFASC, GJA1, SNAP25	27	746	238	13187	2.00537	0.000962102
GOTERM_BP_ALL	GO:0030030~cell projection organization	ALS2, PLXNA3, ADM, ROBO1, FGD6, APBB2, NRXN1, DST, TTC30B, ARL6 /// LOC100506362, SEMA6A, NRP2, FGFR1, DMD, KIF3A, SEMA4F, DNM3, MAP2, ---, IFT88, CCDC88A, TTC8, BBS7, GPR98, DYNC2LI1, OFD1, BAIAP2, CLU, KAL1, NFASC, GJA1, PRKG1, SNAP25	36	746	359	13187	1.77262	0.00115302
GOTERM_BP_ALL	GO:0042692~muscle cell differentiation	---, ALS2, MYEF2, WNT4, CTNNB1, CSRP2, OBSL1, TNC, DYRK1B, PITX1, DNER, F2R	17	746	121	13187	2.48354	0.0012625
GOTERM_BP_ALL	GO:0016043~cellular component organization	JUN, ALS2, ---, HIST1H2AE, PCLO, SORBS1, ADM, ZFYVE16, CHD9, NRXN1, NAP1L3, MBD2, CADM1, LYST, TRPM7, HIST1H2BG, MAPRE2, HIST1H2BE, JMJD1C, AASS, LOC100506979, LOC100507025, L3MBTL1, HIST1H2BI, STX7, HIST1H2BD, PFN4, LMLN, GCA, GLRB, APBB2, HIST2H4A /// HIST2H4B, TPPP, EHD1, CCDC88A, COL18A1, HIST1H2AM, HORMAD2, LMNA, KIF3A, ALDOC, SFRS2IP, SMARCA1, KAL1, SPG7, MAP2, PRKG1, FMN2, HIST2H2BE, DST, …	171	746	2444	13187	1.23681	0.00143598
GOTERM_BP_ALL	GO:0010556~regulation of macromolecule biosynthetic process	JUN, ---, SORBS1, HOXA13, CHD9, ZFP14, NCOA3, HES6, KIAA0427, RNF128, MBD2, NANOS1, HABP4, JMJD1C, MGEA5, DGKQ, ZNF782, NFIB, LMO4, ZSCAN2, ZNF449, MXD4, HEXIM1, L3MBTL1, BCL11A, ZNF789, CALCOCO1, FOXO3, ZNF334, ENPP1, ELK4, ZNF577, TLE4, APBB2, REST, CBFA2T2, RORA, ZNF493 /// ZNF738, MAFB, CDKN1C, ZNF483, CCDC88A, ZFPM1, NFAT5, SMARCA1, ZCCHC12, AFF4, ZNF518A, HIVEP3, ZNF362, ZNF10, ZNF671, PYDC…	186	746	2702	13187	1.21684	0.00176242
KEGG_PATHWAY	hsa00534:Heparan sulfate biosynthesis	HS3ST3B1, GLCE, XYLT1, HS6ST3, ---, HS2ST1, HS3ST5	7	248	26	4722	5.12624	0.00183008
GOTERM_BP_ALL	GO:0007399~nervous system development	ALS2, ---, RORA, ADM, ROBO1, NRXN1, HES6, CADM1, SH3GL2, DNM3, NFIB, LMO4, SNAP25, CDKN1C, ARHGEF7, GLRB, CTNNB1, APBB2, REST, NRP2, SMARCA1, ID4, MAFB, NCOA6, GPM6B, BHLHE22, NF1, SRR, KAL1, CLDN11, GJA1, SPG7, MAP2, RET, PRKG1, TTLL7, RCAN2, DFNA5, KCTD11, DCTN1, SERPINI1, DST, TSPAN2, SEMA6A, GLI3, DMD, SEMA4F, TGIF1, TIAM1, MYLIP, FIG4, IFT88, GPR98, SERPINE2, AGTPBP1, PITX1, HPCAL4, APLP2, T…	83	746	1064	13187	1.37893	0.00219134
GOTERM_BP_ALL	GO:0048731~system development	JUN, ALS2, ---, HOXA13, ADM, NRXN1, HES6, CADM1, ZC3H12A, NFIB, LMO4, THPO, HEXIM1, L3MBTL1, BCL11A, ARHGEF7, CRYGS, FOXO3, ENPP1, MTM1, CCND1, GLRB, APBB2, REST, CBFA2T2, RORA, MAFB, SFRP1, WNT9A, CDKN1C, COL18A1, ZFPM1, LMNA, KIF3A, ALDOC, SMARCA1, KAL1, SPG7, MAP2, C1GALT1, PRKG1, TTLL7, DFNA5, KCTD11, DST, SEMA6A, SEMA4F, PAX1, TXNIP, IFT88, SERPINE2, AGTPBP1, TNC, SOCS1, HPCAL4, APLP2, FGF18…	159	746	2271	13187	1.23762	0.00219687
GOTERM_BP_ALL	GO:0043687~post-translational protein modification	TTBK2, TRPM7, ---, NMT2, BMP2K, STK4, DUSP18, GADD45B, HS3ST5, PGAP1, DYRK1B, PPM1L, TRIM23, PRMT2, DUSP10, SIRT2, FN1, METTL5, NEK1, MAP3K9, MIB2, STK3, STK17A, PIK3CA, CCND1, MTM1, ABI1, USP9Y, PTPN12, DZIP3, RPS6KA2, PPP2R3A, MAP2, WNK3, RET, RAB6A, PRKG1, ACVR1C, ERO1LB, TEX14, MYLIP, PDK3, CDC14B /// LOC100507963, CDC14A, TNKS, UBE2H, STK32A, LOC100287024, STRADA, MKNK1, MOBKL1A, FGFR1, PTPL…	89	746	1160	13187	1.35625	0.00239404
GOTERM_BP_ALL	GO:0015012~heparan sulfate proteoglycan biosynthetic process	HS3ST3B1, GLCE, ---, HS2ST1, HS3ST5	5	746	11	13187	8.03497	0.00242219
GOTERM_BP_ALL	GO:0048646~anatomical structure formation involved in morphogenesis	JUN, TWSG1, COL1A1, RORA, PMP22, WNT4, FGF18, ---, ROBO1, CTNNB1, NRP2, DYRK1B, GLI3, TGIF1, CASC5, SFRP1, PAX1, COL18A1, ZC3H12A, CTGF, FGF9, AGTPBP1, LMO4, OBSL1, BCL2L11, C1GALT1, RET, TGFBR3	34	746	349	13187	1.72211	0.00257135
GOTERM_BP_ALL	GO:0006470~protein amino acid dephosphorylation	CDC14B /// LOC100507963, CDC14A, PTPLA, ---, PTPN12, MTM1, DUSP18, PTPN13, PPM1L, PPP2R3A, MTMR3, DUSP10	17	746	130	13187	2.3116	0.00267811
GOTERM_BP_ALL	GO:0065007~biological regulation	JUN, ALS2, ---, PCLO, HOXA13, ZFYVE16, BMP2K, ZFP14, NCOA3, PIK3C2A, KIAA0427, PPM1L, RNF128, TRIM23, CADM1, PHLDA1, LYST, NANOS1, JMJD1C, DGKQ, TRPC1, ZSCAN2, GPR37, ZNF449, MXD4, THPO, PLCB4, LOC100507025, L3MBTL1, MIA3, TNFAIP8, STK3, ENPP1, PIK3CA, ZNF577, GLRB, TLE4, PEG10, CBFA2T2, MGEA5, HIST2H4A /// HIST2H4B, ABI1, TPPP, GADD45B, SFRP1, ZNF483, KBTBD10, RALGAPA2, PLEKHB1, CHML, NFAT5, MAP…	429	746	6919	13187	1.09603	0.00279686
GOTERM_BP_ALL	GO:0050789~regulation of biological process	JUN, ALS2, ---, PCLO, HOXA13, ZFYVE16, BMP2K, ZFP14, NCOA3, PIK3C2A, KIAA0427, PPM1L, RNF128, TRIM23, CADM1, PHLDA1, LYST, NANOS1, JMJD1C, DGKQ, TRPC1, ZSCAN2, GPR37, ZNF449, MXD4, THPO, PLCB4, LOC100507025, L3MBTL1, MIA3, TNFAIP8, STK3, ENPP1, PIK3CA, ZNF577, TLE4, PEG10, CBFA2T2, MGEA5, HIST2H4A /// HIST2H4B, ABI1, TPPP, GADD45B, SFRP1, ZNF483, KBTBD10, RALGAPA2, PLEKHB1, NFAT5, MAP2, ZCCHC12, …	408	746	6548	13187	1.10143	0.00288902
KEGG_PATHWAY	hsa05322:Systemic lupus erythematosus	HIST1H2BJ, ---, HIST1H2AE, HIST2H2AA3 /// HIST2H2AA4, HIST2H2BE, HIST1H2AG, HIST2H4A /// HIST2H4B, HIST1H4F, HIST1H2BG, HIST1H2AC, HIST1H2AD /// HIST1H3D, HIST1H2BE, HIST1H2AK, HIST1H2BM, HIST1H2AM, H2AFY, LOC100506979, HIST1H2BD, HIST1H4H, HIST1H2BC, LOC100507025, HIST1H4D, HIST1H3H, HIST1H2BI	12	248	82	4722	2.78639	0.00330076
GOTERM_BP_ALL	GO:0030324~lung development	IFT88, ---, FGF18, FGF9, CTGF, CTNNB1, NFIB, MAN1A2, GLI3	14	746	98	13187	2.52528	0.00339198
GOTERM_BP_ALL	GO:0007275~multicellular organismal development	JUN, ALS2, HOXA13, ---, ADM, NRXN1, GADD45B, HES6, CADM1, ZC3H12A, NFIB, LMO4, ZSCAN2, THPO, HEXIM1, L3MBTL1, BCL11A, ARHGEF7, CRYGS, FOXO3, ENPP1, MTM1, CCND1, GLRB, APBB2, REST, CBFA2T2, RORA, MAFB, SFRP1, CDKN1C, WNT9A, COL18A1, ZFPM1, KIF3A, LMNA, ALDOC, SMARCA1, KAL1, SPG7, MAP2, C1GALT1, PRKG1, TTLL7, DFNA5, FMN2, KCTD11, DST, ARL6 /// LOC100506362, SEMA6A, SEMA4F, PAX1, TXNIP, IFT88, ACO1,…	188	746	2785	13187	1.19327	0.00406325
GOTERM_BP_ALL	GO:0006793~phosphorus metabolic process	ACVR1C, TTBK2, ---, TRPM7, BMP2K, TEX14, STK4, DUSP18, GADD45B, PIK3C2A, DYRK1B, PPM1L, DUSP10, MAP2, PDK3, CDC14B /// LOC100507963, CDC14A, TNKS, NEK1, MAP3K9, STK32A, GK, STK3, STK17A, LOC100287024, GK5, STRADA, PIK3CA, ENPP1, CCND1, MTM1, MKNK1, MOBKL1A, FGFR1, ABI1, PTPLA, PTPN12, AKT3, TRIM24, PTPN13, RPS6KA2, CTBP1, F2R, AKT2, PPP2R3A, GRK5, RET, WNK3, GNAI2, PRKG1, ATP6V1D, EPHA10, MTMR3, …	74	746	950	13187	1.37694	0.00409978
GOTERM_BP_ALL	GO:0006796~phosphate metabolic process	ACVR1C, TTBK2, ---, TRPM7, BMP2K, TEX14, STK4, DUSP18, GADD45B, PIK3C2A, DYRK1B, PPM1L, DUSP10, MAP2, PDK3, CDC14B /// LOC100507963, CDC14A, TNKS, NEK1, MAP3K9, STK32A, GK, STK3, STK17A, LOC100287024, GK5, STRADA, PIK3CA, ENPP1, CCND1, MTM1, MKNK1, MOBKL1A, FGFR1, ABI1, PTPLA, PTPN12, AKT3, TRIM24, PTPN13, RPS6KA2, CTBP1, F2R, AKT2, PPP2R3A, GRK5, RET, WNK3, GNAI2, PRKG1, ATP6V1D, EPHA10, MTMR3, …	74	746	950	13187	1.37694	0.00409978
GOTERM_BP_ALL	GO:0044260~cellular macromolecule metabolic process	JUN, ALS2, MYEF2, HOXA13, BMP2K, ZFP14, NCOA3, C9orf102, PGAP1, KIAA0427, SNRPN, RNF128, PPM1L, TRIM23, PHLDA1, ---, TRPM7, JMJD1C, USP34, ZSCAN2, ZNF449, MXD4, L3MBTL1, STK3, PIK3CA, ZNF577, TLE4, 03/01/11, MGEA5, ABI1, GADD45B, ZNF483, PTPN12, KBTBD10, NFAT5, SFRS2IP, MAP2, ZCCHC12, PRKG1, USP9Y, ACVR1C, NMT2, TEX14, HIVEP3, ZNF362, HABP4, ZNF671, CHST13, PLAGL1, TXNIP, CDC14B /// LOC100507963,…	320	746	5037	13187	1.12301	0.00425857
GOTERM_BP_ALL	GO:0030323~respiratory tube development	IFT88, ---, FGF18, FGF9, CTGF, CTNNB1, NFIB, MAN1A2, GLI3	14	746	101	13187	2.45027	0.00441338
GOTERM_BP_ALL	GO:0045596~negative regulation of cell differentiation	TWSG1, ---, WNT4, ENPP1, PLXNA3, CCND1, CTNNB1, MAFB, REST, HIST2H4A /// HIST2H4B, CTLA4, HIST1H4F, GLI3, ID4, SEMA4F, NPHP3, NF1, GPR98, HIST1H4H, LOC100507025, HIST1H4D, TGFBR3	23	746	213	13187	1.90878	0.00455142
GOTERM_BP_ALL	GO:0045449~regulation of transcription	JUN, HOXA13, CHD9, ZFP14, NCOA3, HES6, ---, MBD2, HABP4, JMJD1C, DGKQ, ZNF782, NFIB, LMO4, ZSCAN2, ZNF449, MXD4, HEXIM1, L3MBTL1, BCL11A, ZNF789, CALCOCO1, FOXO3, ZNF334, ELK4, ZNF577, TLE4, APBB2, REST, CBFA2T2, RORA, ZNF493 /// ZNF738, MAFB, CDKN1C, ZNF483, ZFPM1, NFAT5, SMARCA1, ZCCHC12, AFF4, ZNF518A, HIVEP3, ZNF362, ZNF10, ZNF671, PYDC1, TCEB3B, CBX5, PAX1, PLAGL1, TXNIP, BACH2, NFKBIZ, RBAK…	168	746	2476	13187	1.1994	0.00575462
GOTERM_BP_ALL	GO:0007010~cytoskeleton organization	TRPM7, SORBS1, TUBE1, PCLO, ---, FMN2, DST, SEMA6A, DMD, MAP2, LOC100289090, PDLIM7, FMNL2, TNKS, OBSL1, DAAM1, LIMCH1, PFN4, SGCB, CTNNB1, FGD6, SYNM, KRT8, TPPP, HAUS3, DES, NF1, MID1, OFD1, RICTOR, RND3, RET, PRKG1	38	746	425	13187	1.58053	0.00587869
GOTERM_BP_ALL	GO:0030182~neuron differentiation	ALS2, RORA, DFNA5, ADM, ROBO1, NRXN1, DST, SEMA6A, DMD, GLI3, SEMA4F, ---, MAP2, FIG4, GPR98, AGTPBP1, CDKN1C, SNAP25, PLXNA3, APBB2, NRP2, SMARCA1, FGFR1, ID4, BHLHE22, BAIAP2, CLU, KAL1, NFASC, GJA1, RET, PRKG1	38	746	426	13187	1.57682	0.00609856
GOTERM_BP_ALL	GO:0016192~vesicle-mediated transport	ALS2, ---, PCLO, ZFYVE16, LYST, SYTL2, VAMP1, SH3GL2, MIA3, DNM3, TRIM36, WDR19, PDLIM7, VPS13A, FNBP1, SEC16B, STX17, DNAJC6, SNPH, SNAP25, RAB4B, STX7, GGA1, GTF2H2B, GLRB, CTNNB1, AMPH, DNER, EHD1, EXOC6B, VTI1A, COPA, RAB6A, FTL, RAB18	48	746	572	13187	1.48338	0.0061156
GOTERM_BP_ALL	GO:0030201~heparan sulfate proteoglycan metabolic process	HS3ST3B1, GLCE, ---, HS2ST1, HS3ST5	5	746	14	13187	6.31319	0.00641432
GOTERM_BP_ALL	GO:0006464~protein modification process	TTBK2, ---, TRPM7, NMT2, BMP2K, DUSP18, STK4, GADD45B, HS3ST5, PGAP1, DYRK1B, PPM1L, TRIM23, PRMT2, DUSP10, SIRT2, FN1, MGAT4A, METTL5, NEK1, AGA, MAP3K9, MIB2, STK3, STK17A, HERC1, PIK3CA, MTM1, CCND1, ABI1, USP9Y, PTPN12, DZIP3, RPS6KA2, PPP2R3A, RET, WNK3, MAP2, RAB6A, PRKG1, TTLL7, ACVR1C, ERO1LB, TEX14, MYLIP, PDK3, CDC14B /// LOC100507963, CDC14A, TNKS, ZDHHC17, UBE2H, STK32A, LOC100287024,…	103	746	1426	13187	1.27681	0.00662206
GOTERM_BP_ALL	GO:0006996~organelle organization	JUN, ALS2, ---, TRPM7, SORBS1, PCLO, HIST1H2AE, ZFYVE16, CHD9, HIST1H1E, HIST1H2AG, MAPRE2, NAP1L3, KIF3A, LYST, HIST1H2BG, SIRT2, JMJD1C, HIST1H2BE, PDLIM7, NEK1, LOC100506979, MAPRE3, CBX4, LOC100507025, L3MBTL1, HIST1H4D, HIST1H2BI, HIST1H2BD, PFN4, NIPBL, LMLN, PDS5B, CTNNB1, SYNM, HIST2H4A /// HIST2H4B, SMARCA1, TPPP, IFI6, HAUS3, HIST1H2AC, NF1, CCNG2, MID1, HIST1H2AM, H2AFY, HORMAD2, LMNA,…	95	746	1297	13187	1.29476	0.00666489
GOTERM_BP_ALL	GO:0046326~positive regulation of glucose import	MGEA5, IRS2, SORBS1, AKT2, ---	6	746	22	13187	4.82098	0.00668988
GOTERM_BP_ALL	GO:0010828~positive regulation of glucose transport	MGEA5, IRS2, SORBS1, AKT2, ---	6	746	22	13187	4.82098	0.00668988
GOTERM_BP_ALL	GO:0050808~synapse organization	ALS2, CADM1, ---, CTNNB1, NRXN1, TNC, DNER, NFASC, F2R, DNM3	10	746	61	13187	2.89786	0.00690716
GOTERM_BP_ALL	GO:0060541~respiratory system development	IFT88, ---, FGF18, FGF9, CTGF, CTNNB1, NFIB, MAN1A2, GLI3	14	746	107	13187	2.31287	0.00719541
GOTERM_BP_ALL	GO:0043170~macromolecule metabolic process	JUN, ALS2, MYEF2, HOXA13, BMP2K, ZFP14, NCOA3, C9orf102, PGAP1, KIAA0427, SNRPN, RNF128, PPM1L, TRIM23, PHLDA1, ---, TRPM7, JMJD1C, USP34, ZSCAN2, ZNF449, MXD4, L3MBTL1, STK3, LMLN, PIK3CA, ZNF577, TLE4, PEG10, 03/01/11, MGEA5, ABI1, GADD45B, ZNF483, PTPN12, KBTBD10, KLK4, NFAT5, SFRS2IP, MAP2, ZCCHC12, PRKG1, USP9Y, ACVR1C, KLK15, NMT2, TEX14, HIVEP3, ZNF362, HABP4, ZNF671, PYDC1, CHST13, XYLT1,…	344	746	5508	13187	1.10401	0.00846674
GOTERM_BP_ALL	GO:0031326~regulation of cellular biosynthetic process	JUN, ---, SORBS1, HOXA13, CHD9, ZFP14, NCOA3, HES6, KIAA0427, RNF128, MBD2, NANOS1, HABP4, JMJD1C, MGEA5, DGKQ, ZNF782, NFIB, LMO4, ZSCAN2, ZNF449, MXD4, HEXIM1, L3MBTL1, BCL11A, ZNF789, CALCOCO1, FOXO3, ZNF334, ENPP1, ELK4, ZNF577, TLE4, APBB2, REST, CBFA2T2, RORA, ZNF493 /// ZNF738, MAFB, CDKN1C, ZNF483, CCDC88A, ZFPM1, NFAT5, SMARCA1, ZCCHC12, AFF4, ZNF518A, HIVEP3, ZNF362, ZNF10, ZNF671, PYDC…	187	746	2819	13187	1.17261	0.00871191
GOTERM_BP_ALL	GO:0009889~regulation of biosynthetic process	JUN, ---, SORBS1, HOXA13, CHD9, ZFP14, NCOA3, HES6, KIAA0427, RNF128, MBD2, NANOS1, HABP4, JMJD1C, MGEA5, DGKQ, ZNF782, NFIB, LMO4, ZSCAN2, ZNF449, MXD4, HEXIM1, L3MBTL1, BCL11A, ZNF789, CALCOCO1, FOXO3, ZNF334, ENPP1, ELK4, ZNF577, TLE4, APBB2, REST, CBFA2T2, RORA, ZNF493 /// ZNF738, MAFB, CDKN1C, ZNF483, CCDC88A, ZFPM1, NFAT5, SMARCA1, ZCCHC12, AFF4, ZNF518A, HIVEP3, ZNF362, ZNF10, ZNF671, PYDC…	188	746	2838	13187	1.17099	0.00892729
GOTERM_BP_ALL	GO:0007507~heart development	---, ADM, CTNNB1, NRP2, GLI3, KIF3A, NCOA6, IFT88, LOC100506856, NF1, BBS7, ZFPM1, OBSL1, GJA1, HEXIM1, TGFBR3	22	746	213	13187	1.82579	0.00921607
GOTERM_BP_ALL	GO:0046324~regulation of glucose import	MGEA5, IRS2, SORBS1, AKT2, ENPP1, ---	7	746	33	13187	3.74965	0.00952646
GOTERM_BP_ALL	GO:0060271~cilium morphogenesis	OFD1, IFT88, TTC8, BBS7, KIF3A, DYNC2LI1, ARL6 /// LOC100506362	7	746	33	13187	3.74965	0.00952646
GOTERM_BP_ALL	GO:0022008~neurogenesis	ALS2, RORA, ---, DFNA5, ADM, ROBO1, NRXN1, DST, TSPAN2, SEMA6A, GLI3, DMD, SEMA4F, TGIF1, TIAM1, MAP2, FIG4, GPR98, AGTPBP1, CDKN1C, SNAP25, ARHGEF7, PLXNA3, CTNNB1, APBB2, REST, NRP2, SMARCA1, DNER, FGFR1, ID4, BHLHE22, NF1, BAIAP2, CLU, KAL1, NFASC, GJA1, RET, PRKG1	48	746	587	13187	1.44547	0.00979925
GOTERM_BP_ALL	GO:0006904~vesicle docking during exocytosis	SYTL2, ---, EXOC6B, SNPH, SNAP25	6	746	24	13187	4.41924	0.00983567
KEGG_PATHWAY	hsa04310:Wnt signaling pathway	JUN, WNT9A, WNT4, CCND1, CTNNB1, ---, NFAT5, DAAM1, CTBP1, FZD7, PLCB4, PPP2R1B, SFRP1	16	248	148	4722	2.05841	0.00990478
GOTERM_BP_ALL	GO:0007167~enzyme linked receptor protein signaling pathway	JUN, TWSG1, ---, SORBS1, FGF18, ZFYVE16, PPM1L, FGFR1, IRS2, ABI1, USP9Y, TIAM1, REPS2, TXNIP, CTGF, FGF9, BAIAP2, AKT2, RET, EPHA10, TGFBR3	31	746	339	13187	1.61648	0.0099288
GOTERM_BP_ALL	GO:0051093~negative regulation of developmental process	TWSG1, ---, WNT4, PLXNA3, ENPP1, CCND1, CTNNB1, REST, MAFB, CTLA4, HIST2H4A /// HIST2H4B, VASH1, GLI3, HIST1H4F, ID4, SEMA4F, NPHP3, SIRT2, NF1, GPR98, HIST1H4H, LOC100507025, HIST1H4D, TGFBR3	25	746	256	13187	1.72626	0.0103177
GOTERM_BP_ALL	GO:0010468~regulation of gene expression	JUN, ---, HOXA13, CHD9, ZFP14, NCOA3, HES6, KIAA0427, MBD2, NANOS1, HABP4, JMJD1C, DGKQ, ZNF782, NFIB, LMO4, ZSCAN2, ZNF449, MXD4, HEXIM1, L3MBTL1, BCL11A, ZNF789, CALCOCO1, FOXO3, ZNF334, ELK4, ZNF577, TLE4, APBB2, REST, CBFA2T2, RORA, ZNF493 /// ZNF738, MAFB, CDKN1C, ZNF483, ZFPM1, NFAT5, SMARCA1, ZCCHC12, AFF4, ZNF518A, HIVEP3, ZNF362, ZNF10, ZNF671, PYDC1, TCEB3B, CBX5, PAX1, PLAGL1, TXNIP, B…	181	746	2729	13187	1.17242	0.0104248
KEGG_PATHWAY	hsa05200:Pathways in cancer	JUN, ACVR1C, HSP90B1, WNT4, FGF18, ---, PIK3CA, CCND1, CTNNB1, STK4, FGFR1, GLI3, FN1, WNT9A, AKT3, FGF9, TPR, CTBP1, AKT2, FZD7, RET, CDKN2B	28	248	326	4722	1.63537	0.0106223
GOTERM_BP_ALL	GO:0048699~generation of neurons	ALS2, RORA, DFNA5, ---, ADM, ROBO1, NRXN1, DST, SEMA6A, GLI3, DMD, SEMA4F, TGIF1, TIAM1, MAP2, FIG4, GPR98, AGTPBP1, CDKN1C, SNAP25, PLXNA3, APBB2, REST, NRP2, SMARCA1, DNER, FGFR1, ID4, BHLHE22, NF1, BAIAP2, CLU, KAL1, NFASC, GJA1, RET, PRKG1	45	746	545	13187	1.45956	0.0106232
GOTERM_BP_ALL	GO:0016311~dephosphorylation	CDC14B /// LOC100507963, CDC14A, PTPLA, ---, PTPN12, MTM1, DUSP18, PTPN13, PPM1L, PPP2R3A, MTMR3, DUSP10	17	746	150	13187	2.00339	0.0106627
GOTERM_BP_ALL	GO:0048513~organ development	JUN, ---, ALS2, COL1A1, RORA, WNT4, CASP6, HOXA13, ADM, ROBO1, FOXO3 /// FOXO3B, KIF3A, CADM1, HOXA11, IFI16, ZC3H12A, FGF9, NFIB, LMO4, BCL2L11, CSRP2, THPO, TXNIP, HEXIM1, L3MBTL1, BCL11A, CRYGS, FOXO3, ENPP1, MTM1, CCND1, CTNNB1, SLC30A4, CBFA2T2, NRP2, SMARCA1, ID4, TUFT1, MAFB, NPHP3, NCOA6, SFRP1, BHLHE22, WNT9A, NF1, COL18A1, HOXA10 /// HOXA9, ZFPM1, SRR, LMNA, ALDOC, GJA1, RET, C1GALT1, P…	118	746	1694	13187	1.23133	0.0107326
GOTERM_BP_ALL	GO:0010827~regulation of glucose transport	MGEA5, IRS2, SORBS1, AKT2, ENPP1, ---	7	746	34	13187	3.63937	0.0110289
GOTERM_BP_ALL	GO:0035295~tube development	---, WNT4, FGF18, CTNNB1, MAN1A2, GLI3, TGIF1, HOXA11, IFT88, BBS7, FGF9, CTGF, NFIB, LMO4, BCL2L11, RET	22	746	217	13187	1.79213	0.0112547
KEGG_PATHWAY	hsa05222:Small cell lung cancer	---, PIK3CA, CCND1, AKT3, AKT2, CDKN2B, FN1	11	248	84	4722	2.49338	0.0115594
REACTOME_PATHWAY	REACT_11061:Signalling by NGF	KIDINS220, FOXO3, PIK3CA, ---, FOXO3 /// FOXO3B, IRS2, SH3GL2, AKT3, ITPR2, RPS6KA2, BCL2L11, RICTOR, AKT2, PPP2R1B	16	142	174	3088	1.99968	0.011684
GOTERM_BP_ALL	GO:0006468~protein amino acid phosphorylation	TTBK2, ACVR1C, TRPM7, ---, BMP2K, TEX14, STK4, GADD45B, DYRK1B, PDK3, MAP2, TNKS, NEK1, MAP3K9, STK32A, STK3, STK17A, LOC100287024, STRADA, PIK3CA, CCND1, MKNK1, MOBKL1A, FGFR1, ABI1, AKT3, TRIM24, RPS6KA2, CTBP1, F2R, AKT2, WNK3, RET, GRK5, GNAI2, PRKG1, EPHA10, TGFBR3	52	746	655	13187	1.40336	0.0118566
GOTERM_BP_ALL	GO:0030166~proteoglycan biosynthetic process	HS3ST3B1, GLCE, CHST13, ---, HS2ST1, HS3ST5	6	746	26	13187	4.07929	0.01387
GOTERM_BP_ALL	GO:0048278~vesicle docking	SYTL2, ---, EXOC6B, SNPH, SNAP25	6	746	26	13187	4.07929	0.01387
GOTERM_BP_ALL	GO:0031175~neuron projection development	ALS2, PLXNA3, ADM, ROBO1, NRXN1, APBB2, DST, SEMA6A, NRP2, FGFR1, DMD, SEMA4F, MAP2, ---, BAIAP2, KAL1, CLU, NFASC, GJA1, PRKG1, SNAP25	24	746	249	13187	1.7038	0.0139893
GOTERM_BP_ALL	GO:0045595~regulation of cell differentiation	JUN, ---, CASP6, WNT4, ROBO1, FOXO3 /// FOXO3B, FAM164A, CTLA4, HIST1H4F, GLI3, SEMA4F, TGIF1, TIAM1, HOXA11, PDLIM7, FGF9, GPR98, LOC100507025, L3MBTL1, HIST1H4D, TWSG1, FOXO3, ENPP1, PLXNA3, CCND1, CTNNB1, REST, MAFB, HIST2H4A /// HIST2H4B, ID4, NPHP3, WNT9A, NF1, CLU, HIST1H4H, CDKN2B, TGFBR3	40	746	481	13187	1.47002	0.0143907
GOTERM_BP_ALL	GO:0050793~regulation of developmental process	JUN, ---, CASP6, WNT4, ROBO1, BMP2K, FAM164A, FOXO3 /// FOXO3B, CTLA4, HIST1H4F, GLI3, SEMA4F, TGIF1, TIAM1, HOXA11, SIRT2, FN1, IFT88, PDLIM7, FGF9, GPR98, BCL2L11, LOC100507025, L3MBTL1, HIST1H4D, SNAP25, TWSG1, FOXO3, PLXNA3, ENPP1, CCND1, CTNNB1, FGD6, MAFB, REST, HIST2H4A /// HIST2H4B, VASH1, ID4, NPHP3, SFRP1, WNT9A, NF1, HIST1H4H, CLU, CDKN2B, TGFBR3	52	746	663	13187	1.38643	0.014968
GOTERM_BP_ALL	GO:0007169~transmembrane receptor protein tyrosine kinase signaling pathway	---, SORBS1, FGF18, FGFR1, IRS2, ABI1, TIAM1, REPS2, TXNIP, CTGF, FGF9, BAIAP2, AKT2, RET, EPHA10	22	746	223	13187	1.74391	0.0149741
KEGG_PATHWAY	hsa04150:mTOR signaling pathway	RPS6KA2, RICTOR, AKT2, STRADA, PIK3CA, ---, AKT3	8	248	51	4722	2.98672	0.0158555
GOTERM_BP_ALL	GO:0008286~insulin receptor signaling pathway	---, BAIAP2, IRS2, SORBS1, AKT2	7	746	37	13187	3.34429	0.0165282
GOTERM_BP_ALL	GO:0006355~regulation of transcription, DNA-dependent	JUN, ---, RORA, HOXA13, FOXO3 /// FOXO3B, ZFP14, NCOA3, HES6, ZNF543, DYRK1B, MBD2, HOXA11, C5orf41, SIRT2, IFI16, JMJD1C, ZNF483, HNRNPD, ZNF117, DGKQ, ZNF782, NFIB, MAPRE3, ZSCAN2, ZNF449, MXD4, HEXIM1, CBX4, ZNF224, NR1D2, ZNF846, L3MBTL1, NFIL3, ZNF789, CALCOCO1, CDKN1C, ZNF84, FOXO3, ZNF334, ZNF780B, ZNF577, CTNNB1, REST, ZNF25, CBFA2T2, ZNF493, SMARCA1, ID4, MAFB, ZNF493 /// ZNF738, ZNF132,…	115	746	1675	13187	1.21364	0.0176265
GOTERM_BP_ALL	GO:0060255~regulation of macromolecule metabolic process	JUN, ---, SORBS1, HOXA13, CHD9, ZFP14, NCOA3, HES6, KIAA0427, RNF128, MBD2, NANOS1, HABP4, JMJD1C, MGEA5, DGKQ, ZNF782, NFIB, LMO4, ZSCAN2, ZNF449, MXD4, HEXIM1, L3MBTL1, BCL11A, ZNF789, CALCOCO1, FOXO3, ZNF334, ENPP1, ELK4, CCND1, ZNF577, TLE4, APBB2, REST, CBFA2T2, RORA, ZNF493 /// ZNF738, MAFB, CDKN1C, CCDC88A, ZNF483, ZFPM1, NFAT5, SMARCA1, ZCCHC12, AFF4, ZNF518A, HIVEP3, ZNF362, ZNF10, ZNF67…	202	746	3127	13187	1.14191	0.0181205
GOTERM_BP_ALL	GO:0043412~biopolymer modification	TTBK2, ---, TRPM7, NMT2, BMP2K, DUSP18, STK4, GADD45B, HS3ST5, PGAP1, DYRK1B, PPM1L, TRIM23, PRMT2, DUSP10, SIRT2, FN1, MGAT4A, METTL5, NEK1, AGA, MAP3K9, MIB2, STK3, STK17A, HERC1, PIK3CA, MTM1, CCND1, ABI1, USP9Y, PTPN12, DZIP3, RPS6KA2, PPP2R3A, RET, WNK3, MAP2, RAB6A, PRKG1, TTLL7, ACVR1C, ERO1LB, TEX14, MYLIP, PDK3, CDC14B /// LOC100507963, CDC14A, TNKS, ZDHHC17, UBE2H, STK32A, LOC100287024,…	104	746	1498	13187	1.22724	0.0187503
GOTERM_BP_ALL	GO:0048741~skeletal muscle fiber development	TNC, ALS2, ---, DNER, F2R	6	746	28	13187	3.78792	0.0188885
GOTERM_BP_ALL	GO:0043087~regulation of GTPase activity	RABGAP1L, NF1, ALS2, ---, FGD6, CHML, TBC1D2, AMPH, RICTOR, RAB3GAP2, EVI5, TBC1D19	14	746	121	13187	2.04527	0.019044
GOTERM_BP_ALL	GO:0001655~urogenital system development	---, NF1, HOXA13, KIF3A, BCL2L11, GLI3, C1GALT1, RET, HOXA11, SFRP1	13	746	110	13187	2.08909	0.0212827
GOTERM_BP_ALL	GO:0043062~extracellular structure organization	ALS2, NF1, COL1A1, COL18A1, CADM1, MPZL3, ---, CTNNB1, NRXN1, APBB2, TNC, DNER, NFASC, F2R, APLP2, DNM3	17	746	163	13187	1.84361	0.022034
GOTERM_BP_ALL	GO:0019219~regulation of nucleobase, nucleoside, nucleotide and nucleic acid metabolic process	JUN, HOXA13, CHD9, ZFP14, NCOA3, HES6, ---, MBD2, HABP4, JMJD1C, MGEA5, DGKQ, ZNF782, NFIB, LMO4, ZSCAN2, ZNF449, MXD4, HEXIM1, L3MBTL1, BCL11A, ZNF789, CALCOCO1, FOXO3, ZNF334, ELK4, ZNF577, TLE4, APBB2, REST, CBFA2T2, RORA, ZNF493 /// ZNF738, MAFB, CDKN1C, ZNF483, CCDC88A, ZFPM1, NFAT5, SMARCA1, ZCCHC12, AFF4, ZNF518A, HIVEP3, ZNF362, ZNF10, ZNF671, PYDC1, TCEB3B, CBX5, PAX1, PLAGL1, TXNIP, BAC…	175	746	2688	13187	1.15084	0.0225362
GOTERM_BP_ALL	GO:0060537~muscle tissue development	NF1, ALS2, ---, OBSL1, TNC, PITX1, DNER, F2R, DMD, TGFBR3	14	746	124	13187	1.99578	0.0228532
GOTERM_BP_ALL	GO:0045445~myoblast differentiation	MYEF2, PITX1, ---, CSRP2, CTNNB1	5	746	20	13187	4.41924	0.0237255
GOTERM_BP_ALL	GO:0048812~neuron projection morphogenesis	ALS2, ---, PLXNA3, ADM, ROBO1, NRXN1, APBB2, DST, SEMA6A, NRP2, BAIAP2, CLU, KAL1, NFASC, DMD, SEMA4F, GJA1, SNAP25	20	746	206	13187	1.71621	0.0242267
GOTERM_BP_ALL	GO:0055002~striated muscle cell development	TNC, ALS2, ---, DNER, F2R, OBSL1	8	746	52	13187	2.71953	0.0260826
GOTERM_BP_ALL	GO:0022406~membrane docking	SYTL2, ---, EXOC6B, SNPH, SNAP25	6	746	31	13187	3.42134	0.0284346
GOTERM_BP_ALL	GO:0000904~cell morphogenesis involved in differentiation	ALS2, PLXNA3, ---, ROBO1, CTNNB1, APBB2, NRXN1, DST, SEMA6A, NRP2, SEMA4F, FN1, COL18A1, BAIAP2, KAL1, NFASC, SNAP25, TGFBR3	22	746	238	13187	1.634	0.0285438
GOTERM_BP_ALL	GO:0007420~brain development	TWSG1, ---, RORA, PLXNA3, CTNNB1, MAFB, SMARCA1, IRS2, GLI3, ID4, NCOA6, NF1, IFT88, SRR, NFIB, AGTPBP1, PITX1, PRKG1, APLP2	25	746	281	13187	1.57268	0.0286434
GOTERM_BP_ALL	GO:0022607~cellular component assembly	---, HIST1H2AE, TUBE1, SORBS1, POLR2B, HIST2H2AA3 /// HIST2H2AA4, HIST2H2BE, NRXN1, HIST1H1E, HIST1H2AG, ARL6 /// LOC100506362, IL1RAP, NAP1L3, POLR2J /// POLR2J2 /// POLR2J3, HIST1H4F, KIF3A, MBD2, CADM1, HIST1H2BG, REPS2, DNM3, FN1, HIST1H2BE, HIST1H2BM, TTC8, AASS, TNKS, HIST1H2AD /// HIST1H3D, LOC100506979, OBSL1, LOC100507025, HIST1H4D, HIST1H3H, HIST1H2BI, HIST1H2BD, HIST1H2BJ, PMP22, HIST1…	63	746	863	13187	1.29044	0.0289265
GOTERM_BP_ALL	GO:0007242~intracellular signaling cascade	---, PCLO, MYO9A, ADM, NCOA3, STK4, GADD45B, PIK3C2A, PPM1L, TRIM23, DUSP10, IFI16, DGKQ, GPR155, MAP3K9, PLCB4, RAP2A, LOC100507025, HIST1H4D, STK3, STK17A, CALCOCO1, ARHGEF7, PIK3CA, CCND1, CTNNB1, APBB2, HIST2H4A /// HIST2H4B, NCOA6, HTR1E, NF1, RPS6KA2, ARL4C, RND3, WNK3, RET, RAB6A, RCAN3, UACA, RCAN2, PLCL1, FMN2, PAG1, ARL6 /// LOC100506362, HIST1H4F, PREX2, TIAM1, PDE9A, KIDINS220, WSB1, …	86	746	1232	13187	1.23394	0.0290729
KEGG_PATHWAY	hsa05210:Colorectal cancer	ACVR1C, JUN, PIK3CA, CCND1, AKT3, CTNNB1, AKT2, FZD7, ---	10	248	84	4722	2.26671	0.0302166
GOTERM_BP_ALL	GO:0007050~cell cycle arrest	CDKN1C, TBRG1, ---, APBB2, DST, VASH1, MLF1, PLAGL1, CDKN2B, SESN1	12	746	103	13187	2.05945	0.0307042
GOTERM_BP_ALL	GO:0051171~regulation of nitrogen compound metabolic process	JUN, HOXA13, CHD9, ZFP14, NCOA3, HES6, ---, MBD2, HABP4, JMJD1C, MGEA5, DGKQ, ZNF782, NFIB, LMO4, ZSCAN2, ZNF449, MXD4, HEXIM1, L3MBTL1, BCL11A, ZNF789, CALCOCO1, FOXO3, ZNF334, ELK4, ZNF577, TLE4, APBB2, REST, CBFA2T2, RORA, ZNF493 /// ZNF738, MAFB, CDKN1C, ZNF483, CCDC88A, ZFPM1, NFAT5, SMARCA1, ZCCHC12, AFF4, ZNF518A, HIVEP3, ZNF362, ZNF10, ZNF671, PYDC1, TCEB3B, CBX5, PAX1, PLAGL1, TXNIP, BAC…	175	746	2713	13187	1.14024	0.0307542
GOTERM_BP_ALL	GO:0080090~regulation of primary metabolic process	JUN, ---, SORBS1, HOXA13, CHD9, ZFP14, NCOA3, HES6, KIAA0427, MBD2, NANOS1, HABP4, JMJD1C, MGEA5, DGKQ, ZNF782, NFIB, LMO4, ZSCAN2, ZNF449, MXD4, HEXIM1, L3MBTL1, BCL11A, ZNF789, CALCOCO1, FOXO3, ZNF334, ENPP1, ELK4, CCND1, ZNF577, TLE4, APBB2, REST, CBFA2T2, RORA, ZNF493 /// ZNF738, MAFB, CDKN1C, CCDC88A, ZNF483, ZFPM1, NFAT5, SMARCA1, ZCCHC12, AFF4, ZNF518A, HIVEP3, ZNF362, ZNF10, ZNF671, PYDC1…	201	746	3158	13187	1.1251	0.0316062
GOTERM_BP_ALL	GO:0060538~skeletal muscle organ development	TNC, ALS2, ---, DNER, PITX1, F2R, DMD	9	746	66	13187	2.41049	0.0317678
GOTERM_BP_ALL	GO:0007519~skeletal muscle tissue development	TNC, ALS2, ---, DNER, PITX1, F2R, DMD	9	746	66	13187	2.41049	0.0317678
GOTERM_BP_ALL	GO:0048489~synaptic vesicle transport	AMPH, PCLO, ---, SH3GL2, SNPH, CTNNB1, SNAP25	6	746	32	13187	3.31443	0.0321862
GOTERM_BP_ALL	GO:0051252~regulation of RNA metabolic process	JUN, ---, RORA, HOXA13, FOXO3 /// FOXO3B, ZFP14, NCOA3, HES6, ZNF543, DYRK1B, MBD2, HOXA11, C5orf41, SIRT2, IFI16, JMJD1C, ZNF483, HNRNPD, ZNF117, DGKQ, ZNF782, NFIB, MAPRE3, ZSCAN2, ZNF449, MXD4, HEXIM1, CBX4, ZNF224, NR1D2, ZNF846, L3MBTL1, NFIL3, ZNF789, CALCOCO1, CDKN1C, ZNF84, FOXO3, ZNF334, ZNF780B, ZNF577, CTNNB1, REST, ZNF25, CBFA2T2, ZNF493, SMARCA1, ID4, MAFB, ZNF493 /// ZNF738, ZNF132,…	115	746	1715	13187	1.18533	0.0332939
GOTERM_BP_ALL	GO:0055001~muscle cell development	TNC, ALS2, ---, DNER, F2R, OBSL1	8	746	55	13187	2.57119	0.0342564
GOTERM_BP_ALL	GO:0014706~striated muscle tissue development	ALS2, ---, OBSL1, TNC, PITX1, DNER, F2R, DMD, TGFBR3	13	746	118	13187	1.94746	0.0344656
GOTERM_BP_ALL	GO:0019941~modification-dependent protein catabolic process	USP53, ---, RNF128, PCYOX1, ZYG11B, MYLIP, USP34, WSB1, ERLIN2, USP11, SOCS1, UBE2H, MAP1LC3B, CBX4, MIB2, HERC1, C12orf51, HSP90B1, 03/01/11, SENP8, USP45, UBR3, USP9Y, RAB40C, KBTBD10, MID1, HACE1, ZER1, DZIP3, FBXL7	43	746	559	13187	1.35976	0.035219
GOTERM_BP_ALL	GO:0043632~modification-dependent macromolecule catabolic process	USP53, ---, RNF128, PCYOX1, ZYG11B, MYLIP, USP34, WSB1, ERLIN2, USP11, SOCS1, UBE2H, MAP1LC3B, CBX4, MIB2, HERC1, C12orf51, HSP90B1, 03/01/11, SENP8, USP45, UBR3, USP9Y, RAB40C, KBTBD10, MID1, HACE1, ZER1, DZIP3, FBXL7	43	746	559	13187	1.35976	0.035219
GOTERM_BP_ALL	GO:0048666~neuron development	CDKN1C, ALS2, ADM, PLXNA3, ROBO1, NRXN1, APBB2, DST, SEMA6A, NRP2, FGFR1, DMD, SEMA4F, FIG4, MAP2, ---, GPR98, BAIAP2, CLU, KAL1, NFASC, GJA1, RET, PRKG1, SNAP25	28	746	331	13187	1.49533	0.0352443
GOTERM_BP_ALL	GO:0006325~chromatin organization	---, HIST1H2AE, CHD9, HIST2H2AA3 /// HIST2H2AA4, HIST2H2BE, HIST1H1E, HIST1H2AG, NAP1L3, HIST1H4F, HIST1H2BG, SIRT2, HIST1H2BE, JMJD1C, CBX5, HIST1H2BM, HIST1H2AD /// HIST1H3D, LOC100506979, CBX4, LOC100507025, L3MBTL1, HIST1H4D, HIST1H2BI, HIST1H3H, HIST1H2BD, FAM175A, HIST1H2BJ, HIST1H1C, SMARCA1, HIST2H4A /// HIST2H4B, HIST1H2AC, HIST1H2AK, LOC100506856, HIST1H2AM, H2AFY, CHD2, TSPYL1, HIST1H4…	30	746	361	13187	1.469	0.0356165
GOTERM_BP_ALL	GO:0032869~cellular response to insulin stimulus	---, BAIAP2, IRS2, SORBS1, AKT2, ENPP1	9	746	68	13187	2.3396	0.037098
KEGG_PATHWAY	hsa04520:Adherens junction	ACVR1C, BAIAP2, FGFR1, SORBS1, ---, CTNNB1	9	248	75	4722	2.28484	0.040785
GOTERM_BP_ALL	GO:0030031~cell projection assembly	OFD1, CCDC88A, BAIAP2, TTC8, ---, KIF3A, DNM3, FGD6, DYNC2LI1, ARL6 /// LOC100506362	10	746	82	13187	2.15572	0.041266
GOTERM_BP_ALL	GO:0030900~forebrain development	NF1, TWSG1, IFT88, ---, ID4, PLXNA3, CTNNB1, NFIB, PITX1, GLI3, APLP2, PRKG1	15	746	149	13187	1.77956	0.0423479
GOTERM_BP_ALL	GO:0016197~endosome transport	LYST, ALS2, ---, ZFYVE16, EHD1, VPS13A, SNAP25, VTI1A	8	746	58	13187	2.4382	0.0439734
GOTERM_BP_ALL	GO:0048468~cell development	ALS2, WNT4, FGF18, ADM, ---, AFF4, ROBO1, FOXO3 /// FOXO3B, NRXN1, DST, SEMA6A, DMD, SEMA4F, MAP2, FIG4, FN1, GPR98, OBSL1, TNC, CDKN1C, SNAP25, FOXO3, PLXNA3, CTNNB1, APBB2, NRP2, DNER, FGFR1, CASC5, NF1, COL18A1, BAIAP2, CLU, KAL1, F2R, NFASC, GJA1, RET, PRKG1, TGFBR3	47	746	631	13187	1.31667	0.0441875
GOTERM_BP_ALL	GO:0048747~muscle fiber development	TNC, ALS2, ---, DNER, F2R	6	746	35	13187	3.03033	0.0452258
GOTERM_BP_ALL	GO:0048565~gut development	GLI3, BBS7, RET, ---, FGF9, CTNNB1	6	746	35	13187	3.03033	0.0452258
GOTERM_BP_ALL	GO:0030029~actin filament-based process	PFN4, PDLIM7, TRPM7, ---, SORBS1, MYO5A, FMN2, FGD6, DST, NF1, LOC100289090, FMNL2, OBSL1, DAAM1, RICTOR, LIMCH1, RND3, PRKG1	21	746	236	13187	1.57295	0.0457911
GOTERM_BP_ALL	GO:0009887~organ morphogenesis	COL1A1, WNT4, FGF18, HOXA13, ADM, FAM164A, CSRP2, SEMA6A, GLI3, ---, TGIF1, HOXA11, PAX1, IFT88, FGF9, LMO4, SOCS1, BCL2L11, TWSG1, CRYGS, CCND1, CTNNB1, MAFB, TUFT1, BHLHE22, WNT9A, NF1, COL18A1, BBS7, CTGF, ALDOC, RET, HOXD3 /// HOXD4 /// MIR10B, LHX9, TGFBR3	42	746	555	13187	1.33771	0.0466116
REACTOME_PATHWAY	REACT_11044:Signaling by Rho GTPases	---, ARHGEF7, MYO9A, LOC100509683, ARHGAP18, ARHGAP12, TIAM1	11	142	121	3088	1.97695	0.0473249
GOTERM_BP_ALL	GO:0032313~regulation of Rab GTPase activity	RABGAP1L, ALS2, ---, EVI5, TBC1D19, TBC1D2	7	746	47	13187	2.63274	0.0476466
GOTERM_BP_ALL	GO:0032483~regulation of Rab protein signal transduction	RABGAP1L, ALS2, ---, EVI5, TBC1D19, TBC1D2	7	746	47	13187	2.63274	0.0476466
GOTERM_BP_ALL	GO:0009059~macromolecule biosynthetic process	MRPS18C, JUN, MYEF2, C1orf83, HOXA13, CHD9, ZFP14, NCOA3, HES6, PGAP1, ---, MBD2, PHLDA1, HABP4, MGAT4A, JMJD1C, ZNF782, NFIB, LMO4, ZSCAN2, ZNF449, MXD4, HEXIM1, L3MBTL1, BCL11A, ZNF789, CALCOCO1, FOXO3, ZNF334, ELK4, ZNF577, NMT2, TLE4, REST, RORA, ZNF493 /// ZNF738, MAFB, ZNF483, CCDC88A, ZFPM1, NFAT5, SMARCA1, ZCCHC12, AFF4, ZNF518A, HIVEP3, ZNF362, ZNF10, ZNF671, CHST13, XYLT1, TCEB3B, PAX1,…	173	746	2719	13187	1.12472	0.0491312
GOTERM_BP_ALL	GO:0007517~muscle organ development	NF1, ALS2, SGCB, ---, MTM1, CSRP2, LMNA, OBSL1, TNC, PITX1, DNER, F2R, DMD, TGFBR3	19	746	209	13187	1.60699	0.0492333

## Sheet: VCaP_down
Category	Term	Genes	# genes in list	Total # genes in list	# genes in background	Total # genes in background	Fold Enrichment	p-Value
GOTERM_BP_ALL	GO:0000279~M phase	---, CDC25A, NEK2, H2AFX, NDE1, HELLS, SPAG5, C14orf106, NCAPH, BUB1B, SKA1, SGOL2, RAD54L, C13orf34, DLGAP5, SKA3, CDCA3, BIRC5, CDK1, CDK2, CDCA8, PLK1, SUV39H2, CENPF, AURKA, KIFC1, KIF23, WEE1, NCAPD2, STAG1, CCNB2, AURKB, DDX11, UBE2C, NCAPG2, CDC6, MKI67, ESPL1, TTK, INCENP, KIF20B, DSN1, BUB3, CEP55, SMC2, RCC1, NUSAP1, PBK, RAD54B, SGOL1, C21orf45, CDC25C, PSMC3IP, HAUS1, TPX2, CDC20, KIF…	109	661	324	13187	6.7116	7.17499e-61
GOTERM_BP_ALL	GO:0022403~cell cycle phase	---, CDC25A, NEK2, H2AFX, NDE1, HELLS, SPAG5, NCAPH, C14orf106, BUB1B, SKA1, SGOL2, DLGAP5, C13orf34, RAD54L, CDKN2C, SKA3, CDCA3, GTSE1, BIRC5, E2F1, SKP2, CDK1, CDK2, CDCA8, PLK1, SUV39H2, CENPF, CDKN3, AURKA, KIFC1, KIF23, WEE1, NCAPD2, STAG1, CCNB2, AURKB, DDX11, UBE2C, NCAPG2, CDC6, MKI67, ESPL1, TTK, INCENP, KIF20B, DSN1, BUB3, CEP55, SMC2, RCC1, NUSAP1, ITGB1, PBK, RAD54B, SGOL1, BLM, C21o…	121	661	409	13187	5.9021	8.4211e-61
GOTERM_BP_ALL	GO:0022402~cell cycle process	---, SASS6, NEK2, NDE1, H2AFX, HELLS, C14orf106, NCAPH, SGOL2, RAD54L, DLGAP5, BRCA1, SKA3, CDCA3, GTSE1, BIRC5, E2F1, SKP2, CDK1, CDK2, CDCA8, SUV39H2, CDC25A, CENPF, KIFC1, WEE1, NCAPD2, CCNB2, AURKA, CDC6, INCENP, KIF20B, DSN1, SMC2, RCC1, NUSAP1, PBK, RAD54B, AURKB, BLM, HAUS1, CENPA, TPX2, KIF22, NCAPG, GAS2L3, KNTC1, BUB1, FANCD2, KIF2C, CCNB1, CENPE, BRCA2, MAD2L1, KIF11, PSMB2, CCNA2, DBF…	135	661	558	13187	4.82663	1.55052e-56
GOTERM_BP_ALL	GO:0007067~mitosis	---, CDC25A, NEK2, NDE1, SPAG5, HELLS, NCAPH, C14orf106, BUB1B, SKA1, DLGAP5, C13orf34, SKA3, CDCA3, BIRC5, CDK1, CDK2, CDCA8, PLK1, CENPF, AURKA, KIFC1, KIF23, WEE1, NCAPD2, STAG1, CCNB2, AURKB, DDX11, UBE2C, NCAPG2, CDC6, ESPL1, INCENP, KIF20B, DSN1, BUB3, CEP55, SMC2, RCC1, NUSAP1, PBK, SGOL1, C21orf45, CDC25C, HAUS1, TPX2, CDC20, KIF22, NCAPG, ANLN, BUB1, KNTC1, KIF2C, CDCA2, CCNB1, CENPE, ZW…	85	661	218	13187	7.7787	4.93544e-53
GOTERM_BP_ALL	GO:0000280~nuclear division	---, CDC25A, NEK2, NDE1, SPAG5, HELLS, NCAPH, C14orf106, BUB1B, SKA1, DLGAP5, C13orf34, SKA3, CDCA3, BIRC5, CDK1, CDK2, CDCA8, PLK1, CENPF, AURKA, KIFC1, KIF23, WEE1, NCAPD2, STAG1, CCNB2, AURKB, DDX11, UBE2C, NCAPG2, CDC6, ESPL1, INCENP, KIF20B, DSN1, BUB3, CEP55, SMC2, RCC1, NUSAP1, PBK, SGOL1, C21orf45, CDC25C, HAUS1, TPX2, CDC20, KIF22, NCAPG, ANLN, BUB1, KNTC1, KIF2C, CDCA2, CCNB1, CENPE, ZW…	85	661	218	13187	7.7787	4.93544e-53
GOTERM_BP_ALL	GO:0000087~M phase of mitotic cell cycle	---, CDC25A, NEK2, NDE1, SPAG5, HELLS, NCAPH, C14orf106, BUB1B, SKA1, DLGAP5, C13orf34, SKA3, CDCA3, BIRC5, CDK1, CDK2, CDCA8, PLK1, CENPF, AURKA, KIFC1, KIF23, WEE1, NCAPD2, STAG1, CCNB2, AURKB, DDX11, UBE2C, NCAPG2, CDC6, ESPL1, INCENP, KIF20B, DSN1, BUB3, CEP55, SMC2, RCC1, NUSAP1, PBK, SGOL1, C21orf45, CDC25C, HAUS1, TPX2, CDC20, KIF22, NCAPG, ANLN, BUB1, KNTC1, KIF2C, CDCA2, CCNB1, CENPE, ZW…	85	661	222	13187	7.63854	2.80244e-52
REACTOME_PATHWAY	REACT_152:Cell Cycle, Mitotic	---, RFC2, CDC25A, POLD3, MCM4, MCM5, NEK2, NDE1, MCM10, MLF1IP, BUB1B, SKA1, SGOL2, GINS1, CASC5, BIRC5, E2F1, TYMS, SKP2, CENPK, CDK1, CDK2, GINS2, CDCA8, RRM2, PLK1, MCM8, CENPF, MCM3, PLK4, AURKA, E2F2, CEP72, KIF23, WEE1, STAG1, CCNB2, PRIM2, AURKB, UBE2C, MCM7, CDT1, CDC6, CENPN, INCENP, RPS27A, DSN1, RFC5, CENPM, BUB3, RFC3, POLA2, SGOL1, CDC25C, CENPA, CDC20, RANGAP1, BUB1, KNTC1, POLA1, …	104	219	301	3088	4.87192	4.94474e-52
GOTERM_BP_ALL	GO:0048285~organelle fission	---, CDC25A, NEK2, NDE1, SPAG5, HELLS, NCAPH, C14orf106, BUB1B, SKA1, DLGAP5, C13orf34, SKA3, CDCA3, BIRC5, CDK1, CDK2, CDCA8, PLK1, CENPF, AURKA, KIFC1, KIF23, WEE1, NCAPD2, STAG1, CCNB2, AURKB, DDX11, UBE2C, NCAPG2, CDC6, ESPL1, INCENP, KIF20B, DSN1, BUB3, CEP55, SMC2, RCC1, NUSAP1, PBK, SGOL1, C21orf45, CDC25C, HAUS1, TPX2, CDC20, KIF22, NCAPG, ANLN, BUB1, KNTC1, KIF2C, CDCA2, CCNB1, CENPE, ZW…	85	661	227	13187	7.47029	2.31059e-51
GOTERM_BP_ALL	GO:0000278~mitotic cell cycle	---, CDC25A, NEK2, NDE1, HELLS, SPAG5, C14orf106, NCAPH, BUB1B, SKA1, C13orf34, DLGAP5, CDKN2C, SKA3, CDCA3, GTSE1, BIRC5, E2F1, SKP2, CDK1, CDK2, CDCA8, PLK1, CENPF, CDKN3, AURKA, KIFC1, KIF23, WEE1, NCAPD2, STAG1, CCNB2, AURKB, DDX11, UBE2C, NCAPG2, CDC6, ESPL1, TTK, INCENP, RPS27A, KIF20B, DSN1, BUB3, CEP55, SMC2, RCC1, NUSAP1, ITGB1, PBK, SGOL1, BLM, C21orf45, CDC25C, CENPA, HAUS1, TPX2, CDC2…	103	661	366	13187	5.61437	4.00507e-49
GOTERM_BP_ALL	GO:0051301~cell division	---, CDC25A, MCM5, NEK2, NDE1, SPAG5, HELLS, NCAPH, C14orf106, BUB1B, SKA1, SGOL2, C13orf34, SKA3, CDCA3, BIRC5, CDK1, CDK2, CDCA8, PLK1, CENPF, NOX5, KIFC1, KIF23, WEE1, NCAPD2, STAG1, CCNB2, AURKB, UBE2C, NCAPG2, CDC6, ESPL1, INCENP, KIF20B, DSN1, CEP55, SMC2, RCC1, NUSAP1, SGOL1, C21orf45, RACGAP1, CDC25C, HAUS1, CDC20, NCAPG, ANLN, BUB1, KNTC1, CDCA2, CCNB1, CENPH, SYCP2, CENPE, ZWINT, SETD8,…	83	661	291	13187	5.69023	8.24179e-40
GOTERM_BP_ALL	GO:0006260~DNA replication	---, RFC2, CDC25A, POLD3, MCM5, MCM4, MCM10, BRCA1, GINS1, TERT, TYMS, DKC1, POLH, CDK2, GINS2, RRM2, TOP2A, MCM8, CHAF1A, CENPF, EGF, LIN9, MCM3, DTL, PRIM2, MCM7, RAD9B, CDT1, CDC6, RFC5, RFC3, POLA2, BLM, CDC25C, POLA1, RFC4, FEN1, MCM2, BRCA2, POLE2, CHEK1, ORC1, DBF4, CDC45, HMGB2, PRIM1, CHAF1B, DSCC1, TIPIN, GINS4, RRM1, GINS3, PCNA, CCNE2, POLQ, LOC100506082, DNA2, C16orf75, TK1, RAD51, R…	61	661	183	13187	6.65003	2.44519e-33
GOTERM_BP_ALL	GO:0006259~DNA metabolic process	---, RFC2, CDC25A, POLD3, ESCO2, MCM4, MCM5, H2AFX, MCM10, HELLS, RAD54L, BRCA1, FANCI, GINS1, TERT, DKC1, TYMS, POLH, CDK2, GINS2, RRM2, TOP2A, MCM8, CHAF1A, CENPF, EGF, LIN9, RNF168, DCLRE1B, MCM3, NEIL3, DTL, MLL, RAD51AP1, PRIM2, MCM7, RAD9B, CDT1, CDC6, RFC5, BRIP1, TDP1, PARP2, RFC3, FANCB, POLA2, RAD54B, RAD18, BLM, CDC25C, ISG20, PSMC3IP, KIF22, POLA1, FANCD2, RFC4, EXO1, FEN1, MCM2, BRCA…	98	661	494	13187	3.95771	9.76909e-33
GOTERM_BP_ALL	GO:0006996~organelle organization	ABCA1, ---, SASS6, NEK2, NDE1, H2AFX, HELLS, C14orf106, NCAPH, SGOL2, RAD54L, DLGAP5, BRCA1, SKA3, CDCA3, BIRC5, TERT, DKC1, CDK1, CDK2, CDCA8, TMEM48, SUV39H2, CDC25A, CHAF1A, CENPF, PSRC1, KIFC1, WEE1, SCIN, NCAPD2, CCNB2, AURKA, CDC6, RBL1, INCENP, KIF20B, DSN1, SMC2, RCC1, MIPEP, NUSAP1, PBK, AURKB, BLM, HAUS1, CENPA, TPX2, KIF22, NCAPG, KNTC1, BUB1, FANCD2, KIF2C, CCNB1, CENPH, GSG2, CENPE, …	149	661	1297	13187	2.29187	4.82961e-23
GOTERM_BP_ALL	GO:0007059~chromosome segregation	NCAPD2, STAG1, DDX11, MAD2L1, SMC2, NEK2, ESPL1, INCENP, NCAPG, NCAPH, DSN1, SKA1, SGOL2, BUB3, DLGAP5, BRCA1, CCDC99, NUSAP1, SKA3, ---, TOP2A, HJURP, SGOL1, SPC25, BIRC5, DSCC1, CENPF, NDC80, CENPH, NUF2, CENPE, ZWINT, KIFC1, CDCA5	34	661	80	13187	8.47878	1.7739e-22
KEGG_PATHWAY	hsa04110:Cell cycle	---, CDC25A, RBL1, MCM5, MCM4, MAD2L1, CHEK2, CCNB1, BUB1B, CCNA2, CDKN2C, CDK2, CHEK1, ORC1, E2F1, DBF4, SKP2, CDK1, CDC45, PLK1, CDC25C, CDC6, MCM3, E2F2, WEE1, STAG1, CCNB2, MCM7, PCNA, ESPL1, TTK, CCNE2, BUB3, CDC20, BUB1, MYC, PKMYT1, ORC6, MCM2, MCM6	39	233	122	4722	6.47851	1.38584e-21
GOTERM_BP_ALL	GO:0051726~regulation of cell cycle	---, CDC25A, NEK2, H2AFX, BUB1B, DLGAP5, BRCA1, CDKN2C, GTSE1, BIRC5, E2F1, SKP2, CDK1, CDK2, CENPF, EGF, CDKN3, PLK4, E2F2, C13orf15, UBE2C, CDT1, CDC6, ESPL1, TTK, KIF20B, BRIP1, BUB3, RCC1, ITGB1, NUSAP1, BLM, ZAK, CDC25C, TCF3, KNTC1, BUB1, ANLN, SPHK1, CCNB1, CENPE, ZWINT, BRCA2, MAD2L1, MDC1, FANCG, CHEK2, CCNA2, CHEK1, ZWILCH, CDC45, TACC3, LIF, BTG3, TIPIN, CCNE2, FBXO5, SMAD6, MYC, CKS1B…	61	661	326	13187	3.73299	5.20333e-19
GOTERM_BP_ALL	GO:0006974~response to DNA damage stimulus	RFC2, POLD3, ESCO2, H2AFX, RAD54L, BRCA1, FANCI, GTSE1, TYMS, POLH, CDK1, TOP2A, CHAF1A, AEN, RNF168, DCLRE1B, NEIL3, DTL, RAD51AP1, MCM7, RAD9B, BRIP1, RFC5, TDP1, PARP2, FANCB, RFC3, ---, RAD54B, RAD18, BLM, ZAK, KIF22, POLA1, RFC4, FANCD2, EXO1, FEN1, BRCA2, EME1, MDC1, FANCG, POLE2, CHEK2, CCNA2, BARD1, CHEK1, HMGB2, CHAF1B, DCLRE1C, RECQL4, UNG, TRIP13, TIPIN, PCNA, TOPBP1, POLQ, FANCA, DNA2…	62	661	367	13187	3.37031	4.3875e-17
GOTERM_BP_ALL	GO:0006281~DNA repair	RFC2, POLD3, ESCO2, MDC1, FANCG, POLE2, H2AFX, CHAF1A, FANCB, EME1, RAD54L, FANCI, BRCA1, BRCA2, BARD1, CHEK1, TYMS, POLH, HMGB2, DCLRE1C, CHAF1B, ---, TOP2A, RECQL4, UNG, TRIP13, RNF168, DCLRE1B, NEIL3, RAD51AP1, RAD9B, PCNA, TOPBP1, RAD18, PARP2, BRIP1, RFC5, TDP1, RFC3, RAD54B, POLQ, BLM, FANCD2, FANCA, DNA2, KIF22, XRCC4, POLA1, RAD51, RFC4, FEN1, EXO1, UHRF1, DDB2	53	661	278	13187	3.80343	6.22497e-17
KEGG_PATHWAY	hsa03030:DNA replication	RFC2, PRIM2, POLD3, MCM4, MCM5, MCM7, PCNA, POLE2, RFC5, RFC3, ---, POLA2, DNA2, PRIM1, POLA1, RFC4, FEN1, RNASEH2A, MCM3, MCM2, MCM6	20	233	36	4722	11.2589	2.59564e-16
REACTOME_PATHWAY	REACT_383:DNA Replication	---, RFC2, POLD3, MCM4, MCM5, PSMB2, POLE2, MCM10, PRIM2, CCNA2, GINS1, CDK2, ORC1, DBF4, CDC45, GINS2, PRIM1, MCM8, CDC6, GINS4, MCM3, CDT1, MCM7, PCNA, RPS27A, RFC5, RFC3, POLA2, DNA2, POLA1, RFC4, FEN1, ORC6, MCM2, MCM6	34	219	95	3088	5.04648	8.25086e-16
GOTERM_BP_ALL	GO:0007017~microtubule-based process	KIF4A, SASS6, ---, KIF18B, NEK2, KIF11, NDE1, PEX13, SPAG5, BUB1B, CENPA, BRCA1, BRCA2, GTSE1, TUBG1, TACC3, HAUS8, NUSAP1, KIF14, TUBGCP3, PSRC1, AURKA, KIFC1, CEP72, KIF23, TUBA4A, DNAH5, UBE2C, ESPL1, TTK, KIF20B, FBXO5, PRC1, RCC1, CCDC99, SPC25, DNHD1, HAUS1, KIF20A, KIF22, HAUS2, KIF2C, KIF15, NDC80, HAUS5, CENPE, STMN1, ZWINT	48	661	246	13187	3.8927	1.08775e-15
GOTERM_BP_ALL	GO:0007051~spindle organization	AURKA, UBE2C, KIF11, ESPL1, TTK, FBXO5, SPAG5, BUB1B, PRC1, RCC1, TUBG1, SPC25, TACC3, HAUS1, HAUS8, HAUS2, KIF23, NDC80, HAUS5, STMN1, ZWINT	21	661	45	13187	9.31004	7.1659e-15
GOTERM_BP_ALL	GO:0000075~cell cycle checkpoint	---, MAD2L1, MDC1, FANCG, CHEK2, H2AFX, BUB1B, CCNA2, BRCA1, GTSE1, BIRC5, ZWILCH, CHEK1, CDK1, CDC45, CENPF, TIPIN, CDC6, CDT1, ZAK, CCNE2, TTK, BRIP1, BUB3, BLM, BUB1, KNTC1, CENPE, ZWINT	28	661	88	13187	6.34775	8.43924e-15
REACTOME_PATHWAY	REACT_1538:Cell Cycle Checkpoints	---, RFC2, CDC25A, MCM5, MCM4, MAD2L1, PSMB2, CHEK2, MCM10, CCNB1, BUB1B, CDK2, CHEK1, ORC1, DBF4, CDK1, CDC45, MCM8, CDC25C, CDC6, MCM3, WEE1, CCNB2, UBE2C, MCM7, RAD9B, CCNE2, RPS27A, RFC5, BUB3, RFC3, CDC20, RFC4, ORC6, MCM2, MCM6	35	219	109	3088	4.52767	1.17335e-14
GOTERM_BP_ALL	GO:0000070~mitotic sister chromatid segregation	NCAPD2, DDX11, MAD2L1, SMC2, NEK2, ESPL1, NCAPG, NCAPH, BUB3, DLGAP5, NUSAP1, CCDC99, DSCC1, ---, NDC80, CENPE, ZWINT, KIFC1, CDCA5	19	661	36	13187	10.5292	1.20239e-14
GOTERM_BP_ALL	GO:0006261~DNA-dependent DNA replication	PRIM2, POLD3, MCM4, MCM5, MCM7, POLE2, CCNE2, RFC3, ---, BRCA2, ORC1, BLM, DNA2, CDC45, HMGB2, PRIM1, POLA1, RAD51, RFC4, FEN1, TIPIN, MCM3, MCM2, MCM6	23	661	58	13187	7.91124	1.77677e-14
GOTERM_BP_ALL	GO:0000819~sister chromatid segregation	NCAPD2, DDX11, MAD2L1, SMC2, NEK2, ESPL1, NCAPG, NCAPH, BUB3, DLGAP5, NUSAP1, CCDC99, DSCC1, ---, NDC80, CENPE, ZWINT, KIFC1, CDCA5	19	661	37	13187	10.2446	2.23538e-14
GOTERM_BP_ALL	GO:0000226~microtubule cytoskeleton organization	AURKA, UBE2C, SASS6, ---, NEK2, KIF11, NDE1, ESPL1, TTK, FBXO5, SPAG5, BUB1B, CENPA, PRC1, BRCA1, RCC1, CCDC99, NUSAP1, BRCA2, TUBG1, SPC25, TACC3, HAUS1, HAUS8, HAUS2, KIF23, KIF2C, TUBGCP3, PSRC1, NDC80, HAUS5, STMN1, ZWINT, CEP72	34	661	143	13187	4.74337	8.40366e-14
GOTERM_BP_ALL	GO:0016043~cellular component organization	IPO11, ABCA1, ---, LOX, SASS6, NEK2, H2AFX, NDE1, HELLS, NCAPH, C14orf106, SGOL2, DLGAP5, RAD54L, BRCA1, SKA3, CASC5, CDCA3, BIRC5, TERT, DKC1, CDK1, CDK2, CDCA8, TMEM48, RRM2, CDC25A, SUV39H2, CHAF1A, CENPF, RIN2, PSRC1, E2F2, KIFC1, TFRC, CHST3, WEE1, SCIN, NCAPD2, CCNB2, AURKA, IRS1, CDC6, RBL1, INCENP, KIF20B, DSN1, FAS, SMC2, RCC1, NUSAP1, MIPEP, NTNG1, PBK, AURKB, BLM, CENPA, HAUS1, TPX2, N…	199	661	2444	13187	1.62441	1.62099e-13
GOTERM_BP_ALL	GO:0007346~regulation of mitotic cell cycle	---, MAD2L1, NEK2, BUB1B, DLGAP5, CCNA2, BRCA2, CDK2, GTSE1, BIRC5, ZWILCH, CDK1, CENPF, CDC25C, NUSAP1, EGF, BTG3, CDC6, CDT1, UBE2C, ESPL1, TTK, FBXO5, KIF20B, BUB3, RCC1, SMAD6, BUB1, KNTC1, ANLN, MYC, PKMYT1, SPHK1, CENPE, ZWINT	34	661	151	13187	4.49207	4.35929e-13
GOTERM_BP_ALL	GO:0033554~cellular response to stress	RFC2, POLD3, ESCO2, H2AFX, RAD54L, BRCA1, FANCI, GTSE1, FADS1, TYMS, POLH, CDK1, TOP2A, CHAF1A, AEN, RNF168, DCLRE1B, NEIL3, DTL, CHST3, RAD51AP1, MCM7, RAD9B, BRIP1, RFC5, PARP2, TDP1, FANCB, RFC3, ---, RAD54B, RAD18, BLM, ZAK, KIF22, POLA1, RFC4, FANCD2, EXO1, FEN1, BRCA2, EME1, MDC1, FANCG, POLE2, CHEK2, CCNA2, BARD1, CHEK1, HMGB2, ADORA2B, CHAF1B, DCLRE1C, MINK1, RECQL4, UNG, TRIP13, TIPIN, K…	68	661	557	13187	2.43556	1.52637e-11
GOTERM_BP_ALL	GO:0010564~regulation of cell cycle process	GTSE1, ---, MAD2L1, UBE2C, NEK2, CDT1, ESPL1, TTK, KIF20B, FBXO5, DLGAP5, BRCA1, RCC1, NUSAP1, BRCA2, BIRC5, CDC25C, PLK4, SMAD6, LIF, BUB1, CENPF, ANLN, KNTC1, EGF, TIPIN, PKMYT1, CENPE	27	661	113	13187	4.76683	4.00768e-11
GOTERM_BP_ALL	GO:0051321~meiotic cell cycle	MND1, NEK2, H2AFX, MKI67, ESPL1, FBXO5, SGOL2, RAD54L, BRCA2, RAD54B, TUBG1, SGOL1, CHEK1, FANCD2, FANCA, HSPA2, PSMC3IP, ---, PLK1, SUV39H2, RAD51, MNS1, EXO1, TRIP13, SYCP2	25	661	97	13187	5.14177	4.42492e-11
GOTERM_BP_ALL	GO:0007126~meiosis	MND1, NEK2, H2AFX, MKI67, ESPL1, FBXO5, SGOL2, RAD54L, BRCA2, RAD54B, SGOL1, CHEK1, FANCD2, FANCA, HSPA2, PSMC3IP, ---, PLK1, SUV39H2, RAD51, MNS1, EXO1, TRIP13, SYCP2	24	661	95	13187	5.04002	1.8073e-10
GOTERM_BP_ALL	GO:0051327~M phase of meiotic cell cycle	MND1, NEK2, H2AFX, MKI67, ESPL1, FBXO5, SGOL2, RAD54L, BRCA2, RAD54B, SGOL1, CHEK1, FANCD2, FANCA, HSPA2, PSMC3IP, ---, PLK1, SUV39H2, RAD51, MNS1, EXO1, TRIP13, SYCP2	24	661	95	13187	5.04002	1.8073e-10
GOTERM_BP_ALL	GO:0051276~chromosome organization	RBL1, MAD2L1, SMC2, NEK2, H2AFX, CHAF1A, HELLS, NCAPH, CENPA, SGOL2, RAD54L, DLGAP5, BRCA2, HJURP, TERT, DKC1, CDCA8, HMGB2, HIST1H4C, DCLRE1C, CHAF1B, DSCC1, TOP2A, SUV39H1, SUV39H2, CENPF, EZH2, NUSAP1, ---, H2AFJ, RNF168, MLL, ASF1B, KIFC1, CDCA5, NCAPD2, DDX11, NCAPG2, ESPL1, NCAPG, BUB3, CCDC99, BLM, FANCD2, CDYL, PHF17, NDC80, CENPH, GSG2, SYCP2, CENPE, ZWINT, SETD8, MCM2	57	661	466	13187	2.44025	8.33499e-10
GOTERM_BP_ALL	GO:0051325~interphase	GTSE1, CDC25A, DDX11, CDC6, CDKN2C, CCNB1, PRUNE2, RCC1, ITGB1, CDK2, BIRC5, E2F1, CHEK1, DBF4, BLM, SKP2, CDC25C, CDKN3, TCF3, ---, CENPF, PPP2R3B, POLA1, CDCA5	23	661	106	13187	4.32879	9.99044e-09
GOTERM_BP_ALL	GO:0006270~DNA replication initiation	CDC45, MCM5, MCM4, MCM7, CCNE2, POLA1, MCM3, MCM2, ORC1, MCM6	10	661	16	13187	12.4688	1.5571e-08
GOTERM_BP_ALL	GO:0051329~interphase of mitotic cell cycle	GTSE1, CDC25A, DDX11, CDC6, CDKN2C, CCNB1, RCC1, ITGB1, CDK2, BIRC5, E2F1, CHEK1, DBF4, BLM, SKP2, CDC25C, CDKN3, TCF3, ---, CENPF, PPP2R3B, POLA1, CDCA5	22	661	103	13187	4.26118	3.01022e-08
GOTERM_BP_ALL	GO:0006302~double-strand break repair	DCLRE1C, H2AFX, XRCC4, POLA1, RECQL4, RAD51, FEN1, BRIP1, TDP1, RAD54L, TRIP13, BRCA1, RNF168, BRCA2, RAD54B, BLM, RAD51AP1	17	661	62	13187	5.47018	4.09863e-08
GOTERM_BP_ALL	GO:0031570~DNA integrity checkpoint	GTSE1, ZAK, MDC1, CDT1, CHEK2, H2AFX, CDC6, BRIP1, CCNA2, BRCA1, CHEK1, BLM, CDK1, CDC45, ---, TIPIN	15	661	50	13187	5.98502	9.46193e-08
GOTERM_BP_ALL	GO:0051716~cellular response to stimulus	RFC2, POLD3, ESCO2, H2AFX, RAD54L, BRCA1, FANCI, GTSE1, FADS1, TYMS, GNB4, CDK1, POLH, TOP2A, CHAF1A, AEN, PPARG, RNF168, DCLRE1B, NEIL3, DTL, CHST3, RAD51AP1, IRS1, MCM7, RAD9B, BRIP1, RFC5, PARP2, TDP1, FANCB, RFC3, ---, RAD54B, RAD18, BLM, ZAK, KIF22, POLA1, RFC4, FANCD2, EXO1, NUP62, FEN1, NUP85, BRCA2, EME1, MDC1, FANCG, UGT2B15, CHEK2, POLE2, CCNA2, CLEC7A, BARD1, CHEK1, HMGB2, ADORA2B, CHA…	76	661	806	13187	1.88115	1.09806e-07
REACTOME_PATHWAY	REACT_7970:Telomere Maintenance	RFC2, POLD3, PRIM2, PCNA, POLE2, H2AFX, RFC5, TERT, RFC3, ---, POLA2, DKC1, DNA2, HIST1H4C, PRIM1, POLA1, RFC4, FEN1	17	219	51	3088	4.70015	1.72262e-07
GOTERM_BP_ALL	GO:0006323~DNA packaging	NCAPD2, SMC2, NCAPG2, H2AFX, CHAF1A, HELLS, NCAPG, NCAPH, CENPA, NUSAP1, TOP2A, HJURP, HMGB2, HIST1H4C, CHAF1B, ---, H2AFJ, MCM2, ASF1B, CDCA5	20	661	101	13187	3.95051	5.1434e-07
GOTERM_BP_ALL	GO:0007093~mitotic cell cycle checkpoint	GTSE1, ---, MAD2L1, TTK, BUB1B, BUB3, CCNA2, ZWILCH, CDK1, BUB1, CENPF, KNTC1, CENPE, ZWINT	13	661	43	13187	6.03142	8.19829e-07
REACTOME_PATHWAY	REACT_216:DNA Repair	RFC2, POLD3, FANCB, MDC1, FANCG, PCNA, POLE2, H2AFX, FANCI, RFC5, TDP1, RFC3, BRCA1, ---, BRCA2, UBE2T, FANCD2, FANCA, POLH, XRCC4, RAD51, RFC4, FEN1, DDB2	23	219	101	3088	3.211	1.05211e-06
GOTERM_BP_ALL	GO:0006139~nucleobase, nucleoside, nucleotide and nucleic acid metabolic process	---, EXOSC8, RFC2, SLC29A1, POLD3, OAS3, AK7, MCM5, PPIL1, H2AFX, SSX4 /// SSX4B, MCM4, HELLS, ZNF643, RAD54L, ZNF165, DPYD, BRCA1, FANCI, GINS1, MAF, E2F1, ZNF551, ATAD2, TERT, TYMS, DKC1, CDK2, CDKAL1, RRM2, MCM10, DDX39, CDC25A, SUV39H2, CHAF1A, CENPF, EGF, LIN9, DCLRE1B, MCM3, E2F2, CDC6, RBL1, BRIP1, MCM7, PARP2, POLA2, RAD54B, RAD18, BLM, PTGER3, EXOSC3, KIF22, MEIS1, MLF1IP, FANCD2, MYB, R…	219	661	3297	13187	1.32516	1.23911e-06
GOTERM_BP_ALL	GO:0022616~DNA strand elongation	RFC3, TERT, DNA2, ---, FEN1, POLA1, RFC4	6	661	6	13187	19.9501	1.78037e-06
GOTERM_BP_ALL	GO:0007088~regulation of mitosis	---, MAD2L1, BUB1, NEK2, CENPF, CDC25C, ESPL1, NUSAP1, TTK, KIF20B, EGF, RCC1, DLGAP5, PKMYT1, CENPE	14	661	55	13187	5.0782	2.27457e-06
GOTERM_BP_ALL	GO:0051783~regulation of nuclear division	---, MAD2L1, BUB1, NEK2, CENPF, CDC25C, ESPL1, NUSAP1, TTK, KIF20B, EGF, RCC1, DLGAP5, PKMYT1, CENPE	14	661	55	13187	5.0782	2.27457e-06
GOTERM_BP_ALL	GO:0007052~mitotic spindle organization	RCC1, KIF23, PRC1, NDC80, KIF11, SPC25, STMN1, TTK	8	661	15	13187	10.64	3.44783e-06
GOTERM_BP_ALL	GO:0031023~microtubule organizing center organization	HAUS1, SASS6, KIF11, NEK2, HAUS8, NDE1, HAUS2, BRCA1, BRCA2, HAUS5, CEP72	11	661	35	13187	6.27002	5.41365e-06
GOTERM_BP_ALL	GO:0006310~DNA recombination	MND1, H2AFX, EME1, RAD54L, BRCA1, BRCA2, RAD54B, RECQL4, CHEK1, BLM, PSMC3IP, DCLRE1C, ---, XRCC4, RAD51, EXO1, UNG, TRIP13, RAD51AP1	18	661	100	13187	3.59101	8.55739e-06
GOTERM_BP_ALL	GO:0006807~nitrogen compound metabolic process	---, EXOSC8, RFC2, SLC29A1, POLD3, OAS3, MCM5, AK7, DDC, PPIL1, H2AFX, SSX4 /// SSX4B, MCM4, HELLS, ZNF643, RAD54L, ZNF165, DPYD, BRCA1, FANCI, GINS1, SLC7A2, MAF, E2F1, ZNF551, ATAD2, TERT, TYMS, DKC1, CDK2, CDKAL1, RRM2, MCM10, DDX39, CDC25A, SUV39H2, CHAF1A, CENPF, EGF, LIN9, DCLRE1B, MTHFD1L, MCM3, E2F2, CHST3, MCCC2, BCHE, CDC6, RBL1, MCM7, BRIP1, PARP2, POLA2, RAD54B, RAD18, BLM, PTGER3, EX…	234	661	3668	13187	1.27271	9.79017e-06
GOTERM_BP_ALL	GO:0034641~cellular nitrogen compound metabolic process	---, EXOSC8, RFC2, SLC29A1, POLD3, OAS3, MCM5, AK7, DDC, PPIL1, H2AFX, SSX4 /// SSX4B, MCM4, HELLS, ZNF643, RAD54L, ZNF165, DPYD, BRCA1, FANCI, GINS1, SLC7A2, MAF, E2F1, ZNF551, ATAD2, TERT, TYMS, DKC1, CDK2, CDKAL1, RRM2, MCM10, DDX39, CDC25A, SUV39H2, CHAF1A, CENPF, EGF, LIN9, DCLRE1B, MCM3, E2F2, MCCC2, BCHE, CDC6, RBL1, MCM7, BRIP1, PARP2, POLA2, RAD54B, RAD18, BLM, PTGER3, EXOSC3, KIF22, MEI…	228	661	3560	13187	1.2777	1.07923e-05
GOTERM_BP_ALL	GO:0008283~cell proliferation	---, CDC25A, CSE1L, NDE1, HELLS, CSRP2, DTYMK, BUB1B, DLGAP5, GINS1, BRCA2, E2F1, DKC1, SKP2, EPHB4, TACC3, PLK1, CENPF, CDC25C, NOX5, EMP2, STIL, CSGALNACT1, ZAK, MCM7, PCNA, MKI67, ASPM, TCF19, BUB3, RACGAP1, ISG20, TPX2, SLC29A2, BUB1, PA2G4, MYC, POLA1, CKS1B, KIF15, KIF2C, E2F8, UHRF1	44	661	431	13187	2.03667	1.20666e-05
GOTERM_BP_ALL	GO:0030261~chromosome condensation	NCAPD2, SMC2, NCAPG, TOP2A, NCAPG2, ---, NUSAP1, NCAPH, CDCA5	9	661	24	13187	7.48128	1.35814e-05
GOTERM_BP_ALL	GO:0000077~DNA damage checkpoint	GTSE1, ZAK, MDC1, CHEK2, H2AFX, BRIP1, BRCA1, CCNA2, CHEK1, BLM, CDK1, ---, TIPIN	12	661	47	13187	5.09364	1.51751e-05
GOTERM_BP_ALL	GO:0040001~establishment of mitotic spindle localization	CENPA, CCDC99, NUSAP1, NDC80, NDE1, ESPL1	6	661	8	13187	14.9626	1.52714e-05
GOTERM_BP_ALL	GO:0051297~centrosome organization	HAUS1, SASS6, KIF11, NEK2, HAUS8, NDE1, HAUS2, BRCA1, BRCA2, HAUS5	10	661	32	13187	6.2344	1.85263e-05
GOTERM_BP_ALL	GO:0007010~cytoskeleton organization	SASS6, ---, KIF11, NEK2, NDE1, SPAG5, BUB1B, CENPA, BRCA1, BRCA2, DIAPH3, TUBG1, KLHL1, TACC3, HAUS8, NUSAP1, TUBGCP3, PSRC1, AURKA, CEP72, KIF23, SCIN, UBE2C, ESPL1, TTK, FBXO5, PRC1, RCC1, CCDC99, ITGB1, SPC25, RACGAP1, HAUS1, ANLN, HAUS2, KIF2C, NDC80, HAUS5, FGD3, STMN1, ZWINT	43	661	425	13187	2.01848	1.91651e-05
GOTERM_BP_ALL	GO:0007076~mitotic chromosome condensation	NCAPD2, SMC2, NUSAP1, NCAPG, ---, CDCA5, NCAPH	7	661	13	13187	10.7423	1.94865e-05
GOTERM_BP_ALL	GO:0000910~cytokinesis	AURKB, PLK1, ANLN, ESPL1, NUSAP1, INCENP, BIRC5, NOX5, PRC1, BRCA2, ---, RACGAP1	11	661	40	13187	5.48627	1.99181e-05
GOTERM_BP_ALL	GO:0033043~regulation of organelle organization	NEB, ---, MAD2L1, NEK2, ESPL1, TTK, KIF20B, PIF1, SKA1, DLGAP5, BRCA1, RCC1, NUSAP1, SKA3, SORBS3, CDC25C, PLK4, BUB1, CENPF, MYC, EGF, PKMYT1, PSRC1, CENPE, MLL, KISS1R, SCIN	27	661	212	13187	2.54081	2.14185e-05
GOTERM_BP_ALL	GO:0000725~recombinational repair	RAD54L, BRCA1, BRCA2, RAD54B, H2AFX, BLM, RAD51, RAD51AP1	8	661	19	13187	8.40003	2.26381e-05
GOTERM_BP_ALL	GO:0000724~double-strand break repair via homologous recombination	RAD54L, BRCA1, BRCA2, RAD54B, H2AFX, BLM, RAD51, RAD51AP1	8	661	19	13187	8.40003	2.26381e-05
GOTERM_BP_ALL	GO:0006271~DNA strand elongation during DNA replication	RFC3, DNA2, ---, FEN1, POLA1, RFC4	5	661	5	13187	19.9501	2.9865e-05
GOTERM_BP_ALL	GO:0051640~organelle localization	RAB27A, NDE1, ESPL1, PEX13, ASPM, CENPA, DLGAP5, NUSAP1, CCDC99, BIRC5, COPA, TACC3, CENPF, NDC80, CENPE, CDCA5	16	661	90	13187	3.54668	3.6591e-05
GOTERM_BP_ALL	GO:0051303~establishment of chromosome localization	DLGAP5, CCDC99, CENPF, CENPE, NDE1, BIRC5, CDCA5	7	661	15	13187	9.31004	5.2135e-05
GOTERM_BP_ALL	GO:0050000~chromosome localization	DLGAP5, CCDC99, CENPF, CENPE, NDE1, BIRC5, CDCA5	7	661	15	13187	9.31004	5.2135e-05
GOTERM_BP_ALL	GO:0051293~establishment of spindle localization	CENPA, CCDC99, NUSAP1, NDC80, NDE1, ESPL1	6	661	10	13187	11.97	6.31707e-05
GOTERM_BP_ALL	GO:0051653~spindle localization	CENPA, CCDC99, NUSAP1, NDC80, NDE1, ESPL1	6	661	10	13187	11.97	6.31707e-05
GOTERM_BP_ALL	GO:0048015~phosphoinositide-mediated signaling	HMGB2, HIST1H4C, UBE2C, AURKA, TOP2A, PCNA, PTGER3, SPAG5, RFC4, FEN1, BUB1B, TYMS, NDC80, NCS1, ZWINT	15	661	86	13187	3.47966	8.61968e-05
GOTERM_BP_ALL	GO:0007018~microtubule-based movement	TUBA4A, KIF4A, KIF20A, DNAH5, ---, KIF22, KIF18B, KIF11, NDE1, KIF20B, KIF14, KIF23, KIF2C, KIF15, CENPE, KIFC1, DNHD1	17	661	110	13187	3.08319	0.000111425
GOTERM_BP_ALL	GO:0006297~nucleotide-excision repair, DNA gap filling	RFC5, RFC3, POLD3, RFC2, ---, PCNA, POLE2, RFC4	7	661	17	13187	8.21474	0.000118273
GOTERM_BP_ALL	GO:0051656~establishment of organelle localization	CENPA, RAB27A, CENPF, NDE1, NUSAP1, ESPL1, BIRC5, DLGAP5, CCDC99, NDC80, CENPE, COPA, CDCA5	13	661	68	13187	3.81399	0.000123417
GOTERM_BP_ALL	GO:0042770~DNA damage response, signal transduction	GTSE1, ZAK, MDC1, CHEK2, H2AFX, BRIP1, CCNA2, BRCA1, BRCA2, CHEK1, BLM, CDK1, ---, AEN, TIPIN	14	661	79	13187	3.53546	0.000136761
GOTERM_BP_ALL	GO:0051052~regulation of DNA metabolic process	POLH, CDK2, DNA2, CDC45, NPPC, PCNA, CDT1, CDC6, H2AFX, MYC, PIF1, RAD51, BRCA1, TIPIN, RNF168, BRCA2, BLM	17	661	113	13187	3.00134	0.000153931
GOTERM_BP_ALL	GO:0010212~response to ionizing radiation	DCLRE1C, H2AFX, TOPBP1, XRCC4, AEN, FANCD2, RAD54L, BRCA1, RNF168, BRCA2, RAD54B, BLM	12	661	60	13187	3.99002	0.00016508
GOTERM_BP_ALL	GO:0010948~negative regulation of cell cycle process	---, LIF, MAD2L1, BUB1, CENPF, ESPL1, TTK, BRCA1, CENPE	8	661	25	13187	6.38402	0.000165993
KEGG_PATHWAY	hsa00240:Pyrimidine metabolism	POLD3, PRIM2, POLE2, DTYMK, DPYD, POLR3G, POLA2, DCK, RRM1, TYMS, LOC100506082, RRM2, UCK2, PRIM1, TK1, POLA1	15	233	94	4722	3.23395	0.000166857
GOTERM_BP_ALL	GO:0032392~DNA geometric change	MCM7, HMGB2, MCM4, RECQL4, MCM2, RAD51, MCM6	7	661	18	13187	7.75836	0.000169939
GOTERM_BP_ALL	GO:0032508~DNA duplex unwinding	MCM7, HMGB2, MCM4, RECQL4, MCM2, RAD51, MCM6	7	661	18	13187	7.75836	0.000169939
GOTERM_BP_ALL	GO:0009987~cellular process	---, ABCA1, RFC2, SLC29A1, NEK2, HELLS, MASTL, C14orf106, ZNF643, ZNF165, RAD54L, DLGAP5, FANCI, BRCA1, CA4, TRAF3IP2, GINS1, CASC5, SLC7A2, CDCA3, PHLDA1, BIRC5, VRK1, TERT, ZNF551, SKP2, FADS1, CDK1, DAZAP1, CDK2, CDCA8, CDKAL1, TMEM48, STC2, MCM10, RIN2, AEN, GNA14, TROAP, PSRC1, NDE1, KIFC1, TFRC, CHST3, WEE1, SCIN, SEMA6D, PASK, AURKA, MCCC2, CDC6, RBL1, INCENP, FZD2, BRIP1, PARP2, SMC2, NUS…	549	661	10211	13187	1.07263	0.000170244
GOTERM_BP_ALL	GO:0031577~spindle checkpoint	---, MAD2L1, BUB1, CENPF, CENPE, BIRC5, TTK	6	661	12	13187	9.97504	0.000182539
BIOCARTA	h_atrbrcaPathway:Role of BRCA1, BRCA2 and ATR in Cancer Susceptibility	CHEK1, ---, FANCG, CHEK2, RAD51, FANCD2, BRCA1, BRCA2, FANCA	8	82	23	1413	5.99364	0.000182563
KEGG_PATHWAY	hsa04114:Oocyte meiosis	CCNB2, ---, AURKA, MAD2L1, ESPL1, CCNE2, FBXO5, CCNB1, CDK2, SGOL1, CDC25C, CDK1, CDC20, BUB1, PLK1, PKMYT1	16	233	107	4722	3.03044	0.000196063
GOTERM_BP_ALL	GO:0000079~regulation of cyclin-dependent protein kinase activity	C13orf15, CDC25A, CDKN3, CHEK1, ---, CCNE2, CDC6, CDC25C, CDKN2C, CKS1B, PKMYT1, BLM	11	661	54	13187	4.0639	0.000298489
GOTERM_BP_ALL	GO:0065004~protein-DNA complex assembly	CENPA, HMGB2, HIST1H4C, CHAF1B, ---, CENPF, H2AFX, CHAF1A, HELLS, H2AFJ, CENPE, HJURP, MCM2, ASF1B	13	661	76	13187	3.41251	0.000364788
KEGG_PATHWAY	hsa04115:p53 signaling pathway	GTSE1, FAS, CCNB2, CHEK2, CCNE2, STEAP3, CCNB1, CDK2, CHEK1, CDK1, RRM2, ---, DDB2	12	233	68	4722	3.57637	0.000405537
GOTERM_BP_ALL	GO:0006268~DNA unwinding during replication	MCM7, HMGB2, MCM4, MCM2, RAD51, MCM6	6	661	14	13187	8.55003	0.000424328
GOTERM_BP_ALL	GO:0051318~G1 phase	PRUNE2, CDK2, CDC6, TCF3, E2F1, CDC25C, PPP2R3B	7	661	21	13187	6.65003	0.00043671
KEGG_PATHWAY	hsa03430:Mismatch repair	RFC5, RFC3, EXO1, POLD3, RFC2, ---, PCNA, RFC4	7	233	22	4722	6.4483	0.000506145
GOTERM_BP_ALL	GO:0044085~cellular component biogenesis	IPO11, TNS1, EXOSC8, ABCA1, LOX, H2AFX, MDN1, HELLS, CASC5, PDSS1, TERT, DKC1, TMEM48, DDX20, RRM2, CHAF1A, CENPF, H2AFJ, MLL, E2F2, JUB, RIMS1, IRS1, FAS, ITGB1, BLM, RACGAP1, ---, CENPA, HAUS1, EXOSC3, TRPM8, CARD10, KNTC1, ANLN, KCND2, CENPE, SYCP2, MCM2, NUP85, IPO9, CSE1L, PEX13, TAP2, HJURP, TUBG1, GEMIN4, HMGB2, HIST1H4C, CHAF1B, HAUS8, KCNQ5, NPM3, RRM1, ASF1B, MED30, TUBA4A, STON1, WDR36…	73	661	976	13187	1.49217	0.000518916
GOTERM_BP_ALL	GO:0022607~cellular component assembly	IPO11, TNS1, ABCA1, IPO9, LOX, CSE1L, H2AFX, CHAF1A, HELLS, MDN1, PEX13, CENPA, PDSS1, CASC5, TAP2, TUBG1, HJURP, GEMIN4, TERT, RRM2, HMGB2, HIST1H4C, CHAF1B, DDX20, TMEM48, HAUS8, CENPF, H2AFJ, KCNQ5, ---, E2F2, RRM1, MLL, ASF1B, FAS, MED30, JUB, TUBA4A, RIMS1, IRS1, STON1, FBXO5, CCDC88C, LOC100506847, ITGB1, BLM, RACGAP1, LOC100506082, FANCA, HAUS1, TRPM8, C20orf7, CARD10, ANLN, KNTC1, MYC, RA…	66	661	863	13187	1.52573	0.000569015
GOTERM_BP_ALL	GO:0030071~regulation of mitotic metaphase/anaphase transition	---, DLGAP5, MAD2L1, BUB1, CENPF, CENPE, ESPL1, TTK	7	661	22	13187	6.34775	0.00057529
BIOCARTA	h_bard1Pathway:BRCA1-dependent Ub-ligase activity	BRCA1, BARD1, FANCG, FANCD2, FANCA	5	82	8	1413	10.7698	0.000589078
GOTERM_BP_ALL	GO:0043933~macromolecular complex subunit organization	IPO11, ABCA1, IPO9, TTF2, CSE1L, H2AFX, CHAF1A, HELLS, MDN1, PEX13, CENPA, PDSS1, TAP2, TUBG1, HJURP, GEMIN4, RRM2, HMGB2, HIST1H4C, CHAF1B, TMEM48, DDX20, PLA2G2A, CENPF, H2AFJ, KCNQ5, ---, E2F2, MLL, RRM1, ASF1B, FAS, MED30, TUBA4A, RIMS1, IRS1, STON1, FBXO5, CCDC88C, LOC100506847, BLM, LOC100506082, FANCA, TRPM8, C20orf7, CARD10, ANLN, KNTC1, MYC, RAD51, KIF2C, KCND2, CENPH, STMN1, CENPE, MCM2	55	661	689	13187	1.59253	0.000666458
GOTERM_BP_ALL	GO:0006950~response to stress	RFC2, POLD3, LOX, ESCO2, TMEM173, IFIH1, H2AFX, SDC1, HSBP1L1, RAD54L, FANCI, BRCA1, ELK3, IL17RB, GTSE1, FADS1, TYMS, TFPI, POLH, CDK1, GPX8, PLA2G2A, TOP2A, CHAF1A, AEN, PPARG, RNF168, DCLRE1B, NEIL3, DTL, TFRC, CHST3, RAD51AP1, JUB, SCNN1G, MCM7, RAD9B, RFC5, BRIP1, TDP1, PARP2, RFC3, FANCB, ---, ITGB1, RAD54B, EGLN3, RAD18, BLM, ZAK, PTGER3, TRPM8, APOL2, MECOM, KIF22, PHF17, POLA1, FANCD2, R…	110	661	1635	13187	1.34221	0.000874614
GOTERM_BP_ALL	GO:0006289~nucleotide-excision repair	RFC3, RFC2, POLD3, PCNA, POLE2, RFC4, RFC5, ---, BRCA2, NEIL3, DDB2	10	661	54	13187	3.69446	0.00131219
BIOCARTA	h_g2Pathway:Cell Cycle: G2/M Checkpoint	CDK1, CHEK1, ---, PLK1, CHEK2, WEE1, CCNB1, BRCA1	7	82	23	1413	5.24443	0.00135651
GOTERM_BP_ALL	GO:0000080~G1 phase of mitotic cell cycle	CDK2, CDC6, TCF3, E2F1, CDC25C, PPP2R3B	6	661	18	13187	6.65003	0.0015368
GOTERM_BP_ALL	GO:0007094~mitotic cell cycle spindle assembly checkpoint	---, MAD2L1, BUB1, CENPF, CENPE, TTK	5	661	11	13187	9.06822	0.001547
GOTERM_BP_ALL	GO:0007143~female meiosis	TRIP13, ---, PLK1, SYCP2, FBXO5	5	661	11	13187	9.06822	0.001547
GOTERM_BP_ALL	GO:0045841~negative regulation of mitotic metaphase/anaphase transition	---, MAD2L1, BUB1, CENPF, CENPE, TTK	5	661	11	13187	9.06822	0.001547
GOTERM_BP_ALL	GO:0045787~positive regulation of cell cycle	SMAD6, TCF3, ESPL1, NUSAP1, BIRC5, EGF, DLGAP5, BRCA2, SPHK1, CENPE	10	661	56	13187	3.56251	0.00171034
GOTERM_BP_ALL	GO:0051340~regulation of ligase activity	CDK1, UBE2C, CDC20, MAD2L1, PLK1, PSMB2, XRCC4, RPS27A, FBXO5, CCNB1, BUB1B, BUB3	12	661	79	13187	3.03039	0.00184114
KEGG_PATHWAY	hsa03440:Homologous recombination	POLD3, RAD54L, BRCA2, RAD54B, EME1, BLM, RAD51	7	233	28	4722	5.06652	0.00199443
GOTERM_BP_ALL	GO:0007098~centrosome cycle	BRCA1, SASS6, BRCA2, NEK2, KIF11, NDE1	6	661	19	13187	6.30002	0.00200068
GOTERM_BP_ALL	GO:0065003~macromolecular complex assembly	IPO11, ABCA1, IPO9, CSE1L, H2AFX, CHAF1A, MDN1, HELLS, PEX13, CENPA, PDSS1, TAP2, HJURP, TUBG1, GEMIN4, RRM2, HMGB2, HIST1H4C, CHAF1B, TMEM48, DDX20, CENPF, H2AFJ, KCNQ5, ---, E2F2, MLL, RRM1, ASF1B, MED30, FAS, TUBA4A, RIMS1, IRS1, STON1, FBXO5, CCDC88C, LOC100506847, BLM, LOC100506082, FANCA, TRPM8, C20orf7, CARD10, ANLN, KNTC1, MYC, RAD51, KCND2, CENPE, MCM2	50	661	644	13187	1.54892	0.00214112
GOTERM_BP_ALL	GO:0051439~regulation of ubiquitin-protein ligase activity during mitotic cell cycle	CDK1, UBE2C, CDC20, MAD2L1, PLK1, PSMB2, RPS27A, FBXO5, CCNB1, BUB1B, BUB3	11	661	69	13187	3.18045	0.00216187
BIOCARTA	h_cellcyclePathway:Cyclins and Cell Cycle Regulation	CDK1, CDK2, RBL1, CDC25A, CDKN2C, CCNB1, E2F1	7	82	25	1413	4.82488	0.00216908
GOTERM_BP_ALL	GO:0045839~negative regulation of mitosis	---, MAD2L1, BUB1, CENPF, CENPE, TTK	5	661	12	13187	8.31253	0.00222924
GOTERM_BP_ALL	GO:0051784~negative regulation of nuclear division	---, MAD2L1, BUB1, CENPF, CENPE, TTK	5	661	12	13187	8.31253	0.00222924
KEGG_PATHWAY	hsa04914:Progesterone-mediated oocyte maturation	CDK1, CDK2, CCNB2, ---, CDC25A, MAD2L1, BUB1, PLK1, CDC25C, CCNB1, CCNA2, PKMYT1	12	233	84	4722	2.89516	0.00245452
REACTOME_PATHWAY	REACT_8017:APC-Cdc20 mediated degradation of Nek2A	BUB1B, BUB3, MAD2L1, CDC20, UBE2C, NEK2, RPS27A	7	219	21	3088	4.70015	0.00254932
GOTERM_BP_ALL	GO:0009059~macromolecule biosynthetic process	---, ABCA1, RFC2, POLD3, MCM5, SSX4 /// SSX4B, MCM4, HELLS, ZNF643, ZNF165, BRCA1, GINS1, PHLDA1, MAF, E2F1, ATAD2, TERT, ZNF551, DKC1, TYMS, CDK2, RRM2, MCM10, SUV39H2, CDC25A, CHAF1A, CENPF, EGF, MRPS12, LIN9, MCM3, E2F2, CHST3, SEMA6D, PIGC, CDC6, RBL1, MCM7, POLA2, BLM, PTGER3, MEIS1, MLF1IP, MYB, RFC5, ZNF681, E2F8, POLH, BRCA2, PHF17, ZNF215, TTF2, POLE2, ACE2, FOXM1, PRIM2, RUNX2, IGF2BP3,…	166	661	2719	13187	1.21799	0.00296828
GOTERM_BP_ALL	GO:0031497~chromatin assembly	CENPA, HMGB2, HIST1H4C, CHAF1B, ---, H2AFX, CHAF1A, HELLS, H2AFJ, HJURP, MCM2, ASF1B	11	661	72	13187	3.04793	0.00298119
GOTERM_BP_ALL	GO:0007140~male meiosis	HSPA2, TRIP13, BRCA2, SUV39H2, SYCP2, FANCA	6	661	21	13187	5.70002	0.00322227
BIOCARTA	h_ranMSpathway:Role of Ran in mitotic spindle regulation	RCC1, KIF15, TPX2, AURKA, RANGAP1	5	82	12	1413	7.17988	0.00348838
GOTERM_BP_ALL	GO:0051128~regulation of cellular component organization	NEB, ---, MAD2L1, NEK2, MDN1, SKA1, DLGAP5, CLEC7A, BRCA1, SORBS3, SKA3, ATP10A, CENPF, CDC25C, NUSAP1, EGF, NOX5, PLK4, PSRC1, MLL, KISS1R, SCIN, STON1, ESPL1, RPS27A, TTK, PIF1, KIF20B, RCC1, SMAD6, BUB1, MYC, PKMYT1, FGD3, CENPE	37	661	450	13187	1.64034	0.00362258
GOTERM_BP_ALL	GO:0034645~cellular macromolecule biosynthetic process	---, ABCA1, RFC2, POLD3, MCM5, SSX4 /// SSX4B, MCM4, HELLS, ZNF643, ZNF165, BRCA1, GINS1, PHLDA1, MAF, E2F1, ATAD2, TERT, ZNF551, DKC1, TYMS, CDK2, RRM2, MCM10, SUV39H2, CDC25A, CHAF1A, CENPF, EGF, MRPS12, LIN9, MCM3, E2F2, CHST3, SEMA6D, PIGC, CDC6, RBL1, MCM7, POLA2, BLM, PTGER3, MEIS1, MLF1IP, MYB, RFC5, ZNF681, E2F8, POLH, BRCA2, PHF17, ZNF215, TTF2, POLE2, FOXM1, PRIM2, RUNX2, IGF2BP3, ZNF61…	164	661	2699	13187	1.21223	0.00380657
GOTERM_BP_ALL	GO:0006333~chromatin assembly or disassembly	CENPA, HMGB2, HIST1H4C, CHAF1B, CDYL, ---, SUV39H1, SUV39H2, H2AFX, CHAF1A, HELLS, H2AFJ, HJURP, MCM2, ASF1B	14	661	112	13187	2.49376	0.0038956
GOTERM_BP_ALL	GO:0051438~regulation of ubiquitin-protein ligase activity	CDK1, UBE2C, CDC20, MAD2L1, PLK1, PSMB2, RPS27A, FBXO5, CCNB1, BUB1B, BUB3	11	661	76	13187	2.88751	0.00443933
KEGG_PATHWAY	hsa03410:Base excision repair	PARP2, POLD3, UNG, PCNA, NEIL3, FEN1, POLE2	7	233	33	4722	4.29887	0.00477379
KEGG_PATHWAY	hsa03420:Nucleotide excision repair	RFC3, RFC2, POLD3, PCNA, POLE2, RFC4, RFC5, ---, DDB2	8	233	44	4722	3.68474	0.00509465
GOTERM_BP_ALL	GO:0034621~cellular macromolecular complex subunit organization	TUBA4A, IPO11, IPO9, TTF2, CSE1L, H2AFX, CHAF1A, HELLS, PEX13, FBXO5, CENPA, GEMIN4, HJURP, TUBG1, HMGB2, HIST1H4C, CHAF1B, DDX20, TMEM48, ---, C20orf7, CENPF, ANLN, H2AFJ, KIF2C, CENPH, STMN1, CENPE, MCM2, ASF1B	29	661	339	13187	1.70664	0.00643312
GOTERM_BP_ALL	GO:0006334~nucleosome assembly	CENPA, HMGB2, HIST1H4C, CHAF1B, CHAF1A, H2AFX, H2AFJ, HJURP, MCM2, ASF1B	10	661	69	13187	2.89132	0.00719872
GOTERM_BP_ALL	GO:0044260~cellular macromolecule metabolic process	---, ABCA1, RFC2, NEK2, MASTL, HELLS, ZNF643, ZNF165, RAD54L, FANCI, BRCA1, GINS1, CDCA3, PHLDA1, VRK1, TERT, ZNF551, SKP2, CDK1, CDK2, CDKAL1, MCM10, GNA14, CHST3, WEE1, SEMA6D, PASK, AURKA, CDC6, RBL1, BRIP1, PARP2, MIPEP, POLA2, FGFR3, RAD18, PTGER3, APOL2, KIF22, BUB1, MLF1IP, MYB, ZNF681, GSG2, E2F8, POLH, BRCA2, ZNF215, MAD2L1, TTF2, MDC1, POLE2, CEL /// LOC100508206, FBXO11, CCNB1, NEURL1B…	283	661	5037	13187	1.12088	0.00810344
GOTERM_BP_ALL	GO:0051225~spindle assembly	HAUS2, HAUS1, HAUS5, HAUS8, FBXO5	5	661	17	13187	5.86767	0.00877972
GOTERM_BP_ALL	GO:0031396~regulation of protein ubiquitination	CDK1, UBE2C, CDC20, MAD2L1, PLK1, PSMB2, RPS27A, FBXO5, CCNB1, BUB1B, BUB3, BRCA1	12	661	97	13187	2.46805	0.00903137
GOTERM_BP_ALL	GO:0008156~negative regulation of DNA replication	CDC45, TIPIN, CDC6, BRCA2, CDT1, BLM	6	661	27	13187	4.43335	0.00997934
GOTERM_BP_ALL	GO:0006284~base-excision repair	PARP2, DNA2, UNG, HMGB2, PCNA, NEIL3	6	661	27	13187	4.43335	0.00997934
GOTERM_BP_ALL	GO:0032886~regulation of microtubule-based process	PLK4, SKA1, TACC3, BRCA1, SKA3, PSRC1, ---, CENPE	8	661	49	13187	3.25716	0.0104876
GOTERM_BP_ALL	GO:0006275~regulation of DNA replication	CDC45, CDK2, DNA2, PCNA, CDT1, CDC6, TIPIN, BRCA2, BLM	9	661	61	13187	2.94345	0.01066
GOTERM_BP_ALL	GO:0051053~negative regulation of DNA metabolic process	CDC45, NPPC, TIPIN, CDC6, BRCA2, CDT1, BLM	7	661	38	13187	3.67501	0.0107905
GOTERM_BP_ALL	GO:0070271~protein complex biogenesis	IPO11, IPO9, CSE1L, CHAF1A, MDN1, PEX13, PDSS1, TAP2, TUBG1, RRM2, CHAF1B, TMEM48, CENPF, KCNQ5, ---, E2F2, RRM1, MLL, FAS, MED30, TUBA4A, RIMS1, IRS1, STON1, FBXO5, CCDC88C, LOC100506847, BLM, LOC100506082, FANCA, TRPM8, C20orf7, CARD10, KNTC1, ANLN, MYC, RAD51, KCND2, CENPE	38	661	500	13187	1.51621	0.0109314
GOTERM_BP_ALL	GO:0006461~protein complex assembly	IPO11, IPO9, CSE1L, CHAF1A, MDN1, PEX13, PDSS1, TAP2, TUBG1, RRM2, CHAF1B, TMEM48, CENPF, KCNQ5, ---, E2F2, RRM1, MLL, FAS, MED30, TUBA4A, RIMS1, IRS1, STON1, FBXO5, CCDC88C, LOC100506847, BLM, LOC100506082, FANCA, TRPM8, C20orf7, CARD10, KNTC1, ANLN, MYC, RAD51, KCND2, CENPE	38	661	500	13187	1.51621	0.0109314
GOTERM_BP_ALL	GO:0009314~response to radiation	ZAK, FANCG, H2AFX, TOPBP1, RAD54L, BRCA1, BRCA2, RAD54B, BLM, FANCD2, POLH, NMU, DCLRE1C, XRCC4, MYC, AEN, FEN1, RNF168, DDB2	19	661	199	13187	1.90478	0.0110516
GOTERM_BP_ALL	GO:0031145~anaphase-promoting complex-dependent proteasomal ubiquitin-dependent protein catabolic process	CDK1, UBE2C, CDC20, MAD2L1, PSMB2, RPS27A, CCNB1, BUB1B, BUB3	9	661	63	13187	2.85001	0.012854
GOTERM_BP_ALL	GO:0007127~meiosis I	TRIP13, CHEK1, ---, RAD54B, SYCP2, ESPL1, FANCD2, RAD51	7	661	40	13187	3.49126	0.0137933
GOTERM_BP_ALL	GO:0034728~nucleosome organization	CENPA, HMGB2, HIST1H4C, CHAF1B, CHAF1A, H2AFX, H2AFJ, HJURP, MCM2, ASF1B	10	661	78	13187	2.5577	0.0156032
GOTERM_BP_ALL	GO:0033261~regulation of S phase	RCC1, SMAD6, TIPIN, BRCA2, CDT1	5	661	20	13187	4.98752	0.0158711
GOTERM_BP_ALL	GO:0030010~establishment of cell polarity	CENPA, CCDC99, NDC80, NDE1, LAMA1	5	661	20	13187	4.98752	0.0158711
GOTERM_BP_ALL	GO:0034622~cellular macromolecular complex assembly	TUBA4A, IPO11, IPO9, CSE1L, H2AFX, CHAF1A, HELLS, PEX13, FBXO5, CENPA, GEMIN4, HJURP, TUBG1, HMGB2, HIST1H4C, CHAF1B, DDX20, TMEM48, ---, C20orf7, CENPF, ANLN, H2AFJ, CENPE, MCM2, ASF1B	25	661	300	13187	1.66251	0.0159215
KEGG_PATHWAY	hsa00230:Purine metabolism	RRM2, PRIM2, POLD3, PRIM1, AK7, ---, PDE4A, POLE2, PDE4D, POLA1, PFAS, POLA2, POLR3G, DCK, RRM1, LOC100506082	15	233	152	4722	1.99994	0.0164644
GOTERM_BP_ALL	GO:0070507~regulation of microtubule cytoskeleton organization	PLK4, SKA1, BRCA1, SKA3, PSRC1, ---, CENPE	7	661	42	13187	3.32501	0.0173347
GOTERM_BP_ALL	GO:0000086~G2/M transition of mitotic cell cycle	CDK2, DDX11, CHEK1, ---, CCNB1, BIRC5	5	661	21	13187	4.75002	0.0188473
GOTERM_BP_ALL	GO:0000082~G1/S transition of mitotic cell cycle	CDC25A, CDKN3, CDKN2C, RCC1, SKP2, ITGB1, DBF4, CDCA5	8	661	56	13187	2.85001	0.0209995
GOTERM_BP_ALL	GO:0019932~second-messenger-mediated signaling	AURKA, UBE2C, PCNA, SPAG5, FZD2, BUB1B, TOP2A, NCS1, TYMS, PTGER3, HMGB2, ADORA2B, HIST1H4C, ---, RFC4, FEN1, NDC80, SPHK1, KISS1R, ZWINT	20	661	233	13187	1.71245	0.0249776
GOTERM_BP_ALL	GO:0051351~positive regulation of ligase activity	CDK1, UBE2C, CDC20, PLK1, PSMB2, XRCC4, RPS27A, FBXO5, CCNB1	9	661	71	13187	2.52888	0.0249906
GOTERM_BP_ALL	GO:0051338~regulation of transferase activity	ZAK, C13orf15, CDC25A, RBL1, IRS1, KIAA1804, CDC6, CDKN2C, CCNE2, PIF1, CHEK1, BLM, CDC25C, ---, ADORA2B, CDKN3, CARD10, RGS3, S1PR2, CKS1B, EGF, PPARG, NUP62, PKMYT1, SPHK1, CENPE, KISS1R	28	661	364	13187	1.53462	0.0266724
GOTERM_BP_ALL	GO:0045840~positive regulation of mitosis	DLGAP5, NUSAP1, CENPE, ESPL1, EGF	5	661	24	13187	4.15627	0.0297426
GOTERM_BP_ALL	GO:0051785~positive regulation of nuclear division	DLGAP5, NUSAP1, CENPE, ESPL1, EGF	5	661	24	13187	4.15627	0.0297426
GOTERM_BP_ALL	GO:0044249~cellular biosynthetic process	---, ABCA1, RFC2, POLD3, MCM5, DDC, SSX4 /// SSX4B, MCM4, HELLS, ZNF643, ZNF165, DPYD, BRCA1, GINS1, PHLDA1, MAF, E2F1, TERT, ATAD2, ZNF551, DKC1, FADS1, TYMS, CDK2, RRM2, MCM10, SUV39H2, CDC25A, CHAF1A, CENPF, EGF, MRPS12, LIN9, MTHFD1L, MCM3, E2F2, CHST3, SEMA6D, PIGC, CDC6, RBL1, MCM7, POLA2, BLM, PTGER3, ELOVL2, ELOVL6, MEIS1, MLF1IP, MYB, RFC5, ZNF681, E2F8, POLH, BRCA2, PHF17, ZNF215, TTF2,…	188	661	3319	13187	1.13004	0.0315845
GOTERM_BP_ALL	GO:0042325~regulation of phosphorylation	RBL1, CDC25A, PPP1R14B, CDKN2C, BARD1, CHEK1, ADORA2B, LIF, ---, CDC25C, S1PR2, EGF, CDC6, CDKN3, KISS1R, ZAK, C13orf15, IRS1, MCM7, KIAA1804, CCNE2, TTK, CCDC88C, BLM, SMAD6, CARD10, RGS3, CKS1B, NUP62, PKMYT1, SPHK1, CENPE	33	661	455	13187	1.44693	0.0320125
GOTERM_BP_ALL	GO:0007050~cell cycle arrest	ZAK, BARD1, CDKN3, ---, PA2G4, GAS2L3, CDKN2C, MYC, KIF20B, PPP2R3B, C11orf82	11	661	103	13187	2.13059	0.0332629
GOTERM_BP_ALL	GO:0009058~biosynthetic process	---, ABCA1, RFC2, POLD3, DDC, MCM5, SSX4 /// SSX4B, MCM4, HELLS, ZNF643, ZNF165, DPYD, BRCA1, GINS1, PHLDA1, MAF, E2F1, TERT, ATAD2, ZNF551, DKC1, FADS1, TYMS, CDK2, RRM2, MCM10, SUV39H2, CDC25A, CHAF1A, CENPF, EGF, MRPS12, LIN9, MTHFD1L, MCM3, E2F2, CHST3, SEMA6D, PIGC, CDC6, RBL1, MCM7, POLA2, BLM, PTGER3, ELOVL2, ELOVL6, MEIS1, MLF1IP, MYB, RFC5, ZNF681, E2F8, DIO1, POLH, BRCA2, PHF17, ZNF215,…	192	661	3412	13187	1.12263	0.0369504
GOTERM_BP_ALL	GO:0051436~negative regulation of ubiquitin-protein ligase activity during mitotic cell cycle	BUB1B, BUB3, MAD2L1, CDC20, UBE2C, PSMB2, RPS27A, FBXO5	8	661	63	13187	2.53334	0.0372361
GOTERM_BP_ALL	GO:0051444~negative regulation of ubiquitin-protein ligase activity	BUB1B, BUB3, MAD2L1, CDC20, UBE2C, PSMB2, RPS27A, FBXO5	8	661	65	13187	2.45539	0.0430648
GOTERM_BP_ALL	GO:0051352~negative regulation of ligase activity	BUB1B, BUB3, MAD2L1, CDC20, UBE2C, PSMB2, RPS27A, FBXO5	8	661	65	13187	2.45539	0.0430648
GOTERM_BP_ALL	GO:0051437~positive regulation of ubiquitin-protein ligase activity during mitotic cell cycle	CDK1, UBE2C, CDC20, PLK1, PSMB2, RPS27A, FBXO5, CCNB1	8	661	66	13187	2.41819	0.0461881
GOTERM_BP_ALL	GO:0051174~regulation of phosphorus metabolic process	RBL1, CDC25A, PPP1R14B, CDKN2C, BARD1, CHEK1, ADORA2B, LIF, ---, CDC25C, S1PR2, EGF, CDC6, CDKN3, KISS1R, ZAK, C13orf15, IRS1, MCM7, KIAA1804, CCNE2, TTK, CCDC88C, BLM, SMAD6, CARD10, RGS3, CKS1B, NUP62, PKMYT1, SPHK1, CENPE	33	661	472	13187	1.39481	0.0472552
GOTERM_BP_ALL	GO:0019220~regulation of phosphate metabolic process	RBL1, CDC25A, PPP1R14B, CDKN2C, BARD1, CHEK1, ADORA2B, LIF, ---, CDC25C, S1PR2, EGF, CDC6, CDKN3, KISS1R, ZAK, C13orf15, IRS1, MCM7, KIAA1804, CCNE2, TTK, CCDC88C, BLM, SMAD6, CARD10, RGS3, CKS1B, NUP62, PKMYT1, SPHK1, CENPE	33	661	472	13187	1.39481	0.0472552
GOTERM_BP_ALL	GO:0031398~positive regulation of protein ubiquitination	CDK1, UBE2C, CDC20, PLK1, PSMB2, RPS27A, FBXO5, CCNB1, BRCA1	9	661	81	13187	2.21668	0.0492181

## Sheet: VCaP_up
Category	Term	Genes	# genes in list	Total # genes in list	# genes in background	Total # genes in background	Fold Enrichment	p-Value
REACTOME_PATHWAY	REACT_7970:Telomere Maintenance	HIST1H2BF, HIST1H2AE, HIST1H2BG, HIST1H2AD /// HIST1H3D, HIST2H2BE, HIST1H4H, LOC100506979, HIST1H4B, HIST1H2BD, HIST2H4A /// HIST2H4B, HIST1H2BC, LOC100507025, HIST1H4E, HIST1H4D, HIST1H3B, HIST1H2BI, ---	6	64	51	3088	5.67647	0.00343393
REACTOME_PATHWAY	REACT_11123:Membrane Trafficking	---, SH3GL2, DNAJC6, CLTA, STX7	5	64	41	3088	5.88415	0.00905429
KEGG_PATHWAY	hsa04360:Axon guidance	LOC646214, ---, PLXNB3, PLXNA3, EPHA7, NFAT5, SEMA6A, NFATC3, GNAI1	11	115	129	4722	3.50131	0.000997645
KEGG_PATHWAY	hsa05322:Systemic lupus erythematosus	HIST1H2BF, HIST1H2AE, HIST1H2BG, HIST1H2AD /// HIST1H3D, HIST2H2BE, HIST1H4H, LOC100506979, HIST1H4B, HIST1H2BD, HIST2H4A /// HIST2H4B, HIST1H2BC, HLA-DQB1 /// LOC100133583, LOC100507025, HIST1H4E, HIST1H4D, HIST1H3B, HIST1H2BI, ---	7	115	82	4722	3.5052	0.013706
KEGG_PATHWAY	hsa04070:Phosphatidylinositol signaling system	INPP4A, PLCB4, PIK3C2A, PLCG2, ---	6	115	74	4722	3.32926	0.0323195
KEGG_PATHWAY	hsa04662:B cell receptor signaling pathway	---, NFAT5, PLCG2, NFATC3, JUN	6	115	74	4722	3.32926	0.0323195
KEGG_PATHWAY	hsa00562:Inositol phosphate metabolism	INPP4A, PLCB4, PIK3C2A, PLCG2, ---	5	115	54	4722	3.80193	0.0404236
KEGG_PATHWAY	hsa04660:T cell receptor signaling pathway	LOC646214, ---, NFAT5, NFATC3, JUN	7	115	107	4722	2.68623	0.0437176
GOTERM_BP_ALL	GO:0048193~Golgi vesicle transport	RAB3IP, EXOC5, ---, 10/02/11, RAB14, OPTN, SH3GL2, DNAJC6, CLTA, STX7	12	344	131	13187	3.51154	0.000617261
GOTERM_BP_ALL	GO:0006793~phosphorus metabolic process	NA, LOC646214, ---, STRADA, ACYP2, CDKL3, EPHA7, NRBP2, DYRK1B, PPM1A, PPM1L, SBF2, LMTK3, ROR1, TRPM6, DUSP10, CDC14B, RIPK1, CDK14, TPTE, APP, 10/02/11, IGFBP3, PINK1, PRKAA1, SPTBN1, MAP2, ERG, PIK3C2A, EPHA10, FYB	41	344	950	13187	1.65443	0.00169435
GOTERM_BP_ALL	GO:0006796~phosphate metabolic process	NA, LOC646214, ---, STRADA, ACYP2, CDKL3, EPHA7, NRBP2, DYRK1B, PPM1A, PPM1L, SBF2, LMTK3, ROR1, TRPM6, DUSP10, CDC14B, RIPK1, CDK14, TPTE, APP, 10/02/11, IGFBP3, PINK1, PRKAA1, SPTBN1, MAP2, ERG, PIK3C2A, EPHA10, FYB	41	344	950	13187	1.65443	0.00169435
GOTERM_BP_ALL	GO:0046907~intracellular transport	TBRG1, RAB3IP, SLC25A27, STRADA, ZFYVE16, RAB14, ---, BCAP29, SH3GL2, STAM2, EXOC5, APP, ATXN1, 10/02/11, JUN, OPTN, SPTBN1, PRICKLE1, APPBP2, DNAJC6, FYB, CLTA, STX7, APBA1	31	344	652	13187	1.82264	0.00175301
GOTERM_BP_ALL	GO:0006334~nucleosome assembly	HIST1H2BF, HIST1H2AE, HIST1H2BG, HIST1H2AD /// HIST1H3D, HIST2H2BE, HIST1H4H, LOC100506979, HIST1H4B, HIST1H2BD, NAP1L3, HIST2H4A /// HIST2H4B, HIST1H2BC, LOC100507557, LOC100507025, HIST1H4E, HIST1H4D, HIST1H3B, HIST1H2BI, ---	8	344	69	13187	4.44456	0.00204954
GOTERM_BP_ALL	GO:0016192~vesicle-mediated transport	STXBP5L, RAB3IP, PCLO, GSN, ZFYVE16, MIA3, RAB14, ---, BCAP29, RAB4B, SH3GL2, FNBP1, EXOC5, APP, 10/02/11, OPTN, DNAJC6, VAMP1, CLTA, STX7	28	344	572	13187	1.8765	0.00208362
GOTERM_BP_ALL	GO:0031497~chromatin assembly	HIST1H2BF, HIST1H2AE, HIST1H2BG, HIST1H2AD /// HIST1H3D, HIST2H2BE, HIST1H4H, LOC100506979, HIST1H4B, HIST1H2BD, NAP1L3, HIST2H4A /// HIST2H4B, HIST1H2BC, LOC100507557, LOC100507025, HIST1H4E, HIST1H4D, HIST1H3B, HIST1H2BI, ---	8	344	72	13187	4.25937	0.00261921
GOTERM_BP_ALL	GO:0045941~positive regulation of transcription	---, TBX5, THRAP3, CITED2, ENY2, NCOA3, AFAP1L2, DYRK1B, ESRRG, PPM1A, PBX1, NFATC3, TCF4, PLAGL1, APP, ATXN1, JUN, NFAT5, MED13, ING5, KLF5, TBX3, NFYA	27	344	553	13187	1.87166	0.0026419
GOTERM_BP_ALL	GO:0060255~regulation of macromolecule metabolic process	---, TBRG1, ZSCAN30, PLCG2, NCOA3, DYRK1B, HCFC2, PPM1A, SOCS3, NFATC3, C5orf41, CREM, SIRT2, ZNF117, ATRX, MXD1, ZNF322A, TXNIP, HEXIM1, CBX4, ZNF567, ING5, ZNF84, NR0B1, TBX5, ZNF334, ELK4, NRG1, KAT2B, CBFA2T2, ZNF333, PNRC1, TRDMT1, RIPK1, TCF4, NCRNA00182, KIAA2018, APP, ZBTB22, NFAT5, MED13, FOXP1, MLLT3, TCEAL7, ZBTB11, TBX3, NFYA, KDM1A, THRAP3, ZNF518A, ZNF10, ZNF626, PBX1, PLAGL1, JUN, …	105	344	3127	13187	1.28721	0.00267782
GOTERM_BP_ALL	GO:0045893~positive regulation of transcription, DNA-dependent	---, TBX5, THRAP3, CITED2, NCOA3, ENY2, AFAP1L2, DYRK1B, ESRRG, PPM1A, PBX1, NFATC3, PLAGL1, TCF4, APP, ATXN1, JUN, NFAT5, MED13, NFYA, TBX3	24	344	471	13187	1.95334	0.00282261
GOTERM_BP_ALL	GO:0043412~biopolymer modification	---, KDM1A, CDKL3, DYRK1B, PPM1L, PPM1A, PRMT2, DUSP10, SIRT2, CDC14B, ADARB1, DZIP3, IGFBP3, HERC5, ATRX, SIRT5, ERG, ING5, FYB, HERC4, PADI2, LOC646214, STRADA, B3GALT4, ZDHHC17, ENY2, EPHA7, KAT2B, NRBP2, RNF19A, USP9Y, LMTK3, ROR1, TRPM6, TRDMT1, RIPK1, CDK14, TPTE, APP, ZDHHC2, PRKAA1, PINK1, SPTBN1, MAP2, EPHA10, ST3GAL3	57	344	1498	13187	1.45865	0.00313684
GOTERM_BP_ALL	GO:0045449~regulation of transcription	---, ZSCAN30, NCOA3, DYRK1B, HCFC2, PPM1A, NFATC3, C5orf41, SIRT2, CREM, ZNF117, ATRX, MXD1, ZNF322A, TXNIP, CBX4, HEXIM1, ZNF567, ING5, ZNF84, NR0B1, ZNF334, TBX5, ELK4, NRG1, KAT2B, CBFA2T2, ZNF333, PNRC1, TCF4, NCRNA00182, RIPK1, KIAA2018, ZBTB22, APP, NFAT5, MED13, FOXP1, TCEAL7, MLLT3, ZBTB11, NFYA, TBX3, KDM1A, THRAP3, ZNF518A, ZNF10, ZNF626, PBX1, PLAGL1, JUN, ZFP2, ID4, SIRT5, ERG, MXD4, …	86	344	2476	13187	1.33148	0.00314067
GOTERM_BP_ALL	GO:0051254~positive regulation of RNA metabolic process	---, TBX5, THRAP3, CITED2, NCOA3, ENY2, AFAP1L2, DYRK1B, ESRRG, PPM1A, PBX1, NFATC3, PLAGL1, TCF4, APP, ATXN1, JUN, NFAT5, MED13, NFYA, TBX3	24	344	475	13187	1.93689	0.00319566
GOTERM_BP_ALL	GO:0065004~protein-DNA complex assembly	HIST1H2BF, HIST1H2AE, HIST1H2BG, HIST1H2AD /// HIST1H3D, HIST2H2BE, HIST1H4H, LOC100506979, HIST1H4B, HIST1H2BD, NAP1L3, HIST2H4A /// HIST2H4B, HIST1H2BC, LOC100507557, LOC100507025, HIST1H4E, HIST1H4D, HIST1H3B, HIST1H2BI, ---	8	344	76	13187	4.03519	0.00355923
GOTERM_BP_ALL	GO:0006355~regulation of transcription, DNA-dependent	---, KDM1A, THRAP3, ZSCAN30, CBFA2T2, NCOA3, ZNF10, DYRK1B, HCFC2, PPM1A, ZNF626, PBX1, NFATC3, C5orf41, CREM, SIRT2, PLAGL1, ZNF117, JUN, ATRX, ID4, SIRT5, CBX4, HEXIM1, NFAT5, ERG, ZNF567, MXD4, NR0B1, ZNF84, TBX5, ZNF334, CITED2, ZNF404, ENY2, KAT2B, AFAP1L2, ESRRG, ZNF333, TCF4, APP, ATXN1, ZNF780B, FOXP1, MED13, MLLT3, KLF5, ZSCAN20, AHRR, NFYA, TBX3	62	344	1675	13187	1.41894	0.00378737
GOTERM_BP_ALL	GO:0010628~positive regulation of gene expression	---, TBX5, THRAP3, CITED2, ENY2, NCOA3, AFAP1L2, DYRK1B, ESRRG, PPM1A, PBX1, NFATC3, TCF4, PLAGL1, APP, ATXN1, JUN, NFAT5, MED13, ING5, KLF5, TBX3, NFYA	27	344	570	13187	1.81584	0.00389695
GOTERM_BP_ALL	GO:0034728~nucleosome organization	HIST1H2BF, HIST1H2AE, HIST1H2BG, HIST1H2AD /// HIST1H3D, HIST2H2BE, HIST1H4H, LOC100506979, HIST1H4B, HIST1H2BD, NAP1L3, HIST2H4A /// HIST2H4B, HIST1H2BC, LOC100507557, LOC100507025, HIST1H4E, HIST1H4D, HIST1H3B, HIST1H2BI, ---	8	344	78	13187	3.93172	0.00411601
GOTERM_BP_ALL	GO:0006464~protein modification process	---, KDM1A, CDKL3, DYRK1B, PPM1L, PPM1A, PRMT2, DUSP10, SIRT2, CDC14B, DZIP3, IGFBP3, HERC5, SIRT5, ERG, ING5, FYB, HERC4, PADI2, LOC646214, STRADA, B3GALT4, ZDHHC17, ENY2, EPHA7, KAT2B, NRBP2, RNF19A, USP9Y, LMTK3, ROR1, TRPM6, RIPK1, CDK14, TPTE, APP, ZDHHC2, PRKAA1, PINK1, SPTBN1, MAP2, EPHA10, ST3GAL3	54	344	1426	13187	1.45165	0.00468574
GOTERM_BP_ALL	GO:0051641~cellular localization	STXBP5L, TBRG1, PCLO, ZFYVE16, ---, SEMA6A, SH3GL2, STAM2, 10/02/11, JUN, SLC25A27, PRICKLE1, DNAJC6, FYB, CLTA, APBA1, STX7, RAB3IP, STRADA, MIA3, RAB14, BCAP29, EXOC5, APP, ATXN1, OPTN, SPTBN1, APPBP2, TBX3	38	344	915	13187	1.59203	0.00494711
GOTERM_BP_ALL	GO:0010468~regulation of gene expression	TBRG1, ---, ZSCAN30, PLCG2, NCOA3, DYRK1B, HCFC2, PPM1A, NFATC3, C5orf41, SIRT2, CREM, ZNF117, ATRX, MXD1, ZNF322A, TXNIP, CBX4, HEXIM1, ZNF567, ING5, NR0B1, ZNF84, TBX5, ZNF334, ELK4, NRG1, KAT2B, CBFA2T2, ZNF333, PNRC1, TRDMT1, NCRNA00182, TCF4, RIPK1, KIAA2018, ZBTB22, APP, NFAT5, MED13, FOXP1, TCEAL7, MLLT3, ZBTB11, NFYA, TBX3, KDM1A, THRAP3, ZNF518A, ZNF10, ZNF626, PBX1, PLAGL1, JUN, ZFP2, I…	92	344	2729	13187	1.29233	0.00507512
GOTERM_BP_ALL	GO:0010557~positive regulation of macromolecule biosynthetic process	---, TBX5, THRAP3, CITED2, ENY2, NCOA3, AFAP1L2, DYRK1B, ESRRG, PPM1A, PBX1, NFATC3, TCF4, PLAGL1, APP, ATXN1, JUN, NFAT5, MED13, TLR1, ING5, KLF5, TBX3, NFYA	29	344	642	13187	1.73161	0.00519564
GOTERM_BP_ALL	GO:0045935~positive regulation of nucleobase, nucleoside, nucleotide and nucleic acid metabolic process	---, TBX5, THRAP3, CITED2, ENY2, NCOA3, AFAP1L2, DYRK1B, ESRRG, PPM1A, PBX1, NFATC3, TCF4, PLAGL1, APP, ATXN1, JUN, NFAT5, MED13, ING5, KLF5, TBX3, NFYA	28	344	613	13187	1.751	0.00532005
GOTERM_BP_ALL	GO:0050789~regulation of biological process	TBRG1, THEMIS, PCLO, ZFYVE16, GNG7, TRIM13, ---, PDE5A, HIST1H4B, RTN1, PPM1L, HCFC2, CADM1, PRMT2, NFATC3, DUSP10, CREM, RRAGB, TRPC1, NUMB, GPR155, MXD1, HEXIM1, PLCB4, LOC100507025, ZNF567, ING5, NR0B1, ZNF334, ELK4, NRG1, CRIM1, KAT2B, CBFA2T2, HIST2H4A /// HIST2H4B, PPM1A, ZNF333, KCNRG, N6AMT1, GNAI1, LIFR, TCF4, RIPK1, KIAA2018, PLXNB3, MKLN1, OPTN, NFAT5, SPTBN1, MAP2, CDKN2B, HTRA1, TBX3…	195	344	6548	13187	1.1416	0.00555225
GOTERM_BP_ALL	GO:0006350~transcription	---, KDM1A, THRAP3, ZSCAN30, NCOA3, ZNF518A, ZNF10, ZNF626, RRAGC, PBX1, NFATC3, CREM, TXNIP, PLAGL1, ZNF117, JUN, ZFP2, MXD1, ZNF322A, CBX4, HEXIM1, NFAT5, ERG, ZNF567, ING5, MXD4, NR0B1, ZNF84, TBX5, ZNF334, CCNL2, ELK4, CITED2, ZNF404, ENY2, KAT2B, ESRRG, CTNND2, ZNF333, PNRC1, NCRNA00182, TCF4, ZBTB22, ZNF780B, POLR3B, FOXP1, MED13, MLLT3, TCEAL7, ZBTB11, KLF5, ZSCAN20, AHRR, NFYA, TBX3	71	344	2015	13187	1.35074	0.00594188
GOTERM_BP_ALL	GO:0051252~regulation of RNA metabolic process	---, KDM1A, THRAP3, ZSCAN30, CBFA2T2, NCOA3, ZNF10, DYRK1B, HCFC2, PPM1A, ZNF626, PBX1, NFATC3, C5orf41, CREM, SIRT2, PLAGL1, ZNF117, JUN, ATRX, ID4, SIRT5, CBX4, HEXIM1, NFAT5, ERG, ZNF567, MXD4, NR0B1, ZNF84, TBX5, ZNF334, CITED2, ZNF404, ENY2, KAT2B, AFAP1L2, ESRRG, ZNF333, TCF4, APP, ATXN1, ZNF780B, FOXP1, MED13, MLLT3, KLF5, ZSCAN20, AHRR, NFYA, TBX3	62	344	1715	13187	1.38585	0.00634403
GOTERM_BP_ALL	GO:0009891~positive regulation of biosynthetic process	---, TBX5, THRAP3, CITED2, ENY2, NCOA3, AFAP1L2, DYRK1B, ESRRG, PPM1A, PBX1, NFATC3, TCF4, PLAGL1, APP, ATXN1, JUN, NFAT5, PRKAA1, MED13, TLR1, ING5, KLF5, TBX3, NFYA	30	344	683	13187	1.68379	0.00648867
GOTERM_BP_ALL	GO:0008104~protein localization	STXBP5L, ATG4B, RAB3IP, NR0B1, RABIF, STRADA, MIA3, ZFYVE16, RAB14, ZDHHC17, ---, BCAP29, RAB4B, STAM2, EXOC5, 10/02/11, SNX25, JUN, OPTN, SPTBN1, PLEKHA8, NBEA, PRICKLE1, APPBP2, VPS13C, FYB, CLTA, STX7, APBA1	36	344	869	13187	1.58807	0.00666756
GOTERM_BP_ALL	GO:0051649~establishment of localization in cell	STXBP5L, TBRG1, RAB3IP, SLC25A27, STRADA, PCLO, ZFYVE16, MIA3, RAB14, ---, BCAP29, SH3GL2, STAM2, EXOC5, APP, 10/02/11, ATXN1, JUN, OPTN, SPTBN1, PRICKLE1, APPBP2, DNAJC6, FYB, CLTA, TBX3, STX7, APBA1	35	344	840	13187	1.59726	0.00685739
GOTERM_BP_ALL	GO:0043687~post-translational protein modification	---, KDM1A, CDKL3, DYRK1B, PPM1L, PPM1A, PRMT2, DUSP10, SIRT2, CDC14B, DZIP3, IGFBP3, SIRT5, ERG, ING5, FYB, LOC646214, STRADA, EPHA7, ENY2, KAT2B, NRBP2, LMTK3, USP9Y, ROR1, TRPM6, RIPK1, CDK14, TPTE, APP, PINK1, PRKAA1, SPTBN1, MAP2, EPHA10	45	344	1160	13187	1.48711	0.0070218
GOTERM_BP_ALL	GO:0019222~regulation of metabolic process	---, TBRG1, ZSCAN30, PLCG2, NCOA3, DYRK1B, HCFC2, PPM1A, SOCS3, NFATC3, C5orf41, CREM, SIRT2, ZNF117, ZFYVE28, ATRX, MXD1, ZNF322A, TXNIP, HEXIM1, CBX4, ZNF567, ING5, LOC646214, ZNF84, NR0B1, TBX5, ZNF334, ELK4, NRG1, KAT2B, CBFA2T2, ZNF333, PNRC1, GNAI1, TRDMT1, RIPK1, TCF4, NCRNA00182, KIAA2018, APP, ZBTB22, NFAT5, MED13, FOXP1, MLLT3, TCEAL7, ZBTB11, CDKN2B, TBX3, NFYA, KDM1A, THRAP3, ZNF518A,…	112	344	3481	13187	1.23339	0.00744422
GOTERM_BP_ALL	GO:0016481~negative regulation of transcription	NR0B1, MXD4, KDM1A, NRG1, CITED2, CBFA2T2, ---, SIRT2, TCF4, NCRNA00182, ATXN1, FOXP1, ID4, SIRT5, CBX4, HEXIM1, TBX3	22	344	453	13187	1.86171	0.00780959
GOTERM_BP_ALL	GO:0010556~regulation of macromolecule biosynthetic process	---, ZSCAN30, NCOA3, DYRK1B, HCFC2, PPM1A, NFATC3, C5orf41, SIRT2, CREM, ZNF117, ATRX, MXD1, ZNF322A, TXNIP, CBX4, HEXIM1, ZNF567, ING5, NR0B1, ZNF84, TBX5, ZNF334, ELK4, NRG1, KAT2B, CBFA2T2, ZNF333, PNRC1, NCRNA00182, TCF4, RIPK1, KIAA2018, ZBTB22, APP, NFAT5, MED13, FOXP1, TCEAL7, MLLT3, ZBTB11, NFYA, TBX3, KDM1A, THRAP3, ZNF518A, ZNF10, ZNF626, PBX1, PLAGL1, JUN, ZFP2, ID4, TLR1, SIRT5, ERG, …	90	344	2702	13187	1.27686	0.00791446
GOTERM_BP_ALL	GO:0051173~positive regulation of nitrogen compound metabolic process	---, TBX5, THRAP3, CITED2, ENY2, NCOA3, AFAP1L2, DYRK1B, ESRRG, PPM1A, PBX1, NFATC3, TCF4, PLAGL1, APP, ATXN1, JUN, NFAT5, MED13, ING5, KLF5, TBX3, NFYA	28	344	633	13187	1.69567	0.00815063
GOTERM_BP_ALL	GO:0006333~chromatin assembly or disassembly	HIST1H2BF, HIST1H2AE, HIST1H2BG, HIST1H2AD /// HIST1H3D, HIST2H2BE, HIST1H4H, LOC100506979, HIST1H4B, HIST1H2BD, NAP1L3, HIST2H4A /// HIST2H4B, HIST1H2BC, CBX4, LOC100507557, LOC100507025, HIST1H4E, HIST1H4D, HIST1H3B, HIST1H2BI, ---	9	344	112	13187	3.08044	0.00882143
GOTERM_BP_ALL	GO:0031328~positive regulation of cellular biosynthetic process	---, TBX5, THRAP3, CITED2, ENY2, NCOA3, AFAP1L2, DYRK1B, ESRRG, PPM1A, PBX1, NFATC3, TCF4, PLAGL1, APP, ATXN1, JUN, NFAT5, MED13, TLR1, ING5, KLF5, TBX3, NFYA	29	344	673	13187	1.65185	0.00968047
GOTERM_BP_ALL	GO:0048522~positive regulation of cellular process	TF, ---, LIFR, THRAP3, TRIM13, NCOA3, TSPAN31, KCNRG, DYRK1B, PPM1A, CADM1, SOCS3, PBX1, NFATC3, TXNIP, PLAGL1, NUMB, TRPC1, CD44, JUN, IGFBP3, ID4, PFKFB2, TLR1, NFAT5, ING5, TBX5, ANAPC10, MIA3, NRG1, CITED2, ZDHHC17, ENY2, EPHA7, GRN, AFAP1L2, ESRRG, N6AMT1, RIPK1, TCF4, APP, ATXN1, PINK1, FOXP1, MED13, CDKN2B, KLF5, AHRR, NFYA, TBX3	64	344	1824	13187	1.34506	0.0103766
GOTERM_BP_ALL	GO:0010629~negative regulation of gene expression	NR0B1, MXD4, KDM1A, NRG1, CITED2, CBFA2T2, ---, SIRT2, TCF4, NCRNA00182, ATXN1, FOXP1, ID4, SIRT5, CBX4, HEXIM1, TBX3	23	344	497	13187	1.77402	0.0107481
GOTERM_BP_ALL	GO:0048518~positive regulation of biological process	TF, ---, SYNGR3, THEMIS, LIFR, THRAP3, PLCG2, TRIM13, NCOA3, TSPAN31, KCNRG, DYRK1B, PPM1A, CADM1, SOCS3, PBX1, NFATC3, TXNIP, PLAGL1, NUMB, TRPC1, CD44, JUN, IGFBP3, ID4, PFKFB2, TLR1, NFAT5, ING5, TBX5, ANAPC10, MIA3, NRG1, CITED2, ZDHHC17, ENY2, EPHA7, GRN, AFAP1L2, ESRRG, N6AMT1, RIPK1, TCF4, APP, ATXN1, POLR3B, PRKAA1, PINK1, FOXP1, MED13, KLF5, CDKN2B, AHRR, NFYA, TBX3	69	344	2007	13187	1.31792	0.0117535
GOTERM_BP_ALL	GO:0065007~biological regulation	TBRG1, THEMIS, PCLO, ZFYVE16, GNG7, TRIM13, ---, PDE5A, HIST1H4B, RTN1, PPM1L, HCFC2, CADM1, PRMT2, NFATC3, DUSP10, CREM, RRAGB, TRPC1, NUMB, GPR155, MXD1, HEXIM1, PLCB4, LOC100507025, ZNF567, ING5, NR0B1, ZNF334, ELK4, NRG1, CRIM1, KAT2B, CBFA2T2, HIST2H4A /// HIST2H4B, PPM1A, ZNF333, KCNRG, N6AMT1, GNAI1, LIFR, TCF4, RIPK1, KIAA2018, PLXNB3, MKLN1, OPTN, NFAT5, SPTBN1, MAP2, CDKN2B, HTRA1, TBX3…	202	344	6919	13187	1.11917	0.0120601
GOTERM_BP_ALL	GO:0010604~positive regulation of macromolecule metabolic process	---, TBX5, ANAPC10, THRAP3, CITED2, ENY2, NCOA3, AFAP1L2, DYRK1B, ESRRG, PPM1A, PBX1, NFATC3, TCF4, PLAGL1, APP, ATXN1, JUN, NFAT5, MED13, TLR1, ING5, KLF5, TBX3, NFYA	34	344	843	13187	1.5461	0.0121165
GOTERM_BP_ALL	GO:0016310~phosphorylation	NA, LOC646214, STRADA, ---, CDKL3, EPHA7, NRBP2, DYRK1B, LMTK3, ROR1, TRPM6, RIPK1, CDK14, APP, 10/02/11, IGFBP3, PINK1, PRKAA1, SPTBN1, MAP2, PIK3C2A, ERG, EPHA10, FYB	32	344	781	13187	1.57068	0.012585
GOTERM_BP_ALL	GO:0019219~regulation of nucleobase, nucleoside, nucleotide and nucleic acid metabolic process	---, ZSCAN30, NCOA3, DYRK1B, HCFC2, PPM1A, NFATC3, C5orf41, SIRT2, CREM, ZNF117, ATRX, MXD1, ZNF322A, TXNIP, CBX4, HEXIM1, ZNF567, ING5, NR0B1, ZNF84, TBX5, ZNF334, ELK4, NRG1, KAT2B, CBFA2T2, ZNF333, PNRC1, GNAI1, NCRNA00182, TCF4, RIPK1, KIAA2018, ZBTB22, APP, NFAT5, MED13, FOXP1, TCEAL7, MLLT3, ZBTB11, NFYA, TBX3, KDM1A, THRAP3, ZNF518A, ZNF10, ZNF626, PBX1, PLAGL1, JUN, ZFP2, ID4, SIRT5, ERG,…	88	344	2688	13187	1.25499	0.0136831
GOTERM_BP_ALL	GO:0006325~chromatin organization	---, HIST1H2AE, KDM1A, HIST2H2BE, ENY2, HIST1H4H, HIST1H4B, KAT2B, NAP1L3, HIST2H4A /// HIST2H4B, HIST1H2BG, HIST1H3B, SIRT2, HIST1H2BF, HIST1H2AD /// HIST1H3D, LOC100506979, HIST1H2BD, HIST1H2BC, CBX4, LOC100507557, LOC100507025, ING5, HIST1H4D, HIST1H4E, HIST1H2BI	18	344	361	13187	1.91141	0.01371
GOTERM_BP_ALL	GO:0080090~regulation of primary metabolic process	---, ZSCAN30, NCOA3, DYRK1B, HCFC2, PPM1A, SOCS3, NFATC3, C5orf41, CREM, SIRT2, ZNF117, ATRX, MXD1, ZNF322A, TXNIP, HEXIM1, CBX4, ZNF567, ING5, ZNF84, NR0B1, TBX5, ZNF334, ELK4, NRG1, KAT2B, CBFA2T2, ZNF333, PNRC1, GNAI1, RIPK1, TCF4, NCRNA00182, KIAA2018, APP, ZBTB22, NFAT5, MED13, FOXP1, MLLT3, TCEAL7, ZBTB11, TBX3, NFYA, KDM1A, THRAP3, ZNF518A, ZNF10, ZNF626, PBX1, PLAGL1, JUN, ZFP2, IGFBP3, I…	101	344	3158	13187	1.22602	0.0143299
GOTERM_BP_ALL	GO:0045184~establishment of protein localization	STXBP5L, ATG4B, RAB3IP, RABIF, STRADA, MIA3, ZFYVE16, RAB14, ZDHHC17, ---, BCAP29, RAB4B, STAM2, EXOC5, 10/02/11, SNX25, JUN, OPTN, SPTBN1, PLEKHA8, PRICKLE1, APPBP2, FYB, CLTA, STX7, APBA1	31	344	759	13187	1.5657	0.0144329
GOTERM_BP_ALL	GO:0030900~forebrain development	ATRX, ---, ID4, NR0B1, KDM1A, APP, PLXNA3, NUMB, TBX3	10	344	149	13187	2.57277	0.0159106
GOTERM_BP_ALL	GO:0006323~DNA packaging	HIST1H2BF, HIST1H2AE, HIST1H2BG, HIST1H2AD /// HIST1H3D, HIST2H2BE, HIST1H4H, LOC100506979, HIST1H4B, HIST1H2BD, NAP1L3, HIST2H4A /// HIST2H4B, HIST1H2BC, LOC100507557, LOC100507025, HIST1H4E, HIST1H4D, HIST1H3B, HIST1H2BI, ---	8	344	101	13187	3.03638	0.0162019
GOTERM_BP_ALL	GO:0050794~regulation of cellular process	TBRG1, PCLO, ZFYVE16, GNG7, TRIM13, ---, PDE5A, HIST1H4B, RTN1, HCFC2, PPM1L, CADM1, PRMT2, NFATC3, DUSP10, CREM, RRAGB, TRPC1, GPR155, NUMB, MXD1, HEXIM1, PLCB4, LOC100507025, ZNF567, ING5, NR0B1, ZNF334, ELK4, NRG1, CRIM1, KAT2B, CBFA2T2, HIST2H4A /// HIST2H4B, PPM1A, ZNF333, KCNRG, N6AMT1, GNAI1, LIFR, RIPK1, TCF4, KIAA2018, PLXNB3, MKLN1, OPTN, NFAT5, SPTBN1, MAP2, HTRA1, CDKN2B, TBX3, RALGAP…	184	344	6268	13187	1.12532	0.0165292
GOTERM_BP_ALL	GO:0034097~response to cytokine stimulus	LIFR, ---, SOCS3, CDKN2B, KYNU, JUN, RIPK1	7	344	79	13187	3.39671	0.0168027
GOTERM_BP_ALL	GO:0031326~regulation of cellular biosynthetic process	---, ZSCAN30, NCOA3, DYRK1B, HCFC2, PPM1A, NFATC3, C5orf41, SIRT2, CREM, ZNF117, ATRX, MXD1, ZNF322A, TXNIP, CBX4, HEXIM1, ZNF567, ING5, NR0B1, ZNF84, TBX5, ZNF334, ELK4, NRG1, KAT2B, CBFA2T2, ZNF333, PNRC1, GNAI1, NCRNA00182, TCF4, RIPK1, KIAA2018, ZBTB22, APP, NFAT5, MED13, FOXP1, TCEAL7, MLLT3, ZBTB11, NFYA, TBX3, KDM1A, THRAP3, ZNF518A, ZNF10, ZNF626, PBX1, PLAGL1, JUN, ZFP2, ID4, TLR1, SIRT5…	91	344	2819	13187	1.23747	0.0170315
GOTERM_BP_ALL	GO:0051171~regulation of nitrogen compound metabolic process	---, ZSCAN30, NCOA3, DYRK1B, HCFC2, PPM1A, NFATC3, C5orf41, SIRT2, CREM, ZNF117, ATRX, MXD1, ZNF322A, TXNIP, CBX4, HEXIM1, ZNF567, ING5, NR0B1, ZNF84, TBX5, ZNF334, ELK4, NRG1, KAT2B, CBFA2T2, ZNF333, PNRC1, GNAI1, NCRNA00182, TCF4, RIPK1, KIAA2018, ZBTB22, APP, NFAT5, MED13, FOXP1, TCEAL7, MLLT3, ZBTB11, NFYA, TBX3, KDM1A, THRAP3, ZNF518A, ZNF10, ZNF626, PBX1, PLAGL1, JUN, ZFP2, ID4, SIRT5, ERG,…	88	344	2713	13187	1.24343	0.0171923
GOTERM_BP_ALL	GO:0031325~positive regulation of cellular metabolic process	---, TBX5, ANAPC10, THRAP3, CITED2, ENY2, NCOA3, AFAP1L2, DYRK1B, ESRRG, PPM1A, PBX1, NFATC3, TCF4, PLAGL1, APP, ATXN1, JUN, NFAT5, MED13, TLR1, ING5, KLF5, TBX3, NFYA	34	344	866	13187	1.50504	0.0176023
GOTERM_BP_ALL	GO:0034613~cellular protein localization	STAM2, RAB3IP, ---, STRADA, ZFYVE16, JUN, OPTN, SPTBN1, BCAP29, PRICKLE1, APPBP2, FYB, CLTA, APBA1, STX7	19	344	406	13187	1.79397	0.0193728
GOTERM_BP_ALL	GO:0009893~positive regulation of metabolic process	---, TBX5, ANAPC10, THRAP3, CITED2, ENY2, NCOA3, AFAP1L2, DYRK1B, ESRRG, PPM1A, PBX1, NFATC3, TCF4, PLAGL1, APP, ATXN1, JUN, NFAT5, PRKAA1, MED13, TLR1, ING5, KLF5, TBX3, NFYA	35	344	906	13187	1.48091	0.0197958
GOTERM_BP_ALL	GO:0009889~regulation of biosynthetic process	---, ZSCAN30, NCOA3, DYRK1B, HCFC2, PPM1A, NFATC3, C5orf41, SIRT2, CREM, ZNF117, ATRX, MXD1, ZNF322A, TXNIP, CBX4, HEXIM1, ZNF567, ING5, NR0B1, ZNF84, TBX5, ZNF334, ELK4, NRG1, KAT2B, CBFA2T2, ZNF333, PNRC1, GNAI1, NCRNA00182, TCF4, RIPK1, KIAA2018, ZBTB22, APP, NFAT5, MED13, FOXP1, TCEAL7, MLLT3, ZBTB11, NFYA, TBX3, KDM1A, THRAP3, ZNF518A, ZNF10, ZNF626, PBX1, PLAGL1, JUN, ZFP2, ID4, TLR1, SIRT5…	91	344	2838	13187	1.22918	0.0200998
GOTERM_BP_ALL	GO:0050808~synapse organization	TNC, ---, APP, CADM1, PCDHB14	6	344	61	13187	3.77059	0.020964
GOTERM_BP_ALL	GO:0070727~cellular macromolecule localization	STAM2, RAB3IP, ---, STRADA, ZFYVE16, JUN, OPTN, SPTBN1, BCAP29, PRICKLE1, APPBP2, FYB, CLTA, APBA1, STX7	19	344	409	13187	1.78081	0.0210198
GOTERM_BP_ALL	GO:0006357~regulation of transcription from RNA polymerase II promoter	---, NR0B1, MXD4, TBX5, KDM1A, THRAP3, CITED2, HCFC2, PBX1, NFATC3, TCF4, PLAGL1, APP, ATXN1, JUN, NFAT5, MED13, FOXP1, ID4, HEXIM1, CBX4, TBX3, NFYA	29	344	717	13187	1.55048	0.0212221
GOTERM_BP_ALL	GO:0045892~negative regulation of transcription, DNA-dependent	MXD4, NR0B1, KDM1A, ---, CITED2, CBFA2T2, FOXP1, SIRT5, HEXIM1, CBX4, TBX3, SIRT2, TCF4	17	344	351	13187	1.85665	0.0213395
GOTERM_BP_ALL	GO:0015031~protein transport	STXBP5L, ATG4B, RAB3IP, RABIF, STRADA, MIA3, ZFYVE16, RAB14, ZDHHC17, ---, BCAP29, RAB4B, STAM2, EXOC5, 10/02/11, SNX25, JUN, OPTN, SPTBN1, PLEKHA8, PRICKLE1, APPBP2, FYB, CLTA, STX7, APBA1	30	344	752	13187	1.52929	0.0220159
GOTERM_BP_ALL	GO:0031323~regulation of cellular metabolic process	---, ZSCAN30, NCOA3, DYRK1B, HCFC2, PPM1A, SOCS3, NFATC3, C5orf41, CREM, SIRT2, ZNF117, ZFYVE28, ATRX, MXD1, ZNF322A, TXNIP, HEXIM1, CBX4, ZNF567, ING5, LOC646214, ZNF84, NR0B1, TBX5, ZNF334, ELK4, NRG1, KAT2B, CBFA2T2, ZNF333, PNRC1, GNAI1, RIPK1, TCF4, NCRNA00182, KIAA2018, APP, ZBTB22, NFAT5, MED13, FOXP1, MLLT3, TCEAL7, ZBTB11, CDKN2B, TBX3, NFYA, KDM1A, THRAP3, ZNF518A, ZNF10, ZNF626, PBX1, …	104	344	3324	13187	1.19939	0.0230858
GOTERM_BP_ALL	GO:0045934~negative regulation of nucleobase, nucleoside, nucleotide and nucleic acid metabolic process	NR0B1, MXD4, KDM1A, NRG1, CITED2, CBFA2T2, ---, SIRT2, TCF4, NCRNA00182, ATXN1, FOXP1, ID4, SIRT5, CBX4, HEXIM1, TBX3	22	344	505	13187	1.67001	0.0234197
GOTERM_BP_ALL	GO:0051253~negative regulation of RNA metabolic process	MXD4, NR0B1, KDM1A, ---, CITED2, CBFA2T2, FOXP1, SIRT5, HEXIM1, CBX4, TBX3, SIRT2, TCF4	17	344	357	13187	1.82544	0.024837
GOTERM_BP_ALL	GO:0051146~striated muscle cell differentiation	TNC, FOXP1, DYRK1B, ---, TBX5, APP, NRG1	7	344	87	13187	3.08437	0.0257387
GOTERM_BP_ALL	GO:0051172~negative regulation of nitrogen compound metabolic process	NR0B1, MXD4, KDM1A, NRG1, CITED2, CBFA2T2, ---, SIRT2, TCF4, NCRNA00182, ATXN1, FOXP1, ID4, SIRT5, CBX4, HEXIM1, TBX3	22	344	512	13187	1.64718	0.0267061
GOTERM_BP_ALL	GO:0007399~nervous system development	RCAN2, ---, NR0B1, KDM1A, LIFR, GSN, NRG1, CITED2, EPHA7, CRIM1, ARSA, PDE5A, PCDHB14, PCDHB15, SEMA6A, RTN1, SBF2, CADM1, PBX1, SH3GL2, SEPT2, NUMB, PLXNA3, APP, CD44, ATRX, ID4, MAP2, SLC26A6, TBX3, APBA1	39	344	1064	13187	1.40511	0.0282559
GOTERM_BP_ALL	GO:0031327~negative regulation of cellular biosynthetic process	NR0B1, MXD4, KDM1A, NRG1, CITED2, CBFA2T2, ---, SIRT2, TCF4, NCRNA00182, ATXN1, PRKAA1, FOXP1, ID4, SIRT5, CBX4, HEXIM1, TBX3	23	344	554	13187	1.5915	0.0322947
GOTERM_BP_ALL	GO:0044260~cellular macromolecule metabolic process	SGSH, TBRG1, ---, CDKL3, ZSCAN30, NCOA3, DYRK1B, SNRPN, PPM1L, PPM1A, SOCS3, FBXL13, PRMT2, NFATC3, DUSP10, CDC14B, SIRT2, CREM, USP34, ADARB1, ZNF117, USP15, ATRX, MXD1, ZNF322A, TXNIP, HEXIM1, CBX4, ZNF567, ING5, LOC646214, NR0B1, ZNF84, INTS6, TBX5, ZNF334, B3GALT4, ELK4, DZIP3, EPHA7, KAT2B, GFM1, ZNF333, PNRC1, USP9Y, LMTK3, ROR1, TRDMT1, TCF4, NCRNA00182, RIPK1, CDK14, FBXO44, ZBTB22, APP, …	149	344	5037	13187	1.13397	0.0323522
GOTERM_BP_ALL	GO:0033365~protein localization in organelle	---, RAB3IP, SPTBN1, PRICKLE1, FYB, JUN, OPTN	9	344	143	13187	2.41265	0.0333059
GOTERM_BP_ALL	GO:0034504~protein localization in nucleus	---, SPTBN1, PRICKLE1, FYB, JUN	7	344	93	13187	2.88538	0.0342048
GOTERM_BP_ALL	GO:0051234~establishment of localization	STXBP5L, TBRG1, PCLO, ZFYVE16, TRIM13, ---, SLC12A9, SH3GL2, SLC10A7, NNT, SLC2A11, ATP2B1, SLC2A13, TRPC1, 10/02/11, GPR155, FNBP1, SLC25A27, SYT11, STX7, RAB3IP, GSN, BCAP29, CACNA2D2, KCNRG, EXOC5, APP, SNX25, NFAT5, OPTN, SPTBN1, PLEKHA8, SLC26A6, VAMP1, ABCA5, TBX3, ATG4B, TF, SLC25A24, SLC35F1, STAM2, RAB4B, KCTD7, ADD2, ATP8A1, JUN, PRICKLE1, DNAJC6, FYB, CLTA, APBA1, RABIF, SLC6A13, STRAD…	82	344	2583	13187	1.21696	0.035359
GOTERM_BP_ALL	GO:0016202~regulation of striated muscle tissue development	TBX5, NRG1, TBX3, SIRT2, IGFBP3	5	344	48	13187	3.99316	0.0356931
GOTERM_BP_ALL	GO:0010646~regulation of cell communication	TF, NR0B1, GNG7, ---, CITED2, ZDHHC17, TRIM13, NCOA3, KCNRG, SLC7A3, RABGAP1L, AFAP1L2, PPM1A, CTNND2, SOCS3, RIPK1, RGNEF, APP, ATXN1, ZFYVE28, TBC1D3 /// TBC1D3C /// TBC1D3F /// TBC1D3H, IGFBP3, PINK1, PRKAA1, PFKFB2, CDKN2B, HTRA1, RALGAPA2	37	344	1017	13187	1.39466	0.0361068
GOTERM_BP_ALL	GO:0006810~transport	STXBP5L, TBRG1, PCLO, ZFYVE16, TRIM13, ---, SLC12A9, SH3GL2, SLC10A7, NNT, SLC2A11, ATP2B1, SLC2A13, TRPC1, 10/02/11, GPR155, FNBP1, SLC25A27, SYT11, STX7, RAB3IP, GSN, BCAP29, CACNA2D2, KCNRG, EXOC5, APP, SNX25, NFAT5, OPTN, SPTBN1, PLEKHA8, SLC26A6, VAMP1, ABCA5, TBX3, ATG4B, TF, SLC25A24, SLC35F1, STAM2, RAB4B, KCTD7, ADD2, ATP8A1, JUN, PRICKLE1, DNAJC6, FYB, CLTA, APBA1, RABIF, SLC6A13, STRAD…	81	344	2556	13187	1.21482	0.0379844
GOTERM_BP_ALL	GO:0048634~regulation of muscle development	TBX5, NRG1, TBX3, SIRT2, IGFBP3	5	344	49	13187	3.91166	0.0380982
GOTERM_BP_ALL	GO:0042692~muscle cell differentiation	TNC, FOXP1, DYRK1B, ---, TBX5, APP, NRG1	8	344	121	13187	2.5345	0.0385772
GOTERM_BP_ALL	GO:0009890~negative regulation of biosynthetic process	NR0B1, MXD4, KDM1A, NRG1, CITED2, CBFA2T2, ---, SIRT2, TCF4, NCRNA00182, ATXN1, PRKAA1, FOXP1, ID4, SIRT5, CBX4, HEXIM1, TBX3	23	344	566	13187	1.55775	0.0390528
GOTERM_BP_ALL	GO:0009966~regulation of signal transduction	NR0B1, GNG7, ---, CITED2, TRIM13, ZDHHC17, NCOA3, KCNRG, SLC7A3, RABGAP1L, AFAP1L2, PPM1A, SOCS3, RIPK1, RGNEF, APP, ATXN1, TBC1D3 /// TBC1D3C /// TBC1D3F /// TBC1D3H, IGFBP3, ZFYVE28, PRKAA1, CDKN2B, HTRA1, RALGAPA2	32	344	860	13187	1.42639	0.040043
GOTERM_BP_ALL	GO:0009967~positive regulation of signal transduction	---, CITED2, TRIM13, ZDHHC17, NCOA3, KCNRG, AFAP1L2, PPM1A, CDKN2B, RIPK1	14	344	291	13187	1.84426	0.0408628
GOTERM_BP_ALL	GO:0033036~macromolecule localization	STXBP5L, ATG4B, RAB3IP, NR0B1, RABIF, STRADA, MIA3, ZFYVE16, RAB14, ZDHHC17, ---, ENY2, BCAP29, RAB4B, STAM2, EXOC5, 10/02/11, SNX25, ATP8A1, JUN, OPTN, SPTBN1, PLEKHA8, NBEA, PRICKLE1, APPBP2, VPS13C, FYB, CLTA, STX7, APBA1	38	344	1062	13187	1.37166	0.0412858
GOTERM_BP_ALL	GO:0001763~morphogenesis of a branching structure	CTNND2, EPHA7, ---, PBX1, CD44, TBX3	6	344	74	13187	3.10819	0.0433652
GOTERM_BP_ALL	GO:0010647~positive regulation of cell communication	---, CITED2, TRIM13, ZDHHC17, NCOA3, PINK1, KCNRG, AFAP1L2, PPM1A, CDKN2B, RIPK1	15	344	323	13187	1.78023	0.0434142
GOTERM_BP_ALL	GO:0010558~negative regulation of macromolecule biosynthetic process	NR0B1, MXD4, KDM1A, NRG1, CITED2, CBFA2T2, ---, SIRT2, TCF4, NCRNA00182, ATXN1, FOXP1, ID4, SIRT5, CBX4, HEXIM1, TBX3	22	344	540	13187	1.56177	0.0434368
GOTERM_BP_ALL	GO:0030522~intracellular receptor-mediated signaling pathway	MED13, ---, THRAP3, NCOA3, CREM	6	344	75	13187	3.06674	0.0455155
GOTERM_BP_ALL	GO:0051098~regulation of binding	---, NR0B1, KDM1A, NRG1, ADD2, PBX1, NCOA3, RIPK1	9	344	153	13187	2.25496	0.046594
GOTERM_BP_ALL	GO:0031324~negative regulation of cellular metabolic process	NR0B1, MXD4, KDM1A, ANAPC10, NRG1, CITED2, CBFA2T2, ---, SIRT2, TCF4, NCRNA00182, ATXN1, JUN, IGFBP3, PRKAA1, FOXP1, ID4, SIRT5, HEXIM1, CBX4, CDKN2B, TBX3	27	344	709	13187	1.45984	0.0480851

## Sheet: H660_down
Category	Term	Genes	# genes in list	Total # genes in list	# genes in background	Total # genes in background	Fold Enrichment	p-Value
GOTERM_BP_ALL	GO:0030154~cell differentiation	TPM1, CXCL17, BLNK, VCAN, EDNRA, ---, CAV2, TSHR, ITPKB, RUNX2, TBX1, IGFBP5, RTN4RL2, TNFSF13, TIMP2, FN1, NTM, S1PR5, MCF2, LIF, GPNMB, CLN5, ERAP1, MAL, ACSL6, DLX5, CLCF1, INSM1, LAMA4, FAS, ANXA1, SCEL, NHLH2, ZNF358, OLIG1, ID2, NEUROD1, ADAM12, PLXNB1, TNFSF11, IGF2 /// INS-IGF2, NEUROG3, HOXD10, FHL2, TYMP, BARX1, MYT1, PROX1, SLITRK6, TNFSF12-TNFSF13 /// TNFSF13, EHF, PTHLH, SLITRK5, BCL…	68	375	1585	13187	1.50867	0.000482724
GOTERM_BP_ALL	GO:0002376~immune system process	MR1, CCR9, BLNK, TMEM173, HLA-DPA1, TSHR, ITPKB, CCL28, CLEC7A, TBX1, SIT1, POU2AF1, CTSS, IL8, TNFSF13, IGHG1 /// IGHM, ---, LIF, APOBEC3F /// APOBEC3G, GBP2, CCNB2, LILRB4, ERAP1, PTX3, MYD88, CLCF1, FAS, CALCOCO2, TNFSF10, PSMB10, ID2, TNFSF11, TLR3, IGF2 /// INS-IGF2, BARX1, F12, CD300LF, HLA-DQB1, TNFSF12-TNFSF13 /// TNFSF13, C1R, BCL3, GBP3, TICAM2 /// TMED7-TICAM2, C8orf84, TREM1	45	375	936	13187	1.69064	0.000631682
GOTERM_BP_ALL	GO:0048869~cellular developmental process	TPM1, CXCL17, BLNK, VCAN, EDNRA, ---, CAV2, TSHR, ITPKB, RUNX2, TBX1, IGFBP5, RTN4RL2, TNFSF13, TIMP2, FN1, NTM, S1PR5, MCF2, LIF, GPNMB, CLN5, ERAP1, MAL, ACSL6, DLX5, CLCF1, INSM1, LAMA4, FAS, ANXA1, SCEL, VANGL2, NHLH2, ZNF358, OLIG1, ID2, NEUROD1, ADAM12, TNFSF11, PLXNB1, IGF2 /// INS-IGF2, NEUROG3, HOXD10, FHL2, TYMP, BARX1, MYT1, PROX1, SLITRK6, TNFSF12-TNFSF13 /// TNFSF13, EHF, PTHLH, SLIT…	69	375	1652	13187	1.46877	0.000917515
GOTERM_BP_ALL	GO:0050793~regulation of developmental process	ZNF358, BOC, ---, ID2, NEUROD1, PLXNB1, TNFSF11, TLR3, TNFRSF11B, IGF2 /// INS-IGF2, ITPKB, NEUROG3, RUNX2, PROX1, TNFSF13, TIMP2, NELL1, LAMA2, FN1, TNFSF12-TNFSF13 /// TNFSF13, S1PR5, LIF, PTHLH, RBM15, ERAP1, LIN28A, STAT6, DLX5, LAMA4, GAS2, FAS	34	375	663	13187	1.80335	0.00120964
GOTERM_BP_ALL	GO:0048731~system development	ADAP2, TPM1, CXCL17, VCAN, EDNRA, ---, CAV2, ELK3, IL8, IGFBP5, TIMP2, NTM, S1PR5, TSHR, CLN5, ERAP1, MAL, INSM1, CLCF1, SERF1A /// SERF1B, PAPSS2, SCEL, NHLH2, SFTPB, ZNF358, ID2, NEUROD1, PLXNB1, TNFSF11, FHL2, PROX1, NELL1, LAMA2, AEBP1, TNFSF12-TNFSF13 /// TNFSF13, EHF, COL1A2, SLITRK5, PPHLN1, FKBP8, SEMA6D, NFATC4, BLNK, CHRNA9, ITPKB, RUNX2, TBX1, GREM1, RTN4RL2, TNFSF13, LOC400960, MCF2, …	88	375	2271	13187	1.36264	0.00150981
GOTERM_BP_ALL	GO:0045595~regulation of cell differentiation	ZNF358, BOC, ---, ID2, NEUROD1, PLXNB1, TNFSF11, TLR3, ITPKB, IGF2 /// INS-IGF2, RUNX2, NEUROG3, PROX1, TIMP2, NELL1, S1PR5, LIF, PTHLH, RBM15, LIN28A, DLX5, FAS	26	375	481	13187	1.90083	0.00266785
GOTERM_BP_ALL	GO:0048856~anatomical structure development	ADAP2, TPM1, CXCL17, VCAN, EDNRA, ---, CAV2, ELK3, IL8, IGFBP5, TIMP2, FN1, NTM, S1PR5, TSHR, CLN5, ERAP1, MAL, INSM1, CLCF1, SERF1A /// SERF1B, PAPSS2, SCEL, NHLH2, SFTPB, ZNF358, ID2, NEUROD1, PLXNB1, TNFSF11, FHL2, PROX1, NELL1, LAMA2, AEBP1, TNFSF12-TNFSF13 /// TNFSF13, EHF, COL1A2, SLITRK5, PPHLN1, FKBP8, SEMA6D, NFATC4, BLNK, CHRNA9, ITPKB, RUNX2, TBX1, GREM1, RTN4RL2, TNFSF13, LOC400960, M…	91	375	2465	13187	1.29819	0.00513196
GOTERM_BP_ALL	GO:0002682~regulation of immune system process	TNFSF12-TNFSF13 /// TNFSF13, LIF, APOBEC3F /// APOBEC3G, RBM15, ID2, C1R, TNFSF11, ERAP1, TLR3, STAT6, MYD88, IGF2 /// INS-IGF2, ITPKB, CLEC7A, ---, SIT1, GREM1, TNFSF13, GPX2, TAC1, FAS	21	375	378	13187	1.95363	0.00558553
GOTERM_BP_ALL	GO:0001649~osteoblast differentiation	IGFBP5, ---, IGF2 /// INS-IGF2, RUNX2, FHL2, PTHLH, GPNMB	6	375	42	13187	5.02362	0.00641696
GOTERM_BP_ALL	GO:0032501~multicellular organismal process	ADAP2, GPR161, TPM1, CXCL17, VCAN, EDNRA, B4GALNT1, COCH, ---, CAV2, OLFML3, ELK3, MBD2, IL8, IGFBP5, TIMP2, MFNG, MPZL3, NTM, S1PR5, CLCNKB, GJA3, TSHR, APOC1, KCNN1, CLN5, ERAP1, MAL, MYD88, CLCF1, INSM1, SERF1A /// SERF1B, CRABP1, PAPSS2, SCEL, NHLH2, SFTPB, ZNF358, PDE4D, ID2, NEUROD1, PLXNB1, LMO1, TNFSF11, SSTR1, GLRA3, EPB41, FHL2, AQP1, PROX1, NELL1, AEBP1, LAMA2, TNFSF12-TNFSF13 /// TNFS…	131	375	3855	13187	1.19498	0.010829
GOTERM_BP_ALL	GO:0007155~cell adhesion	AMIGO2, ---, BOC, DSC2, VCAN, HAPLN1, ADAM12, PCDHB5, ITGB8, CLEC7A, SIRPA, SORBS3, NELL1, LAMA2, MPZL3, AEBP1, FN1, NTM, PCDHB16, LMO7, PARVB, GPNMB, AJAP1, PCDHB6, JUB, WISP1, NLGN4X, LAMA4, COL8A2, DCHS1, FERMT1	31	375	681	13187	1.60077	0.0111368
GOTERM_BP_ALL	GO:0022610~biological adhesion	AMIGO2, ---, BOC, DSC2, VCAN, HAPLN1, ADAM12, PCDHB5, ITGB8, CLEC7A, SIRPA, SORBS3, NELL1, LAMA2, MPZL3, AEBP1, FN1, NTM, PCDHB16, LMO7, PARVB, GPNMB, AJAP1, PCDHB6, JUB, WISP1, NLGN4X, LAMA4, COL8A2, DCHS1, FERMT1	31	375	682	13187	1.59842	0.0113694
GOTERM_BP_ALL	GO:0009611~response to wounding	TPM1, BLNK, VCAN, TLR3, IGF2 /// INS-IGF2, CLEC7A, ELK3, ---, F12, GPR68, IL8, RTN4RL2, FN1, C1R, PTX3, PROS1, MYD88, JUB, DYSF, TICAM2 /// TMED7-TICAM2, PAPSS2, TAC1, NFATC4, ANXA1	25	375	518	13187	1.69717	0.0126779
GOTERM_BP_ALL	GO:0045637~regulation of myeloid cell differentiation	LIF, ---, ID2, RBM15, TNFSF11, TLR3, FAS	7	375	69	13187	3.5675	0.0133578
GOTERM_BP_ALL	GO:0051239~regulation of multicellular organismal process	TPM1, BOC, ---, ID2, NEUROD1, PLXNB1, TNFSF11, TLR3, TNFRSF11B, TSHR, IGF2 /// INS-IGF2, ITPKB, NEUROG3, RUNX2, CLEC7A, F12, PROX1, TNFSF13, TIMP2, NELL1, LAMA2, TNFSF12-TNFSF13 /// TNFSF13, S1PR5, LIF, APOC1, PTHLH, RBM15, ERAP1, BCL3, STAT6, MYD88, DLX5, TICAM2 /// TMED7-TICAM2, LAMA4, TAC1, FAS, IGF2BP2	39	375	925	13187	1.48265	0.0134417
GOTERM_BP_ALL	GO:0007275~multicellular organismal development	ADAP2, GPR161, TPM1, CXCL17, EDNRA, VCAN, ---, CAV2, OLFML3, ELK3, IGFBP5, IL8, TIMP2, MFNG, NTM, S1PR5, TSHR, CLN5, ERAP1, MAL, CLCF1, INSM1, SERF1A /// SERF1B, CRABP1, PAPSS2, SCEL, NHLH2, SFTPB, ZNF358, ID2, NEUROD1, TNFSF11, LMO1, PLXNB1, FHL2, PROX1, NELL1, LAMA2, AEBP1, TNFSF12-TNFSF13 /// TNFSF13, EHF, COL1A2, SLITRK5, PPHLN1, FKBP8, SEMA6D, WNT10A, NFATC4, BLNK, CHRNA9, ITPKB, RUNX2, TBX1…	98	375	2785	13187	1.23742	0.0136039
GOTERM_BP_ALL	GO:0045893~positive regulation of transcription, DNA-dependent	LIF, ---, EHF, ZBTB38, RBM15, NEUROD1, BCL3, STAT6, ESRRG, HOXD10, NEUROG3, RUNX2, FHL2, TBX1, ABLIM2, PROX1	23	375	471	13187	1.7172	0.0149613
GOTERM_BP_ALL	GO:0051705~behavioral interaction between organisms	NHLH2, ---, TBX1, NLGN4X, PEX13, NPAS3	5	375	34	13187	5.17137	0.0150875
GOTERM_BP_ALL	GO:0051254~positive regulation of RNA metabolic process	LIF, ---, EHF, ZBTB38, RBM15, NEUROD1, BCL3, STAT6, ESRRG, HOXD10, NEUROG3, RUNX2, FHL2, TBX1, ABLIM2, PROX1	23	375	475	13187	1.70274	0.0166864
GOTERM_BP_ALL	GO:0030855~epithelial cell differentiation	PPHLN1, ---, DLX5, NEUROG3, EHF, BARX1, PTHLH, PROX1, ANXA1, SCEL	9	375	117	13187	2.70503	0.018204
GOTERM_BP_ALL	GO:0006954~inflammatory response	BLNK, ---, C1R, TLR3, PTX3, MYD88, IGF2 /// INS-IGF2, CLEC7A, TICAM2 /// TMED7-TICAM2, F12, GPR68, IL8, TAC1, NFATC4, FN1, ANXA1	17	375	316	13187	1.89181	0.0183965
KEGG_PATHWAY	hsa04940:Type I diabetes mellitus	HLA-DQB1, HLA-DPA1, IGF2 /// INS-IGF2, ICA1, FAS	5	126	39	4722	4.80464	0.0188248
GOTERM_BP_ALL	GO:0006959~humoral immune response	BLNK, POU2AF1, PSMB10, ---, C1R, TREM1, BCL3	7	375	75	13187	3.2821	0.0195021
GOTERM_BP_ALL	GO:0031347~regulation of defense response	MYD88, IGF2 /// INS-IGF2, CLEC7A, APOBEC3F /// APOBEC3G, F12, EDNRA, GPX2, ERAP1, TAC1, TLR3	10	375	142	13187	2.47643	0.019847
GOTERM_BP_ALL	GO:0001568~blood vessel development	TNFSF12-TNFSF13 /// TNFSF13, CXCL17, EDNRA, COL1A2, PLXDC1, ---, ERAP1, ELK3, TBX1, TYMP, LAMA4, IL8, TNFAIP2, PROX1, TNFSF13	14	375	246	13187	2.00128	0.0233999
GOTERM_BP_ALL	GO:0001525~angiogenesis	TNFSF12-TNFSF13 /// TNFSF13, ELK3, TBX1, CXCL17, TYMP, EDNRA, IL8, PLXDC1, TNFSF13, TNFAIP2, ERAP1	10	375	148	13187	2.37604	0.0251669
GOTERM_BP_ALL	GO:0009893~positive regulation of metabolic process	---, ZBTB38, PSMB10, EDNRA, NEUROD1, TLR3, ESRRG, IGF2 /// INS-IGF2, HOXD10, NEUROG3, RUNX2, FHL2, TBX1, ABLIM2, F12, TNFSF13, PROX1, ESR1, TNFSF12-TNFSF13 /// TNFSF13, LIF, APOC1, EHF, PTHLH, VAV3, RBM15, BCL3, PTX3, STAT6, CLCF1	37	375	906	13187	1.43611	0.0252918
GOTERM_BP_ALL	GO:0051094~positive regulation of developmental process	TNFSF12-TNFSF13 /// TNFSF13, LIF, BOC, ID2, NEUROD1, PLXNB1, TNFSF11, ERAP1, ---, ITPKB, IGF2 /// INS-IGF2, RUNX2, DLX5, NEUROG3, TNFSF13, PROX1	15	375	277	13187	1.90426	0.0267358
GOTERM_BP_ALL	GO:0001944~vasculature development	TNFSF12-TNFSF13 /// TNFSF13, CXCL17, EDNRA, COL1A2, PLXDC1, ---, ERAP1, ELK3, TBX1, TYMP, LAMA4, IL8, TNFAIP2, PROX1, TNFSF13	14	375	252	13187	1.95363	0.0278666
GOTERM_BP_ALL	GO:0002761~regulation of myeloid leukocyte differentiation	LIF, ---, ID2, TNFSF11, TLR3	5	375	41	13187	4.28846	0.0282499
GOTERM_BP_ALL	GO:0032502~developmental process	ADAP2, GPR161, TPM1, CXCL17, EDNRA, VCAN, ---, CAV2, OLFML3, ELK3, IGFBP5, IL8, TIMP2, MFNG, FN1, NTM, S1PR5, TSHR, CLN5, ERAP1, MAL, CLCF1, INSM1, SERF1A /// SERF1B, CRABP1, PAPSS2, SCEL, NHLH2, SFTPB, ZNF358, ID2, NEUROD1, TNFSF11, LMO1, PLXNB1, FHL2, PROX1, NELL1, AEBP1, LAMA2, TNFSF12-TNFSF13 /// TNFSF13, EHF, COL1A2, SLITRK5, PPHLN1, FKBP8, SEMA6D, WNT10A, NFATC4, BLNK, CHRNA9, ITPKB, RUNX2,…	104	375	3066	13187	1.19282	0.0284211
GOTERM_BP_ALL	GO:0007267~cell-cell signaling	---, TNFSF10, NMB, MAOA, NEUROD1, SSTR1, CAV2, PCDHB5, GLRA3, TSHR, IGF2 /// INS-IGF2, BARX1, GREM1, NAALAD2, GJA3, PCDHB16, KCNN1, PTHLH, FGF11, PCDHB6, WISP1, ADCYAP1, DLGAP1, TAC1	26	375	588	13187	1.55493	0.0287127
GOTERM_BP_ALL	GO:0060429~epithelium development	VANGL2, EHF, PTHLH, ---, PPHLN1, NEUROG3, DLX5, BARX1, GREM1, PROX1, ANXA1, SCEL	12	375	206	13187	2.04847	0.0330914
KEGG_PATHWAY	hsa04672:Intestinal immune network for IgA production	TNFSF12-TNFSF13 /// TNFSF13, HLA-DQB1, CCR9, HLA-DPA1, CCL28, TNFSF13	5	126	47	4722	3.98683	0.03476
KEGG_PATHWAY	hsa05320:Autoimmune thyroid disease	HLA-DQB1, TSHR, HLA-DPA1, IFNA10, FAS	5	126	47	4722	3.98683	0.03476
KEGG_PATHWAY	hsa04060:Cytokine-cytokine receptor interaction	TNFSF12-TNFSF13 /// TNFSF13, CCR9, TNFRSF18, LIF, TNFSF10, INHBE, CCL28, TNFSF11, TNFRSF11B, CLCF1, IL8, IFNA10, TNFSF13, FAS	13	126	255	4722	1.91055	0.0362801
GOTERM_BP_ALL	GO:0001501~skeletal system development	---, PTHLH, GPNMB, COL1A2, TNFSF11, TNFRSF11B, IGFBP5, IGF2 /// INS-IGF2, HOXD10, RUNX2, DLX5, FHL2, TBX1, PAPSS2, AEBP1	16	375	317	13187	1.77491	0.0369817
GOTERM_BP_ALL	GO:0045165~cell fate commitment	FKBP8, HOXD10, RUNX2, TBX1, ---, OLIG1, PROX1, NEUROD1	9	375	134	13187	2.36185	0.0370038
GOTERM_BP_ALL	GO:0051173~positive regulation of nitrogen compound metabolic process	---, ZBTB38, NEUROD1, IGF2 /// INS-IGF2, ESRRG, HOXD10, RUNX2, NEUROG3, FHL2, TBX1, ABLIM2, TNFSF13, PROX1, TNFSF12-TNFSF13 /// TNFSF13, LIF, EHF, PTHLH, RBM15, BCL3, PTX3, STAT6	27	375	633	13187	1.49994	0.0373735
GOTERM_BP_ALL	GO:0048519~negative regulation of biological process	AMIGO2, EPB49, TPM1, EDNRA, ---, CAV2, SOCS6, ZHX2, RUNX2, VIL1, ELK3, SORBS3, MBD2, IGFBP5, IL8, GREM1, GPX2, TIMP2, CFLAR, ESR1, JAZF1, LIF, APOBEC3F /// APOBEC3G, APOC1, RBM15, GPNMB, STAT6, MYD88, CLCF1, FAS, ANXA1, IGF2BP2, RNF7, TNFRSF18, ZNF358, PSMB10, ID2, NEUROD1, SSTR1, TLR3, TNFRSF11B, IGF2 /// INS-IGF2, BARX1, F12, EIF2C4, HDAC8, PROX1, LOC100287627, ST18, PTHLH, BCL3, LIN28A, BEST3,…	64	375	1787	13187	1.25942	0.0380052
GOTERM_BP_ALL	GO:0051495~positive regulation of cytoskeleton organization	TPM1, CAV2, SORBS3, PROX1, TAC1	5	375	45	13187	3.90726	0.0380872
GOTERM_BP_ALL	GO:0045087~innate immune response	CALCOCO2, MYD88, CLEC7A, TMEM173, APOBEC3F /// APOBEC3G, TICAM2 /// TMED7-TICAM2, F12, C1R, TLR3	9	375	135	13187	2.34436	0.0384069
GOTERM_BP_ALL	GO:0048522~positive regulation of cellular process	CASP4, TPM1, BOC, ---, EDNRA, CAV2, TSHR, ITPKB, RUNX2, CLEC7A, TBX1, ABLIM2, SORBS3, MBD2, TNFSF13, CFLAR, ESR1, MCF2, LIF, APOC1, RBM15, S1PR2, PTX3, STAT6, MAL, MYD88, DLX5, CLCF1, FAS, RNF7, TNFSF10, PSMB10, ZBTB38, ID2, NEUROD1, PLXNB1, TNFSF11, TLR3, ESRRG, SMOC1, IGF2 /// INS-IGF2, NEUROG3, HOXD10, FHL2, F12, PROX1, NELL1, LAMA2, TNFSF12-TNFSF13 /// TNFSF13, EHF, PTHLH, VAV3, BCL3, FKBP8, …	65	375	1824	13187	1.25315	0.0397957
GOTERM_BP_ALL	GO:0007399~nervous system development	MCF2, VANGL2, NHLH2, ZNF358, ---, OLIG1, VCAN, NEUROD1, PLXNB1, CAV2, PCDHB5, HOXD10, NEUROG3, MYT1, GREM1, PROX1, RTN4RL2, SLITRK6, TIMP2, NELL1, NTM, S1PR5, LIF, PCDHB16, SERF1A /// SERF1B, FGF11, CLN5, SLITRK5, PCDHB6, FKBP8, MAL, ACSL6, DLX5, SEMA6D, PEX13	41	375	1064	13187	1.35506	0.0404312
GOTERM_BP_ALL	GO:0043062~extracellular structure organization	PCDHB5, TNFRSF11B, COL1A2, SMOC1, PCDHB16, NLGN4X, COL8A2, MPZL3, BCL3, PCDHB6	10	375	163	13187	2.15738	0.042734
GOTERM_BP_ALL	GO:0010647~positive regulation of cell communication	LIF, TNFSF10, TLR3, CAV2, FKBP8, MYD88, IGF2 /// INS-IGF2, ITPKB, CLCF1, TICAM2 /// TMED7-TICAM2, SORBS3, MBD2, TAC1, CFLAR, LAMA2, ESR1	16	375	323	13187	1.74194	0.0428483
GOTERM_BP_ALL	GO:0045935~positive regulation of nucleobase, nucleoside, nucleotide and nucleic acid metabolic process	---, ZBTB38, NEUROD1, IGF2 /// INS-IGF2, ESRRG, HOXD10, RUNX2, NEUROG3, FHL2, TBX1, ABLIM2, TNFSF13, PROX1, TNFSF12-TNFSF13 /// TNFSF13, LIF, EHF, PTHLH, RBM15, BCL3, STAT6	26	375	613	13187	1.49151	0.0429719
GOTERM_BP_ALL	GO:0006820~anion transport	BEST3, GLRA3, CLCNKB, CLCNKA /// CLCNKB, CAV2, SLC13A3, ---, CLCN4, SLCO1A2	9	375	140	13187	2.26063	0.0459569
GOTERM_BP_ALL	GO:0006952~defense response	CCR9, CALCOCO2, BLNK, TMEM173, PSG3, TLR3, SOCS6, IGF2 /// INS-IGF2, CLEC7A, F12, ---, GPR68, IL8, IFNA10, FN1, APOBEC3F /// APOBEC3G, C1R, BCL3, PTX3, MYD88, TICAM2 /// TMED7-TICAM2, TAC1, ANXA1, NFATC4	25	375	587	13187	1.49767	0.0465784

## Sheet: H660_up
Category	Term	Genes	# genes in list	Total # genes in list	# genes in background	Total # genes in background	Fold Enrichment	p-Value
GOTERM_BP_ALL	GO:0006334~nucleosome assembly	HIST1H2BF, H2AFJ, HIST1H2BJ, HIST1H2AE, HIST1H1C, HIST1H2BG, HIST1H2AD /// HIST1H3D, HIST2H2BE, HIST1H4H, LOC100506979, HIST1H4B, HIST1H2BD, HIST1H2AG, HIST2H4A /// HIST2H4B, HIST1H2BC, LOC100507025, HIST1H2AC, HIST1H2BI, HIST1H3H	11	177	69	13187	11.8773	2.39163e-08
GOTERM_BP_ALL	GO:0031497~chromatin assembly	HIST1H2BF, H2AFJ, HIST1H2BJ, HIST1H2AE, HIST1H1C, HIST1H2BG, HIST1H2AD /// HIST1H3D, HIST2H2BE, HIST1H4H, LOC100506979, HIST1H4B, HIST1H2BD, HIST1H2AG, HIST2H4A /// HIST2H4B, HIST1H2BC, LOC100507025, HIST1H2AC, HIST1H2BI, HIST1H3H	11	177	72	13187	11.3824	3.64362e-08
GOTERM_BP_ALL	GO:0065004~protein-DNA complex assembly	HIST1H2BF, H2AFJ, HIST1H2BJ, HIST1H2AE, HIST1H1C, HIST1H2BG, HIST1H2AD /// HIST1H3D, HIST2H2BE, HIST1H4H, LOC100506979, HIST1H4B, HIST1H2BD, HIST1H2AG, HIST2H4A /// HIST2H4B, HIST1H2BC, LOC100507025, HIST1H2AC, HIST1H2BI, HIST1H3H	11	177	76	13187	10.7833	6.19465e-08
GOTERM_BP_ALL	GO:0034728~nucleosome organization	HIST1H2BF, H2AFJ, HIST1H2BJ, HIST1H2AE, HIST1H1C, HIST1H2BG, HIST1H2AD /// HIST1H3D, HIST2H2BE, HIST1H4H, LOC100506979, HIST1H4B, HIST1H2BD, HIST1H2AG, HIST2H4A /// HIST2H4B, HIST1H2BC, LOC100507025, HIST1H2AC, HIST1H2BI, HIST1H3H	11	177	78	13187	10.5068	7.98061e-08
REACTOME_PATHWAY	REACT_7970:Telomere Maintenance	HIST1H2BF, HIST1H2BJ, HIST1H2AE, HIST1H2BG, HIST1H2AD /// HIST1H3D, HIST2H2BE, HIST1H4H, LOC100506979, HIST1H4B, HIST1H2BD, HIST1H2AG, HIST2H4A /// HIST2H4B, HIST1H2BC, LOC100507025, HIST1H2AC, HIST1H2BI, HIST1H3H	9	46	51	3088	11.8465	4.25053e-07
GOTERM_BP_ALL	GO:0006323~DNA packaging	HIST1H2BF, H2AFJ, HIST1H2BJ, HIST1H2AE, HIST1H1C, HIST1H2BG, HIST1H2AD /// HIST1H3D, HIST2H2BE, HIST1H4H, LOC100506979, HIST1H4B, HIST1H2BD, HIST1H2AG, HIST2H4A /// HIST2H4B, HIST1H2BC, LOC100507025, HIST1H2AC, HIST1H2BI, HIST1H3H	11	177	101	13187	8.11417	9.35603e-07
GOTERM_BP_ALL	GO:0006333~chromatin assembly or disassembly	HIST1H2BF, H2AFJ, HIST1H2BJ, HIST1H2AE, HIST1H1C, HIST1H2BG, HIST1H2AD /// HIST1H3D, HIST2H2BE, HIST1H4H, LOC100506979, HIST1H4B, HIST1H2BD, HIST1H2AG, HIST2H4A /// HIST2H4B, HIST1H2BC, LOC100507025, HIST1H2AC, HIST1H2BI, HIST1H3H	11	177	112	13187	7.31724	2.42909e-06
KEGG_PATHWAY	hsa05322:Systemic lupus erythematosus	HIST1H2BF, H2AFJ, HIST1H2BJ, HIST1H2AE, HIST1H2BG, HIST1H2AD /// HIST1H3D, HIST2H2BE, HIST1H4H, LOC100506979, HIST1H4B, HIST1H2BD, HIST1H2AG, HIST2H4A /// HIST2H4B, HIST1H2BC, LOC100507025, HIST1H2AC, HIST1H2BI, HIST1H3H	10	78	82	4722	7.38274	5.69418e-06
GOTERM_BP_ALL	GO:0034622~cellular macromolecular complex assembly	H2AFJ, HIST1H2BJ, HIST1H2AE, HIST1H1C, HIST2H2BE, HSPD1, HIST1H4H, HIST1H4B, HIST1H2AG, HIST2H4A /// HIST2H4B, HIST1H2BG, HIST1H2AC, HIST1H2AD /// HIST1H3D, HIST1H2BF, APCS, LOC100506979, HIST1H2BD, HIST1H2BC, LOC100507025, HIST1H3H, HIST1H2BI	13	177	300	13187	3.22846	0.000700398
GOTERM_BP_ALL	GO:0051276~chromosome organization	H2AFJ, HIST1H2BJ, HIST1H2AE, HIST1H1C, AEBP2, HIST2H2BE, HIST1H4H, HIST1H4B, HIST1H2AG, HIST2H4A /// HIST2H4B, MRE11A, HIST1H2BG, HIST1H2AC, HIST1H2AD /// HIST1H3D, HIST1H2BF, OGG1, LOC100506979, HIST1H2BD, HIST1H2BC, SMCHD1, TEX15, LOC100507025, HIST1H3H, HIST1H2BI	16	177	466	13187	2.55804	0.0014568
GOTERM_BP_ALL	GO:0034621~cellular macromolecular complex subunit organization	H2AFJ, HIST1H2BJ, HIST1H2AE, HIST1H1C, HIST2H2BE, HSPD1, HIST1H4H, HIST1H4B, HIST1H2AG, HIST2H4A /// HIST2H4B, HIST1H2BG, HIST1H2AC, HIST1H2AD /// HIST1H3D, HIST1H2BF, APCS, LOC100506979, HIST1H2BD, HIST1H2BC, LOC100507025, HIST1H3H, HIST1H2BI	13	177	339	13187	2.85704	0.0019911
GOTERM_BP_ALL	GO:0006325~chromatin organization	H2AFJ, HIST1H2BJ, HIST1H2AE, HIST1H1C, AEBP2, HIST2H2BE, HIST1H4H, HIST1H4B, HIST1H2AG, HIST2H4A /// HIST2H4B, HIST1H2BG, HIST1H2AC, HIST1H2AD /// HIST1H3D, HIST1H2BF, OGG1, LOC100506979, HIST1H2BD, HIST1H2BC, LOC100507025, HIST1H3H, HIST1H2BI	13	177	361	13187	2.68293	0.0033307
GOTERM_BP_ALL	GO:0044085~cellular component biogenesis	HIST1H2BJ, H2AFJ, ---, HIST1H2AE, SOAT1, HIST1H1C, HIST2H2BE, NEFH, HSPD1, HIST1H4H, ITGB1, HIST1H4B, HIST1H2AG, HIST2H4A /// HIST2H4B, PSEN1, HIST1H2BG, ITGB4, DNM3, HIST1H2AC, HIST1H2AD /// HIST1H3D, HIST1H2BF, LOC646626, APCS, RPL7, DYNC2LI1, LOC100506979, HIST1H2BD, HIST1H2BC, TEX15, LOC100507025, HIST1H2BI, HIST1H3H	24	177	976	13187	1.83204	0.00542265
GOTERM_BP_ALL	GO:0022607~cellular component assembly	H2AFJ, HIST1H2BJ, HIST1H2AE, SOAT1, HIST1H1C, HIST2H2BE, NEFH, HSPD1, HIST1H4H, ITGB1, HIST1H4B, HIST1H2AG, HIST2H4A /// HIST2H4B, PSEN1, HIST1H2BG, ITGB4, DNM3, HIST1H2AC, HIST1H2AD /// HIST1H3D, HIST1H2BF, LOC646626, APCS, DYNC2LI1, LOC100506979, HIST1H2BD, HIST1H2BC, TEX15, LOC100507025, HIST1H2BI, HIST1H3H	22	177	863	13187	1.89926	0.00549126
GOTERM_BP_ALL	GO:0009607~response to biotic stimulus	HIST1H2BF, JUN, HIST1H2BJ, HSPA6, LOC646626, HIST1H2BG, HIST2H2BE, HSPD1, IFNAR2, ---, LOC100506979, TRIB1, HIST1H2BC, DNAJC4, IFNGR1, HIST1H2BI	12	177	363	13187	2.4629	0.0095209
GOTERM_BP_ALL	GO:0006950~response to stress	JUN, HSPA6, HIST1H2BJ, CXCL1, HIST2H2BE, HSPD1, ITGB1, GAGE1 /// GAGE12C /// GAGE12D /// GAGE12E /// GAGE12F /// GAGE12G /// GAGE12H /// GAGE12I /// GAGE12J /// GAGE2A /// GAGE2C /// GAGE2D /// GAGE2E /// GAGE4 /// GAGE5 /// GAGE6 /// GAGE7 /// GAGE8, OBFC2A, EIF1, FLT1, TRIB1, MRE11A, SCN9A, SLC12A2, NEK1, GRIN2C, PSEN1, DNAJC4, HIST1H2BG, CR2, HIST1H2BF, CD44, LOC646626, ---, UBR5, APCS, DHRS2,…	33	177	1635	13187	1.50373	0.0163039
GOTERM_BP_ALL	GO:0007243~protein kinase cascade	GHR, LOC646626, DGKQ, ---, IFNAR2, FLT1, TRIB1, STK17A, PSEN1, MKNK1, TAOK3, WNK1	11	177	366	13187	2.23916	0.0250864
GOTERM_BP_ALL	GO:0051707~response to other organism	HIST1H2BF, HIST1H2BJ, JUN, LOC646626, HIST1H2BG, IFNAR2, HIST2H2BE, ---, LOC100506979, TRIB1, HIST1H2BC, IFNGR1, HIST1H2BI	9	177	271	13187	2.47426	0.0290353
GOTERM_BP_ALL	GO:0002682~regulation of immune system process	JUN, CD44, LOC646626, HIST1H4H, HSPD1, HIST1H4B, PAG1, HIST2H4A /// HIST2H4B, POLR3G, PSEN1, LOC100507025, CR2, TOB2, POLR3B	11	177	378	13187	2.16807	0.0303941
GOTERM_BP_ALL	GO:0009617~response to bacterium	HIST1H2BF, HIST1H2BJ, JUN, LOC646626, HIST1H2BG, HIST2H2BE, ---, LOC100506979, HIST1H2BC, TRIB1, HIST1H2BI	7	177	178	13187	2.92989	0.0321733
GOTERM_BP_ALL	GO:0051348~negative regulation of transferase activity	TRIB1, PSEN1, HEXIM1, ---, SPRY4	5	177	94	13187	3.96292	0.0370172
GOTERM_BP_ALL	GO:0050778~positive regulation of immune response	LOC646626, POLR3G, PSEN1, CR2, HSPD1, POLR3B	6	177	141	13187	3.17033	0.040596
GOTERM_BP_ALL	GO:0065003~macromolecular complex assembly	H2AFJ, HIST1H2BJ, HIST1H2AE, SOAT1, HIST1H1C, HIST2H2BE, HSPD1, HIST1H4H, HIST1H4B, HIST1H2AG, HIST2H4A /// HIST2H4B, HIST1H2BG, HIST1H2AC, HIST1H2AD /// HIST1H3D, HIST1H2BF, LOC646626, APCS, LOC100506979, HIST1H2BD, HIST1H2BC, LOC100507025, HIST1H3H, HIST1H2BI	15	177	644	13187	1.73531	0.0495574

## Sheet: PC3_down
Category	Term	Genes	# genes in list	Total # genes in list	# genes in background	Total # genes in background	Fold Enrichment	p-Value
GOTERM_BP_ALL	GO:0006955~immune response	MR1, OAS1, OAS3, SERPINB4, ---, IFIH1, IL7R, IL1RN, CCL28, THBS1, GNL1, GBP1, LTB, CTSC, IL12A, IL1B, IL8, CR1, KYNU, TLR6, FYB, CXCL6, TLR4, ERAP2, TNFSF15, CSF2, FAS, IL1R2, CXCL1, IL6, PSMB8, NCF2, IL27RA, OAS2, ARHGDIB, OASL, C3, C1R, GBP3, APOBEC3G, ICAM1, IFI44L	41	331	632	13187	2.58455	5.86193e-08
GOTERM_BP_ALL	GO:0008285~negative regulation of cell proliferation	CXCL1, MUC5AC, IL1B, IL6, THBS1, ---, RARRES1, COL4A3, NOG, TGFB2, RARRES3, LTB, IL12A, PTGS2, IGFBP5, IFITM1, IL8, BCL11B, APC, AGT, NR2E3, IGFBP3, CDK6, GAL, TNFSF15, KISS1R, FGFBP1	28	331	359	13187	3.10729	3.52887e-07
KEGG_PATHWAY	hsa04060:Cytokine-cytokine receptor interaction	IL1R2, CXCL1, TNFRSF18, IL6, IL1B, IL7R, IL24, TNFRSF11B, INHBA, FAS, CCL28, TGFB2, LTB, IL12A, IL8, ---, TNFRSF10A, CXCL6, PRLR, TNFSF15, CSF2	21	130	255	4722	2.99131	1.4711e-05
GOTERM_BP_ALL	GO:0010627~regulation of protein kinase cascade	TNFAIP3, SYK, IL6, IL1B, ---, MAP3K2, CBS, TGFB2, LTB, IL12A, CFLAR, TLR6, APC, MDFIC, AGT, TLR4, F3, CSF2, LPAR1	19	331	247	13187	3.06461	5.06102e-05
GOTERM_BP_ALL	GO:0042325~regulation of phosphorylation	SYK, IL1B, IL6, THBS1, ---, MAP3K2, RGS4, INHBA, CBS, TGFB2, IL12A, TNFRSF10A, TLR6, APC, MDFIC, AGT, S1PR2, TRIB3, IGFBP3, PRLR, TLR4, RELN, TNFSF15, KISS1R, CSF2, LPAR1	27	331	455	13187	2.36412	7.9332e-05
GOTERM_BP_ALL	GO:0002682~regulation of immune system process	SYK, IL1B, IL6, VCAM1, THBS1, IL7R, ---, INHBA, FAS, IL27RA, TGFB2, IL12A, CR1, GREM1, TLR6, APC, C1R, C3, CDK6, TLR4, APOBEC3G, GAL, ICAM1, DEFB103A /// DEFB103B	24	331	378	13187	2.52952	8.03825e-05
GOTERM_BP_ALL	GO:0043408~regulation of MAPKKK cascade	SYK, TLR6, IL6, IL1B, APC, MDFIC, AGT, MAP3K2, CBS, TLR4, TGFB2, ---, LPAR1	12	331	108	13187	4.42665	8.09007e-05
GOTERM_BP_ALL	GO:0042981~regulation of apoptosis	TNFAIP3, CASP4, AMIGO2, HRK, MUC5AC, BTC, CARD6, ---, IFIH1, COL4A3, INHBA, THBS1, LTB, IL1B, IL12A, CFLAR, NOX5, APC, IGFBP3, PCSK9, PRLR, TLR4, F3, TNFSF15, CSF2, FAS, TNFRSF18, IL6, HSPB1, TGFB2, CSDA, PTGS2, BIK, TNFRSF10A, CASP14, BCL11B, AGT, GAL, SERPINB2	39	331	794	13187	1.95687	8.95536e-05
GOTERM_BP_ALL	GO:0043067~regulation of programmed cell death	TNFAIP3, CASP4, AMIGO2, HRK, MUC5AC, BTC, CARD6, ---, IFIH1, COL4A3, INHBA, THBS1, LTB, IL1B, IL12A, CFLAR, NOX5, APC, IGFBP3, PCSK9, PRLR, TLR4, F3, TNFSF15, CSF2, FAS, TNFRSF18, IL6, HSPB1, TGFB2, CSDA, PTGS2, BIK, TNFRSF10A, CASP14, BCL11B, AGT, GAL, SERPINB2	39	331	802	13187	1.93735	0.000109548
GOTERM_BP_ALL	GO:0010941~regulation of cell death	TNFAIP3, CASP4, AMIGO2, HRK, MUC5AC, BTC, CARD6, ---, IFIH1, COL4A3, INHBA, THBS1, LTB, IL1B, IL12A, CFLAR, NOX5, APC, IGFBP3, PCSK9, PRLR, TLR4, F3, TNFSF15, CSF2, FAS, TNFRSF18, IL6, HSPB1, TGFB2, CSDA, PTGS2, BIK, TNFRSF10A, CASP14, BCL11B, AGT, GAL, SERPINB2	39	331	805	13187	1.93013	0.000119315
GOTERM_BP_ALL	GO:0019220~regulation of phosphate metabolic process	SYK, IL1B, IL6, THBS1, ---, MAP3K2, RGS4, INHBA, CBS, TGFB2, IL12A, TNFRSF10A, TLR6, APC, MDFIC, AGT, S1PR2, TRIB3, IGFBP3, PRLR, TLR4, RELN, TNFSF15, KISS1R, CSF2, LPAR1	27	331	472	13187	2.27898	0.000141526
GOTERM_BP_ALL	GO:0051174~regulation of phosphorus metabolic process	SYK, IL1B, IL6, THBS1, ---, MAP3K2, RGS4, INHBA, CBS, TGFB2, IL12A, TNFRSF10A, TLR6, APC, MDFIC, AGT, S1PR2, TRIB3, IGFBP3, PRLR, TLR4, RELN, TNFSF15, KISS1R, CSF2, LPAR1	27	331	472	13187	2.27898	0.000141526
GOTERM_BP_ALL	GO:0080134~regulation of response to stress	SYK, IL1B, IL6, THBS1, MAP3K2, ---, PLAU, CBS, TGFB2, IL12A, PTGS2, TLR6, MDFIC, C3, AGT, TLR4, APOBEC3G, F3, DEFB103A /// DEFB103B	19	331	272	13187	2.78293	0.000173381
GOTERM_BP_ALL	GO:0002697~regulation of immune effector process	SYK, IL6, IL1B, C3, IL7R, IL27RA, APOBEC3G, ICAM1, IL12A, ---, DEFB103A /// DEFB103B	11	331	101	13187	4.339	0.000214924
GOTERM_BP_ALL	GO:0048583~regulation of response to stimulus	SYK, IL1B, IL6, THBS1, IL7R, MAP3K2, ---, PLAU, IL27RA, CBS, TGFB2, IL12A, PTGS2, IL8, CR1, GREM1, TLR6, MDFIC, C1R, C3, AGT, TLR4, APOBEC3G, ICAM1, F3, DEFB103A /// DEFB103B	26	331	458	13187	2.26165	0.000218456
GOTERM_BP_ALL	GO:0042127~regulation of cell proliferation	SYK, MUC5AC, BTC, VCAM1, ---, RARRES1, COL4A3, NOG, THBS1, LTB, IL1B, IL12A, IFITM1, IL8, IGFBP5, PLAU, APC, KRT6A, S1PR2, IGFBP3, F3, TNFSF15, KISS1R, CSF2, FGFBP1, CXCL1, IL6, TGFB2, RARRES3, PTGS2, BCL11B, AGT, NR2E3, CDK6, GAL, FGF1	37	331	783	13187	1.8826	0.00029937
GOTERM_BP_ALL	GO:0016477~cell migration	SYK, CTHRC1, SCNN1G, IL1B, IL6, VCAM1, THBS1, CEACAM1, ---, PLAU, MESP1, TGFB2, IL12A, IL8, SIX4, APC, VCAN, ICAM1, RELN	18	331	270	13187	2.65599	0.000465374
GOTERM_BP_ALL	GO:0010646~regulation of cell communication	TNFAIP3, SYK, RGS7, ---, INHBA, NOG, THBS1, FST, LTB, IL12A, WDR67, RAP1GAP2, IL1B, PDE8B, IGFBP5, GREM1, CFLAR, TLR6, APC, MDFIC, S1PR2, RGS4, CBS, PCSK9, IGFBP3, TLR4, RELN, F3, TNFSF15, KISS1R, CSF2, IL6, MAP3K2, KLK6, TGFB2, SCG5, PTGS2, TBC1D30, TNFRSF10A, C11orf9, AGT, TRIB3, KCNQ4, LPAR1	44	331	1017	13187	1.72365	0.000470003
GOTERM_BP_ALL	GO:0050776~regulation of immune response	SYK, TLR6, IL6, IL1B, C1R, C3, IL7R, IL27RA, TGFB2, TLR4, APOBEC3G, ICAM1, IL12A, CR1, ---, DEFB103A /// DEFB103B	16	331	222	13187	2.87134	0.000478761
GOTERM_BP_ALL	GO:0045785~positive regulation of cell adhesion	---, IL1B, APC, THBS1, COL8A1, CDK6, TGFB2, FGF1, IL12A	8	331	58	13187	5.49516	0.000579596
GOTERM_BP_ALL	GO:0006928~cell motion	SYK, SCNN1G, CTHRC1, IL1B, IL6, VCAM1, PLAUR, THBS1, ---, CEACAM1, HOXA2, PLAU, MESP1, HSPB1, TGFB2, IL12A, PTGS2, IL8, ARHGDIB, SIX4, LYPD3, APC, VCAN, RELN, ICAM1	25	331	462	13187	2.15584	0.000593011
GOTERM_BP_ALL	GO:0009611~response to wounding	ITGB6, SCNN1G, CXCL1, IL1B, IL6, PLAUR, THBS1, ---, TFPI, PLAU, KLK6, IL1RN, NOG, TGFB2, SCN9A, IL8, CR1, TLR6, VCAN, CXCL6, C1R, C3, PLA2G7, TLR4, AOX1, GAL, F3, SERPINB2	27	331	518	13187	2.0766	0.000597998
GOTERM_BP_ALL	GO:0030155~regulation of cell adhesion	---, IL1B, APC, THBS1, PRLR, CDK6, COL8A1, TGFB2, ICAM1, FGF1, IL12A, ARHGDIB, IL8	12	331	136	13187	3.51528	0.00061432
GOTERM_BP_ALL	GO:0048513~organ development	SYK, VCAM1, PLAUR, ARHGAP24, HOXA2, CEACAM1, ---, IL7R, INHBA, NOG, SCEL, THBS1, FST, S100A4, KRT6B, LTB, IL1B, IGFBP5, IL8, GREM1, SIX4, PLAU, TGIF2, SPRR1B, EHF, FLG, APC, KRT6A, HOXB9, PITX1, PCSK9, PRLR, WT1, MKX, COL8A1, KRT34, RELN, COL6A3, ADAM19, EN2, CSF2, FAS, FOXQ1, ALPK3, IL6, KLK6, MESP1, TGFB2, CSDA, PTGS2, BIK, CHRNA1, BCL11B, CASP14, MB, AGT, NR2E3, KCNQ4, CDK6, XDH, HOXA4, FGF1, …	64	331	1694	13187	1.50517	0.000723569
GOTERM_BP_ALL	GO:0009605~response to external stimulus	SYK, HRK, PLAUR, ---, TFPI, INHBA, IL1RN, NOG, CCL28, THBS1, LTB, IL1B, IL8, CR1, KYNU, PLAU, TLR6, LXN, CXCL6, MUC1, PCSK9, TLR4, TNFRSF11B, F3, ITGB6, CXCL1, SCNN1G, IL6, KLK6, TGFB2, SCN9A, PTGS2, VCAN, C3, C1R, NR2E3, PLA2G7, AOX1, GAL, SERPINB2	39	331	894	13187	1.73798	0.00092123
GOTERM_BP_ALL	GO:0050731~positive regulation of peptidyl-tyrosine phosphorylation	SYK, IL6, TLR4, IL12A, ---, AGT, CSF2	7	331	46	13187	6.06259	0.000945132
GOTERM_BP_ALL	GO:0043065~positive regulation of apoptosis	CASP4, HRK, MUC5AC, IL1B, COL4A3, INHBA, FAS, TGFB2, LTB, IL12A, PTGS2, CFLAR, BIK, TNFRSF10A, NOX5, CASP14, APC, ---, AGT, IGFBP3, PCSK9, TLR4, GAL	23	331	425	13187	2.15604	0.0010548
GOTERM_BP_ALL	GO:0040012~regulation of locomotion	---, MUC5AC, IL6, NEXN, APC, THBS1, AGT, IGFBP3, GREM1, IGFBP5, TGFB2, ICAM1, F3, IL8, KISS1R	14	331	192	13187	2.90499	0.00109715
GOTERM_BP_ALL	GO:0001932~regulation of protein amino acid phosphorylation	SYK, TLR6, IL1B, IL6, ---, MDFIC, AGT, MAP3K2, CBS, IGFBP3, TLR4, IL12A, CSF2	13	331	169	13187	3.06461	0.00112224
GOTERM_BP_ALL	GO:0030334~regulation of cell migration	---, MUC5AC, IL6, NEXN, APC, THBS1, AGT, IGFBP3, GREM1, IGFBP5, TGFB2, ICAM1, F3, KISS1R	13	331	169	13187	3.06461	0.00112224
GOTERM_BP_ALL	GO:0043068~positive regulation of programmed cell death	CASP4, HRK, MUC5AC, IL1B, COL4A3, INHBA, FAS, TGFB2, LTB, IL12A, PTGS2, CFLAR, BIK, TNFRSF10A, NOX5, CASP14, APC, ---, AGT, IGFBP3, PCSK9, TLR4, GAL	23	331	428	13187	2.14093	0.0011539
GOTERM_BP_ALL	GO:0010942~positive regulation of cell death	CASP4, HRK, MUC5AC, IL1B, COL4A3, INHBA, FAS, TGFB2, LTB, IL12A, PTGS2, CFLAR, BIK, TNFRSF10A, NOX5, CASP14, APC, ---, AGT, IGFBP3, PCSK9, TLR4, GAL	23	331	430	13187	2.13097	0.00121713
GOTERM_BP_ALL	GO:0045860~positive regulation of protein kinase activity	---, SYK, TLR6, IL1B, MDFIC, THBS1, MAP3K2, S1PR2, PRLR, TGFB2, RELN, TNFSF15, KISS1R, TNFRSF10A, LPAR1	15	331	219	13187	2.72876	0.00125455
GOTERM_BP_ALL	GO:0010647~positive regulation of cell communication	SYK, IL1B, IL6, ---, THBS1, KLK6, TGFB2, LTB, IL12A, PTGS2, CFLAR, TLR6, AGT, TLR4, RELN, F3, KISS1R, CSF2, LPAR1	19	331	323	13187	2.34352	0.00132531
GOTERM_BP_ALL	GO:0051674~localization of cell	SYK, CTHRC1, SCNN1G, IL1B, IL6, VCAM1, THBS1, CEACAM1, ---, PLAU, MESP1, TGFB2, IL12A, IL8, SIX4, APC, VCAN, ICAM1, RELN	18	331	299	13187	2.39839	0.00144523
GOTERM_BP_ALL	GO:0048870~cell motility	SYK, CTHRC1, SCNN1G, IL1B, IL6, VCAM1, THBS1, CEACAM1, ---, PLAU, MESP1, TGFB2, IL12A, IL8, SIX4, APC, VCAN, ICAM1, RELN	18	331	299	13187	2.39839	0.00144523
GOTERM_BP_ALL	GO:0070302~regulation of stress-activated protein kinase signaling pathway	SYK, TLR6, CBS, IL1B, TGFB2, TLR4, MDFIC, MAP3K2	8	331	68	13187	4.68704	0.00151048
GOTERM_BP_ALL	GO:0007398~ectoderm development	FOXQ1, SPRR1B, CASP14, FLG, APC, KRT6B, KRT6A, SCEL, KRT34, TGFB2, FST, LTB, PTGS2	13	331	176	13187	2.94272	0.0015898
GOTERM_BP_ALL	GO:0009966~regulation of signal transduction	TNFAIP3, SYK, RGS7, ---, INHBA, NOG, THBS1, LTB, IL12A, RAP1GAP2, IL1B, WDR67, IGFBP5, GREM1, CFLAR, TLR6, APC, MDFIC, S1PR2, RGS4, CBS, IGFBP3, PCSK9, TLR4, RELN, F3, TNFSF15, CSF2, IL6, MAP3K2, KLK6, TGFB2, TBC1D30, TNFRSF10A, AGT, TRIB3, LPAR1	37	331	860	13187	1.71404	0.00161419
GOTERM_BP_ALL	GO:0033674~positive regulation of kinase activity	---, SYK, TLR6, IL1B, MDFIC, THBS1, MAP3K2, S1PR2, PRLR, TGFB2, RELN, TNFSF15, KISS1R, TNFRSF10A, LPAR1	15	331	226	13187	2.64424	0.00169037
GOTERM_BP_ALL	GO:0048519~negative regulation of biological process	AMIGO2, TNFAIP3, HRK, BTC, MUC5AC, RGS7, HOXA2, ---, KLK3, RARRES1, COL4A3, IL7R, INHBA, NOG, THBS1, FST, LTB, IL1B, PDE8B, IL12A, IGFBP5, IFITM1, IL8, GREM1, CFLAR, PLAU, APC, RGS4, IGFBP3, PCSK9, PRLR, WT1, NR2C1, TLR4, TNFRSF11B, F3, TNFSF15, KISS1R, CSF2, FGFBP1, FAS, TNIP1, CXCL1, TNFRSF18, IL6, PSMB8, HSPB1, IL27RA, TGFB2, RARRES3, CSDA, ARHGDIB, PTGS2, ZNF238, BCL11B, AGT, NR2E3, GOPC, KCN…	65	331	1787	13187	1.44913	0.00170953
BIOCARTA	h_LairPathway:Cells and Molecules involved in local acute inflammatory response	IL6, VCAM1, ICAM1, C3, IL8	5	50	16	1413	8.83125	0.00171063
GOTERM_BP_ALL	GO:0006952~defense response	ITGB6, CXCL1, IL1B, IL6, TRD@, THBS1, NCF2, ---, IFIH1, INHBA, IL1RN, IL27RA, SCN9A, IL12A, IL8, CR1, KYNU, TLR6, CXCL6, C3, C1R, PLA2G7, TLR4, AOX1, APOBEC3G, GAL, F3, TNIP1, DEFB103A /// DEFB103B	28	331	587	13187	1.90037	0.00172958
GOTERM_BP_ALL	GO:0001817~regulation of cytokine production	---, SYK, TLR6, IL6, IL1B, INHBA, THBS1, AGT, IL27RA, TGFB2, TLR4, LTB, IL12A, TNFSF15	13	331	180	13187	2.87732	0.00192226
GOTERM_BP_ALL	GO:0040011~locomotion	SYK, CXCL1, CTHRC1, SCNN1G, IL1B, IL6, VCAM1, PLAUR, THBS1, CEACAM1, ---, PLAU, MESP1, CCL28, TGFB2, IL12A, IL8, SIX4, APC, VCAN, CXCL6, ICAM1, RELN	22	331	419	13187	2.09183	0.00202955
GOTERM_BP_ALL	GO:0043506~regulation of JUN kinase activity	SYK, TLR6, CBS, IL1B, MDFIC, MAP3K2	6	331	37	13187	6.46052	0.00214964
GOTERM_BP_ALL	GO:0048584~positive regulation of response to stimulus	---, SYK, TLR6, IL6, IL1B, THBS1, C1R, C3, AGT, IL27RA, TGFB2, TLR4, IL12A, F3, IL8, CR1	15	331	232	13187	2.57585	0.00215805
GOTERM_BP_ALL	GO:0043405~regulation of MAP kinase activity	---, SYK, TLR6, IL1B, MDFIC, THBS1, S1PR2, MAP3K2, TRIB3, RGS4, CBS, LPAR1	11	331	136	13187	3.22234	0.00220664
GOTERM_BP_ALL	GO:0045859~regulation of protein kinase activity	SYK, IL1B, THBS1, MAP3K2, ---, RGS4, CBS, TGFB2, TNFRSF10A, TLR6, APC, MDFIC, S1PR2, TRIB3, PRLR, RELN, TNFSF15, KISS1R, LPAR1	19	331	339	13187	2.23291	0.00223598
GOTERM_BP_ALL	GO:0001775~cell activation	SYK, TLR6, BCL11B, IL6, VCAM1, APC, AGT, IL7R, PRLR, FAS, TLR4, BANK1, LTB, ICAM1, IL8, HSH2D, CSF2	17	331	285	13187	2.37641	0.0022429
GOTERM_BP_ALL	GO:0051347~positive regulation of transferase activity	---, SYK, TLR6, IL1B, MDFIC, THBS1, MAP3K2, S1PR2, PRLR, TGFB2, RELN, TNFSF15, KISS1R, TNFRSF10A, LPAR1	15	331	234	13187	2.55384	0.00233711
GOTERM_BP_ALL	GO:0002684~positive regulation of immune system process	---, SYK, TLR6, IL6, IL1B, VCAM1, THBS1, C1R, C3, IL7R, IL27RA, TGFB2, TLR4, ICAM1, IL12A, CR1	15	331	234	13187	2.55384	0.00233711
GOTERM_BP_ALL	GO:0050900~leukocyte migration	SYK, IL1B, TGFB2, IL6, VCAM1, ICAM1, IL8	7	331	55	13187	5.07053	0.00242376
GOTERM_BP_ALL	GO:0042327~positive regulation of phosphorylation	---, SYK, IL6, IL1B, THBS1, AGT, TLR4, IL12A, CSF2	9	331	94	13187	3.81446	0.00243069
GOTERM_BP_ALL	GO:0048731~system development	SYK, ---, HOXA2, IL7R, INHBA, SCEL, THBS1, KRT6B, IL1B, IL8, IGFBP5, FST, SIX4, PLAU, TGIF2, SLITRK6, SPRR1B, EHF, APC, KRT6A, PITX1, GREM1, PCSK9, HOXB9, PRLR, WT1, TNFRSF11B, RELN, CSF2, IGFBP3, ALPK3, KLK6, MESP1, FAS, CSDA, BIK, BCL11B, VCAN, CDK6, XDH, CLDN11, FGF1, PTGS2, SYCP2, HK2, VCAM1, PLAUR, ARHGAP24, CEACAM1, NOG, S100A4, LTB, SDCBP2, FLG, MKX, COL8A1, KRT34, COL6A3, EN2, ADAM19, FOX…	78	331	2271	13187	1.36834	0.00250357
GOTERM_BP_ALL	GO:0006954~inflammatory response	ITGB6, CXCL1, IL1B, IL6, THBS1, ---, IL1RN, SCN9A, IL8, CR1, TLR6, C3, C1R, CXCL6, PLA2G7, AOX1, TLR4, GAL, F3	18	331	316	13187	2.26936	0.00259274
GOTERM_BP_ALL	GO:0051781~positive regulation of cell division	MACC1, BTC, IL1B, TGFB2, APC, FGF1, ---	6	331	39	13187	6.12921	0.00272604
GOTERM_BP_ALL	GO:0032879~regulation of localization	SYK, MUC5AC, IL6, IL1B, BTC, THBS1, SLC26A4, ---, INHBA, FST, TGFB2, LTB, PDE8B, SCG5, PTGS2, IGFBP5, GREM1, NOX5, NEXN, APC, C3, AGT, PCSK9, IGFBP3, GOPC, ICAM1, TNFSF15, F3, KISS1R	28	331	607	13187	1.83775	0.00272853
GOTERM_BP_ALL	GO:0009967~positive regulation of signal transduction	SYK, IL1B, IL6, THBS1, ---, KLK6, TGFB2, LTB, IL12A, CFLAR, TLR6, AGT, TLR4, RELN, F3, CSF2, LPAR1	17	331	291	13187	2.32742	0.00276512
GOTERM_BP_ALL	GO:0002250~adaptive immune response	FAS, TLR6, GNL1, TLR4, ICAM1, C3, C1R, CR1	8	331	76	13187	4.19367	0.00287466
GOTERM_BP_ALL	GO:0002460~adaptive immune response based on somatic recombination of immune receptors built from immunoglobulin superfamily domains	FAS, TLR6, GNL1, TLR4, ICAM1, C3, C1R, CR1	8	331	76	13187	4.19367	0.00287466
GOTERM_BP_ALL	GO:0051240~positive regulation of multicellular organismal process	---, BTC, IL6, IL1B, THBS1, C11orf9, AGT, IL27RA, TGFB2, FST, TLR4, LTB, IL12A, PTGS2, F3, KISS1R	15	331	240	13187	2.48999	0.00294584
GOTERM_BP_ALL	GO:0010562~positive regulation of phosphorus metabolic process	---, SYK, IL6, IL1B, THBS1, AGT, TLR4, IL12A, CSF2	9	331	97	13187	3.69648	0.00295906
GOTERM_BP_ALL	GO:0045937~positive regulation of phosphate metabolic process	---, SYK, IL6, IL1B, THBS1, AGT, TLR4, IL12A, CSF2	9	331	97	13187	3.69648	0.00295906
GOTERM_BP_ALL	GO:0010740~positive regulation of protein kinase cascade	TLR6, IL6, IL1B, ---, AGT, CFLAR, TLR4, TGFB2, LTB, IL12A, F3, CSF2, LPAR1	12	331	166	13187	2.87999	0.00306918
GOTERM_BP_ALL	GO:0043066~negative regulation of apoptosis	TNFAIP3, AMIGO2, HRK, TNFRSF18, BTC, IL6, IL1B, THBS1, ---, FAS, HSPB1, CSDA, CFLAR, BCL11B, APC, AGT, PRLR, F3, CSF2, SERPINB2	19	331	349	13187	2.16893	0.00307007
GOTERM_BP_ALL	GO:0043549~regulation of kinase activity	SYK, IL1B, THBS1, MAP3K2, ---, RGS4, CBS, TGFB2, TNFRSF10A, TLR6, APC, MDFIC, S1PR2, TRIB3, PRLR, RELN, TNFSF15, KISS1R, LPAR1	19	331	350	13187	2.16274	0.00313651
GOTERM_BP_ALL	GO:0051270~regulation of cell motion	---, MUC5AC, IL6, NEXN, APC, THBS1, AGT, IGFBP3, GREM1, IGFBP5, TGFB2, ICAM1, F3, KISS1R	13	331	193	13187	2.68352	0.00344064
GOTERM_BP_ALL	GO:0043069~negative regulation of programmed cell death	TNFAIP3, AMIGO2, HRK, TNFRSF18, BTC, IL6, IL1B, THBS1, ---, FAS, HSPB1, CSDA, CFLAR, BCL11B, APC, AGT, PRLR, F3, CSF2, SERPINB2	19	331	354	13187	2.1383	0.00349246
GOTERM_BP_ALL	GO:0006950~response to stress	SYK, HRK, TRD@, PLAUR, ---, TFPI, DIO2, IFIH1, IL1RN, INHBA, NOG, GNL1, THBS1, IL1B, IL12A, IL8, CR1, KYNU, PLAU, TLR6, APC, MDFIC, CXCL6, PCSK9, TLR4, RELN, KMO, F3, SCARA3, TNIP1, ITGB6, CXCL1, SCNN1G, IL6, ATXN3, NCF2, MAP3K2, KLK6, HSPB1, IL27RA, TGFB2, SCN9A, CSDA, PTGS2, MB, VCAN, C3, C1R, AGT, ERRFI1, TRIB3, PLA2G7, AOX1, GAL, APOBEC3G, SERPINH1, SERPINB2, DEFB103A /// DEFB103B	59	331	1635	13187	1.43765	0.00358479
GOTERM_BP_ALL	GO:0060548~negative regulation of cell death	TNFAIP3, AMIGO2, HRK, TNFRSF18, BTC, IL6, IL1B, THBS1, ---, FAS, HSPB1, CSDA, CFLAR, BCL11B, APC, AGT, PRLR, F3, CSF2, SERPINB2	19	331	355	13187	2.13228	0.00366797
GOTERM_BP_ALL	GO:0051246~regulation of protein metabolic process	---, SYK, IL6, IL1B, PLAUR, THBS1, PSMB8, SERPINB4, MAP3K2, DIO2, CBS, HSPB1, IL12A, IGFBP5, CPEB2, TLR6, APC, MDFIC, AGT, PCSK9, IGFBP3, TLR4, CSF2	25	331	535	13187	1.86168	0.00419985
GOTERM_BP_ALL	GO:0050865~regulation of cell activation	---, SYK, IL1B, IL6, VCAM1, INHBA, THBS1, IL7R, FAS, IL27RA, TLR4, GAL, IL12A	12	331	173	13187	2.76346	0.00420442
GOTERM_BP_ALL	GO:0002683~negative regulation of immune system process	---, INHBA, THBS1, IL7R, GREM1, FAS, IL27RA, TGFB2, GAL	8	331	82	13187	3.88682	0.00440321
GOTERM_BP_ALL	GO:0050793~regulation of developmental process	SYK, IL6, IL1B, BTC, THBS1, IL7R, HOXA2, ---, KLK3, KLK6, COL4A3, TNFRSF11B, INHBA, NOG, FAS, IL27RA, FST, TGFB2, TGIF2, APC, C11orf9, AGT, IGFBP3, PRLR, CDK6, XDH, TLR4, F3, CSF2, CDC42EP1	29	331	663	13187	1.74262	0.00470323
GOTERM_BP_ALL	GO:0048518~positive regulation of biological process	SYK, HRK, MUC5AC, ---, HOXA2, IL7R, COL4A3, INHBA, THBS1, IL12A, IL1B, IL8, FST, SIX4, CFLAR, TGIF2, NOX5, EHF, APC, MDFIC, KRT6A, S1PR2, PCSK9, HOXB9, WT1, MACC1, RELN, CSF2, IGFBP3, CDC42EP1, PSMB8, KLK6, FAS, CSDA, BIK, BCL11B, C1R, C3, ARID1B, CDK6, FGF1, PTGS2, CASP4, BTC, VCAM1, AREG, NOG, LTB, CR1, TLR6, COL8A1, TLR4, TNFSF15, F3, KISS1R, IL6, IL27RA, TGFB2, TNFRSF10A, CASP14, C11orf9, AGT…	69	331	2007	13187	1.36968	0.00479451
GOTERM_BP_ALL	GO:0051338~regulation of transferase activity	SYK, IL1B, THBS1, MAP3K2, ---, RGS4, CBS, TGFB2, TNFRSF10A, TLR6, APC, MDFIC, S1PR2, TRIB3, PRLR, RELN, TNFSF15, KISS1R, LPAR1	19	331	364	13187	2.07955	0.00480108
GOTERM_BP_ALL	GO:0050896~response to stimulus	MR1, SYK, OAS1, HRK, OAS3, ---, DIO2, COL4A3, IL7R, INHBA, CCL28, GNL1, THBS1, CTSC, IL1B, IL12A, SLC6A14, IL8, IFITM1, TFPI, PLAU, LXN, APC, MDFIC, S1PR2, MUC1, PCSK9, RELN, TNFRSF11B, CSF2, SCNN1G, PSMB8, NCF2, KLK6, GBP1, FAS, SCN9A, OAS2, CSDA, ARHGDIB, SCNN1A, VCAN, C1R, C3, TRIB3, GBP3, XDH, APOBEC3G, SERPINH1, KMO, PTGS2, IFI44L, SERPINB2, TRD@, PLAUR, SERPINB4, IFIH1, IL1RN, NOG, LTB, CR1…	98	331	3060	13187	1.27592	0.00503891
GOTERM_BP_ALL	GO:0006916~anti-apoptosis	TNFAIP3, AMIGO2, ---, HRK, TNFRSF18, IL1B, THBS1, PRLR, FAS, HSPB1, CFLAR, F3, CSF2, SERPINB2	13	331	203	13187	2.55132	0.00515175
GOTERM_BP_ALL	GO:0046328~regulation of JNK cascade	SYK, TLR6, CBS, IL1B, TLR4, MDFIC, MAP3K2	7	331	64	13187	4.35749	0.00519841
GOTERM_BP_ALL	GO:0032103~positive regulation of response to external stimulus	---, IL6, TLR4, THBS1, C3, F3, IL8, AGT	7	331	64	13187	4.35749	0.00519841
GOTERM_BP_ALL	GO:0001934~positive regulation of protein amino acid phosphorylation	SYK, IL1B, IL6, TLR4, IL12A, ---, AGT, CSF2	8	331	86	13187	3.70604	0.00571942
GOTERM_BP_ALL	GO:0048523~negative regulation of cellular process	AMIGO2, TNFAIP3, HRK, BTC, MUC5AC, RGS7, HOXA2, ---, RARRES1, COL4A3, INHBA, NOG, THBS1, FST, LTB, IL1B, PDE8B, IL12A, IGFBP5, IFITM1, IL8, GREM1, CFLAR, APC, RGS4, IGFBP3, PCSK9, PRLR, WT1, NR2C1, TLR4, F3, TNFSF15, KISS1R, CSF2, FAS, FGFBP1, TNFRSF18, CXCL1, IL6, PSMB8, HSPB1, TGFB2, RARRES3, CSDA, ARHGDIB, PTGS2, ZNF238, BCL11B, AGT, NR2E3, GOPC, KCNQ4, CDK6, GAL, SERPINB2	58	331	1637	13187	1.41155	0.00577431
GOTERM_BP_ALL	GO:0051302~regulation of cell division	MACC1, BTC, IL1B, TGFB2, APC, FGF1, ---	6	331	47	13187	5.08594	0.00617415
GOTERM_BP_ALL	GO:0032268~regulation of cellular protein metabolic process	---, SYK, IL1B, IL6, PSMB8, THBS1, MAP3K2, DIO2, HSPB1, CBS, IL12A, IGFBP5, CPEB2, TLR6, MDFIC, AGT, IGFBP3, PCSK9, TLR4, CSF2	22	331	463	13187	1.89304	0.00638903
GOTERM_BP_ALL	GO:0050730~regulation of peptidyl-tyrosine phosphorylation	SYK, IL6, TLR4, IL12A, ---, AGT, CSF2	7	331	67	13187	4.16238	0.00650216
GOTERM_BP_ALL	GO:0048522~positive regulation of cellular process	CASP4, SYK, HRK, BTC, MUC5AC, VCAM1, ---, HOXA2, COL4A3, IL7R, AREG, INHBA, NOG, THBS1, LTB, IL1B, IL12A, MACC1, SIX4, CFLAR, NOX5, TGIF2, TLR6, EHF, APC, MDFIC, KRT6A, S1PR2, HOXB9, IGFBP3, PCSK9, WT1, COL8A1, TLR4, RELN, F3, TNFSF15, KISS1R, CSF2, CDC42EP1, FAS, IL6, PSMB8, KLK6, TGFB2, PTGS2, BIK, TNFRSF10A, BCL11B, CASP14, C11orf9, C3, AGT, NR2E3, ARID1B, CDK6, GAL, ICAM1, FGF1, DEFB103A /// …	63	331	1824	13187	1.37605	0.00671506
GOTERM_BP_ALL	GO:0043410~positive regulation of MAPKKK cascade	IL1B, TGFB2, IL6, TLR4, AGT, ---, LPAR1	6	331	48	13187	4.97998	0.00675399
GOTERM_BP_ALL	GO:0050920~regulation of chemotaxis	---, IL6, THBS1, F3, IL8, GREM1	5	331	31	13187	6.42579	0.00710832
GOTERM_BP_ALL	GO:0008544~epidermis development	FOXQ1, SPRR1B, CASP14, FLG, APC, SCEL, KRT34, TGFB2, FST, LTB, PTGS2	11	331	162	13187	2.70518	0.00761416
GOTERM_BP_ALL	GO:0045321~leukocyte activation	SYK, TLR6, BCL11B, VCAM1, APC, IL7R, PRLR, FAS, TLR4, BANK1, ICAM1, IL8, HSH2D, CSF2	14	331	241	13187	2.31435	0.00781184
GOTERM_BP_ALL	GO:0043507~positive regulation of JUN kinase activity	SYK, TLR6, IL1B, MDFIC, MAP3K2	5	331	32	13187	6.22498	0.00796668
GOTERM_BP_ALL	GO:0002694~regulation of leukocyte activation	---, SYK, IL6, IL1B, VCAM1, INHBA, THBS1, IL7R, FAS, IL27RA, GAL, IL12A	11	331	164	13187	2.67219	0.00827156
GOTERM_BP_ALL	GO:0050778~positive regulation of immune response	SYK, IL27RA, TLR6, IL1B, TGFB2, TLR4, IL12A, C3, C1R, CR1	10	331	141	13187	2.82552	0.00900957
GOTERM_BP_ALL	GO:0009888~tissue development	FOXQ1, PLAUR, KRT6B, PLAU, EHF, KLK6, MESP1, NOG, SCEL, TGFB2, FST, S100A4, LTB, PTGS2, IGFBP5, GREM1, SIX4, CHRNA1, WT1, SPRR1B, CASP14, FLG, APC, KRT6A, AGT, PITX1, KRT34	27	331	634	13187	1.69665	0.0092492
GOTERM_BP_ALL	GO:0031347~regulation of defense response	TLR6, IL6, TLR4, APOBEC3G, PTGS2, IL12A, C3, AGT, ---, DEFB103A /// DEFB103B	10	331	142	13187	2.80563	0.00941456
KEGG_PATHWAY	hsa04610:Complement and coagulation cascades	TFPI, PLAUR, C3, C1R, F3, CR1, PLAU	7	130	68	4722	3.73914	0.0101351
GOTERM_BP_ALL	GO:0051094~positive regulation of developmental process	SYK, BTC, IL1B, IL6, THBS1, IL7R, ---, INHBA, FST, TGFB2, TGIF2, APC, AGT, IGFBP3, F3, CSF2	15	331	277	13187	2.15739	0.0101913
GOTERM_BP_ALL	GO:0042035~regulation of cytokine biosynthetic process	INHBA, SYK, TLR6, IL1B, IL6, TLR4, LTB	7	331	74	13187	3.76864	0.0104435
GOTERM_BP_ALL	GO:0030595~leukocyte chemotaxis	SYK, IL1B, TGFB2, IL6, IL8	5	331	35	13187	5.69141	0.0109411
GOTERM_BP_ALL	GO:0040017~positive regulation of locomotion	---, IL6, APC, THBS1, AGT, TGFB2, ICAM1, IL8, F3	8	331	98	13187	3.25224	0.0114409
GOTERM_BP_ALL	GO:0051249~regulation of lymphocyte activation	SYK, IL6, IL1B, VCAM1, INHBA, IL7R, FAS, IL27RA, GAL, IL12A	10	331	147	13187	2.7102	0.0116493
GOTERM_BP_ALL	GO:0043406~positive regulation of MAP kinase activity	---, SYK, TLR6, IL1B, MDFIC, THBS1, S1PR2, MAP3K2, LPAR1	8	331	99	13187	3.21938	0.0120559
GOTERM_BP_ALL	GO:0051046~regulation of secretion	SYK, BTC, IL6, IL1B, INHBA, AGT, FST, TGFB2, PDE8B, SCG5, TNFSF15, KISS1R	12	331	200	13187	2.39039	0.0121058
GOTERM_BP_ALL	GO:0060326~cell chemotaxis	SYK, IL1B, TGFB2, IL6, IL8	5	331	37	13187	5.38377	0.0132742
GOTERM_BP_ALL	GO:0048856~anatomical structure development	SYK, ---, HOXA2, IL7R, INHBA, SCEL, THBS1, KRT6B, IL1B, IL8, IGFBP5, FST, SIX4, PLAU, TGIF2, SLITRK6, SPRR1B, EHF, APC, KRT6A, PITX1, GREM1, PCSK9, HOXB9, PRLR, WT1, TNFRSF11B, RELN, CSF2, IGFBP3, ALPK3, KLK6, MESP1, FAS, CSDA, BIK, BCL11B, VCAN, CDK6, XDH, CLDN11, FGF1, PTGS2, SYCP2, HK2, VCAM1, PLAUR, ARHGAP24, CEACAM1, NOG, S100A4, LTB, SDCBP2, FLG, MKX, COL8A1, KRT34, COL6A3, EN2, ADAM19, FOX…	79	331	2465	13187	1.27682	0.0135539
REACTOME_PATHWAY	REACT_13552:Integrin cell surface interactions	COL4A3, ---, ITGB6, THBS1, VCAM1, ICAM1, PECAM1, ITGB8	7	78	80	3088	3.4641	0.0137309
GOTERM_BP_ALL	GO:0030336~negative regulation of cell migration	---, MUC5AC, THBS1, GREM1, IGFBP3, IGFBP5, KISS1R	6	331	57	13187	4.19367	0.0137741
GOTERM_BP_ALL	GO:0031399~regulation of protein modification process	SYK, TLR6, IL1B, IL6, MDFIC, ---, PSMB8, AGT, MAP3K2, CBS, IGFBP3, TLR4, IL12A, CSF2	15	331	288	13187	2.07499	0.0139305
GOTERM_BP_ALL	GO:0080135~regulation of cellular response to stress	SYK, TLR6, CBS, IL1B, TGFB2, TLR4, MDFIC, MAP3K2	8	331	102	13187	3.1247	0.0140439
GOTERM_BP_ALL	GO:0000187~activation of MAPK activity	---, SYK, IL1B, MDFIC, THBS1, MAP3K2, S1PR2, LPAR1	7	331	80	13187	3.48599	0.0149708
GOTERM_BP_ALL	GO:0051239~regulation of multicellular organismal process	SYK, BTC, ---, HOXA2, KLK3, COL4A3, IL7R, INHBA, NOG, THBS1, FST, LTB, IL12A, IL1B, PLAU, TGIF2, TLR6, APC, IGFBP3, PCSK9, PRLR, TLR4, TNFRSF11B, F3, TNFSF15, KISS1R, FAS, IL6, IL27RA, TGFB2, PTGS2, C11orf9, AGT, KCNQ4, CDK6, XDH	35	331	925	13187	1.50745	0.015349
GOTERM_BP_ALL	GO:0042330~taxis	SYK, CXCL1, IL6, IL1B, PLAUR, CXCL6, PLAU, CCL28, TGFB2, IL8	10	331	154	13187	2.58701	0.0154155
GOTERM_BP_ALL	GO:0006935~chemotaxis	SYK, CXCL1, IL6, IL1B, PLAUR, CXCL6, PLAU, CCL28, TGFB2, IL8	10	331	154	13187	2.58701	0.0154155
GOTERM_BP_ALL	GO:0042102~positive regulation of T cell proliferation	SYK, IL1B, IL6, VCAM1, IL12A	5	331	39	13187	5.10768	0.0159018
GOTERM_BP_ALL	GO:0022405~hair cycle process	FOXQ1, FST, TGFB2, APC, PTGS2	5	331	40	13187	4.97998	0.0173295
GOTERM_BP_ALL	GO:0001942~hair follicle development	FOXQ1, FST, TGFB2, APC, PTGS2	5	331	40	13187	4.97998	0.0173295
GOTERM_BP_ALL	GO:0022404~molting cycle process	FOXQ1, FST, TGFB2, APC, PTGS2	5	331	40	13187	4.97998	0.0173295
GOTERM_BP_ALL	GO:0032101~regulation of response to external stimulus	---, IL6, THBS1, C3, AGT, PLAU, GREM1, TLR4, PTGS2, F3, IL8	10	331	158	13187	2.52151	0.0179335
GOTERM_BP_ALL	GO:0002703~regulation of leukocyte mediated immunity	IL7R, SYK, IL27RA, IL1B, IL12A, C3	6	331	61	13187	3.91868	0.0180605
GOTERM_BP_ALL	GO:0040013~negative regulation of locomotion	---, MUC5AC, THBS1, GREM1, IGFBP3, IGFBP5, KISS1R	6	331	61	13187	3.91868	0.0180605
GOTERM_BP_ALL	GO:0009266~response to temperature stimulus	---, LXN, IL1B, THBS1, AGT, DIO2, HSPB1, CSDA	7	331	84	13187	3.31999	0.0186531
GOTERM_BP_ALL	GO:0008219~cell death	TNFAIP3, CASP4, HRK, TNFRSF18, MUC5AC, IL1B, IL6, ATXN3, CARD6, THBS1, ---, IL24, COL4A3, TNFRSF11B, FAS, HSPB1, TGFB2, LTB, GREM1, BIK, CFLAR, TNFRSF10A, CASP14, TRIB3, SPG20, SYCP2, TNFSF15, F3	28	331	706	13187	1.58005	0.0187569
GOTERM_BP_ALL	GO:0042633~hair cycle	FOXQ1, FST, TGFB2, APC, PTGS2	5	331	41	13187	4.85852	0.0188347
GOTERM_BP_ALL	GO:0042303~molting cycle	FOXQ1, FST, TGFB2, APC, PTGS2	5	331	41	13187	4.85852	0.0188347
GOTERM_BP_ALL	GO:0051092~positive regulation of NF-kappaB transcription factor activity	IL1B, IL6, TLR4, ICAM1, AGT	5	331	41	13187	4.85852	0.0188347
GOTERM_BP_ALL	GO:0010648~negative regulation of cell communication	TNFAIP3, IL1B, RGS7, THBS1, ---, RGS4, NOG, PTGS2, IGFBP5, GREM1, APC, AGT, IGFBP3, KCNQ4	13	331	242	13187	2.14016	0.0190753
GOTERM_BP_ALL	GO:0002443~leukocyte mediated immunity	FAS, GNL1, IL6, ICAM1, C3, C1R, CR1	7	331	85	13187	3.28093	0.0196623
GOTERM_BP_ALL	GO:0042060~wound healing	SCNN1G, TFPI, IL6, IL1B, PLAUR, PLAU, KLK6, NOG, TGFB2, F3, SERPINB2	11	331	188	13187	2.33106	0.0201264
GOTERM_BP_ALL	GO:0016265~death	TNFAIP3, CASP4, HRK, TNFRSF18, MUC5AC, IL1B, IL6, ATXN3, CARD6, THBS1, ---, IL24, COL4A3, TNFRSF11B, FAS, HSPB1, TGFB2, LTB, GREM1, BIK, CFLAR, TNFRSF10A, CASP14, TRIB3, SPG20, SYCP2, TNFSF15, F3	28	331	711	13187	1.56894	0.0201395
GOTERM_BP_ALL	GO:0045087~innate immune response	TLR6, TLR4, APOBEC3G, IFIH1, C3, NCF2, C1R, CR1, KYNU	9	331	135	13187	2.65599	0.0201887
GOTERM_BP_ALL	GO:0051271~negative regulation of cell motion	---, MUC5AC, THBS1, GREM1, IGFBP3, IGFBP5, KISS1R	6	331	63	13187	3.79427	0.0205003
GOTERM_BP_ALL	GO:0045765~regulation of angiogenesis	COL4A3, ---, IL1B, IL6, THBS1, F3, KLK3	6	331	63	13187	3.79427	0.0205003
GOTERM_BP_ALL	GO:0060341~regulation of cellular localization	SYK, IL6, IL1B, INHBA, APC, AGT, GOPC, TGFB2, FST, SCG5, PDE8B, TNFSF15, KISS1R	13	331	246	13187	2.10536	0.021378
GOTERM_BP_ALL	GO:0050867~positive regulation of cell activation	---, SYK, IL6, IL1B, VCAM1, THBS1, IL7R, TLR4, IL12A	8	331	111	13187	2.87134	0.021401
GOTERM_BP_ALL	GO:0007243~protein kinase cascade	SYK, IL1B, THBS1, MAP3K2, ---, RGS4, TNFRSF10A, TLR6, FYB, MDFIC, S1PR2, PRLR, TLR4, FGF1, TNFSF15, KISS1R, LPAR1	17	331	366	13187	1.85049	0.0220712
GOTERM_BP_ALL	GO:0042063~gliogenesis	CDK6, TGFB2, RELN, VCAN, C11orf9, AGT	6	331	65	13187	3.67753	0.023146
GOTERM_BP_ALL	GO:0007275~multicellular organismal development	SYK, HOXA2, ---, SHISA3, IL7R, INHBA, SCEL, THBS1, KRT6B, IL1B, IL8, IGFBP5, FST, SIX4, PLAU, TGIF2, SLITRK6, SPRR1B, EHF, APC, KRT6A, PITX1, GREM1, PCSK9, HOXB9, PRLR, WT1, PLXNC1, TNFRSF11B, RELN, CSF2, IGFBP3, ALPK3, KLK6, MESP1, FAS, SCN9A, CSDA, ARHGDIB, BIK, BCL11B, HMGA2, VCAN, CDK6, XDH, CLDN11, FGF1, PTGS2, SYCP2, HK2, WNT10A, VCAM1, PLAUR, ARHGAP24, CEACAM1, NOG, S100A4, LTB, SDCBP2, FL…	86	331	2785	13187	1.23024	0.0234145
GOTERM_BP_ALL	GO:0006915~apoptosis	TNFAIP3, CASP4, HRK, TNFRSF18, MUC5AC, IL1B, IL6, CARD6, THBS1, ---, IL24, COL4A3, TNFRSF11B, FAS, LTB, GREM1, BIK, CFLAR, TNFRSF10A, CASP14, TRIB3, F3, TNFSF15, SYCP2	24	331	590	13187	1.62061	0.0237104
GOTERM_BP_ALL	GO:0001819~positive regulation of cytokine production	---, IL27RA, IL1B, IL6, TLR4, THBS1, IL12A, AGT	7	331	89	13187	3.13347	0.0240697
GOTERM_BP_ALL	GO:0030335~positive regulation of cell migration	---, TGFB2, IL6, THBS1, ICAM1, APC, F3, AGT	7	331	89	13187	3.13347	0.0240697
GOTERM_BP_ALL	GO:0051049~regulation of transport	SYK, BTC, IL1B, IL6, THBS1, ---, INHBA, FST, TGFB2, LTB, PDE8B, SCG5, PTGS2, NOX5, C3, AGT, PCSK9, GOPC, TNFSF15, KISS1R	19	331	433	13187	1.74817	0.0248972
GOTERM_BP_ALL	GO:0050795~regulation of behavior	---, IL6, THBS1, F3, IL8, GREM1	5	331	45	13187	4.42665	0.0256501
GOTERM_BP_ALL	GO:0046883~regulation of hormone secretion	INHBA, FST, IL1B, PDE8B, SCG5, KISS1R	6	331	67	13187	3.56775	0.0260032
KEGG_PATHWAY	hsa04621:NOD-like receptor signaling pathway	TNFAIP3, CXCL1, IL1B, IL6, CARD6, IL8	6	130	62	4722	3.51514	0.0263013
GOTERM_BP_ALL	GO:0048660~regulation of smooth muscle cell proliferation	IGFBP5, IL6, PTGS2, IL12A, IGFBP3	5	331	46	13187	4.33042	0.0275568
GOTERM_BP_ALL	GO:0051604~protein maturation	SERPINH1, SCG5, C3, C1R, F3, CR1, PCSK9, KLK6	8	331	117	13187	2.72409	0.0275806
GOTERM_BP_ALL	GO:0012501~programmed cell death	TNFAIP3, CASP4, HRK, TNFRSF18, MUC5AC, IL1B, IL6, CARD6, THBS1, ---, IL24, COL4A3, TNFRSF11B, FAS, LTB, GREM1, BIK, CFLAR, TNFRSF10A, CASP14, TRIB3, F3, TNFSF15, SYCP2	24	331	599	13187	1.59626	0.0276564
GOTERM_BP_ALL	GO:0002526~acute inflammatory response	IL1B, IL6, TLR4, C3, C1R, F3, CR1	7	331	92	13187	3.0313	0.0277787
GOTERM_BP_ALL	GO:0002449~lymphocyte mediated immunity	FAS, GNL1, ICAM1, C3, C1R, CR1	6	331	69	13187	3.46434	0.0290765
GOTERM_BP_ALL	GO:0010817~regulation of hormone levels	IL6, GAL, RELN, ---, DIO2, SCG5, AGT, KLK6, HSD3B1	9	331	145	13187	2.47282	0.0293891
GOTERM_BP_ALL	GO:0048534~hemopoietic or lymphoid organ development	SYK, BCL11B, VCAM1, MB, INHBA, APC, IL7R, CDK6, FAS, TGFB2, LTB, SIX4, CSF2	13	331	259	13187	1.99969	0.0302982
GOTERM_BP_ALL	GO:0042108~positive regulation of cytokine biosynthetic process	SYK, TLR6, IL1B, TLR4, LTB	5	331	48	13187	4.14999	0.0316178
GOTERM_BP_ALL	GO:0044093~positive regulation of molecular function	SYK, IL1B, IL6, PSMB8, THBS1, MAP3K2, ---, COL4A3, TGFB2, TNFRSF10A, TLR6, MDFIC, AGT, S1PR2, PRLR, TLR4, ICAM1, RELN, F3, TNFSF15, KISS1R, LPAR1	23	331	577	13187	1.58807	0.0327999
GOTERM_BP_ALL	GO:0045595~regulation of cell differentiation	SYK, BTC, IL6, IL7R, HOXA2, KLK6, INHBA, NOG, FAS, FST, TGFB2, TGIF2, APC, AGT, IGFBP3, PRLR, CDK6, XDH, TLR4, CSF2	20	331	481	13187	1.65654	0.03365
GOTERM_BP_ALL	GO:0040007~growth	INHBA, PLAUR, IL7R, ---, PLAU, KLK6, IGFBP5, TGFB2, PTGS2, CHRNA1	10	331	178	13187	2.2382	0.0351461
GOTERM_BP_ALL	GO:0051247~positive regulation of protein metabolic process	---, SYK, IL1B, IL6, APC, THBS1, PSMB8, AGT, TLR4, IL12A, CSF2	12	331	236	13187	2.02576	0.0358028
GOTERM_BP_ALL	GO:0031349~positive regulation of defense response	TLR6, IL6, TLR4, IL12A, C3, AGT	6	331	73	13187	3.27451	0.0358879
GOTERM_BP_ALL	GO:0050864~regulation of B cell activation	INHBA, SYK, FAS, IL27RA, IL6	5	331	50	13187	3.98399	0.036012
GOTERM_BP_ALL	GO:0051272~positive regulation of cell motion	---, TGFB2, IL6, THBS1, ICAM1, APC, F3, AGT	7	331	98	13187	2.84571	0.0362853
GOTERM_BP_ALL	GO:0051130~positive regulation of cellular component organization	BTC, IL1B, TGFB2, LTB, APC, ---, C3, KISS1R, CDC42EP1, PCSK9	10	331	180	13187	2.21333	0.0373349
GOTERM_BP_ALL	GO:0042110~T cell activation	PRLR, IL7R, SYK, FAS, BCL11B, ICAM1, APC, HSH2D	8	331	125	13187	2.54975	0.0375635
GOTERM_BP_ALL	GO:0031401~positive regulation of protein modification process	SYK, IL1B, IL6, TLR4, IL12A, PSMB8, ---, AGT, CSF2	10	331	181	13187	2.2011	0.0384635
GOTERM_BP_ALL	GO:0050870~positive regulation of T cell activation	IL7R, SYK, IL1B, IL6, VCAM1, IL12A	6	331	76	13187	3.14525	0.0415908
GOTERM_BP_ALL	GO:0002252~immune effector process	IL7R, FAS, GNL1, IL6, ICAM1, C3, C1R, CR1	8	331	129	13187	2.47069	0.0433447
GOTERM_BP_ALL	GO:0002520~immune system development	SYK, BCL11B, VCAM1, MB, INHBA, APC, IL7R, CDK6, FAS, TGFB2, LTB, SIX4, CSF2	13	331	274	13187	1.89021	0.0436909
GOTERM_BP_ALL	GO:0007050~cell cycle arrest	---, INHBA, APC, THBS1, TGFB2, IL12A, IL8	7	331	103	13187	2.70756	0.0445277
GOTERM_BP_ALL	GO:0009968~negative regulation of signal transduction	TNFAIP3, ---, IL1B, RGS7, APC, THBS1, AGT, RGS4, IGFBP3, GREM1, NOG, IGFBP5	11	331	215	13187	2.03832	0.0446009
GOTERM_BP_ALL	GO:0002706~regulation of lymphocyte mediated immunity	IL7R, IL27RA, IL1B, IL12A, C3	5	331	54	13187	3.68888	0.0458063
GOTERM_BP_ALL	GO:0042445~hormone metabolic process	RELN, ---, DIO2, SCG5, AGT, KLK6, HSD3B1	7	331	104	13187	2.68153	0.0463053
REACTOME_PATHWAY	REACT_13:Metabolism of amino acids	SLC43A2, KMO, PSMB8, ---, SLC6A14, LOC100507192, KYNU, SLC43A1	9	78	162	3088	2.19943	0.0464728
GOTERM_BP_ALL	GO:0050671~positive regulation of lymphocyte proliferation	SYK, IL1B, IL6, VCAM1, IL12A	5	331	55	13187	3.62181	0.0484646
GOTERM_BP_ALL	GO:0002822~regulation of adaptive immune response based on somatic recombination of immune receptors built from immunoglobulin superfamily domains	IL7R, IL27RA, IL1B, IL12A, C3	5	331	55	13187	3.62181	0.0484646
GOTERM_BP_ALL	GO:0002696~positive regulation of leukocyte activation	---, SYK, IL6, IL1B, VCAM1, THBS1, IL7R, IL12A	7	331	106	13187	2.63094	0.0499914

## Sheet: PC3_up
Category	Term	Genes	# genes in list	Total # genes in list	# genes in background	Total # genes in background	Fold Enrichment	p-Value
GOTERM_BP_ALL	GO:0006334~nucleosome assembly	H2BFS, HIST1H2AE, HIST1H1C, HIST2H2AA3 /// HIST2H2AA4, HIST2H2BE, HIST1H4H, HIST1H2AG, ---, HIST2H4A /// HIST2H4B, HIST1H2BH, HIST1H2BG, HIST1H2AC, HIST1H3B, HIST1H2AD /// HIST1H3D, HIST1H2BF, HIST1H2AM, H2AFJ, HIST1H2AI, LOC100506979, HIST1H2BD, HIST1H2AJ, HIST1H3A, HIST1H2BC, LOC100507557, LOC100507025, HIST1H4E, HIST1H2BI, HIST1H3H	14	283	69	13187	9.4545	1.96788e-09
GOTERM_BP_ALL	GO:0031497~chromatin assembly	H2BFS, HIST1H2AE, HIST1H1C, HIST2H2AA3 /// HIST2H2AA4, HIST2H2BE, HIST1H4H, HIST1H2AG, ---, HIST2H4A /// HIST2H4B, HIST1H2BH, HIST1H2BG, HIST1H2AC, HIST1H3B, HIST1H2AD /// HIST1H3D, HIST1H2BF, HIST1H2AM, H2AFJ, HIST1H2AI, LOC100506979, HIST1H2BD, HIST1H2AJ, HIST1H3A, HIST1H2BC, LOC100507557, LOC100507025, HIST1H4E, HIST1H2BI, HIST1H3H	14	283	72	13187	9.06056	3.40914e-09
GOTERM_BP_ALL	GO:0065004~protein-DNA complex assembly	H2BFS, HIST1H2AE, HIST1H1C, HIST2H2AA3 /// HIST2H2AA4, HIST2H2BE, HIST1H4H, HIST1H2AG, ---, HIST2H4A /// HIST2H4B, HIST1H2BH, HIST1H2BG, HIST1H2AC, HIST1H3B, HIST1H2AD /// HIST1H3D, HIST1H2BF, HIST1H2AM, H2AFJ, HIST1H2AI, LOC100506979, HIST1H2BD, HIST1H2AJ, HIST1H3A, HIST1H2BC, LOC100507557, LOC100507025, HIST1H4E, HIST1H2BI, HIST1H3H	14	283	76	13187	8.58369	6.80269e-09
GOTERM_BP_ALL	GO:0034728~nucleosome organization	H2BFS, HIST1H2AE, HIST1H1C, HIST2H2AA3 /// HIST2H2AA4, HIST2H2BE, HIST1H4H, HIST1H2AG, ---, HIST2H4A /// HIST2H4B, HIST1H2BH, HIST1H2BG, HIST1H2AC, HIST1H3B, HIST1H2AD /// HIST1H3D, HIST1H2BF, HIST1H2AM, H2AFJ, HIST1H2AI, LOC100506979, HIST1H2BD, HIST1H2AJ, HIST1H3A, HIST1H2BC, LOC100507557, LOC100507025, HIST1H4E, HIST1H2BI, HIST1H3H	14	283	78	13187	8.3636	9.45332e-09
GOTERM_BP_ALL	GO:0006333~chromatin assembly or disassembly	H2BFS, HIST1H2AE, HIST1H1C, HIST2H2AA3 /// HIST2H2AA4, HIST2H2BE, HIST1H4H, HIST1H2AG, ---, HIST2H4A /// HIST2H4B, HIST1H2BH, HIST1H2BG, CHD2, HIST1H2AC, HIST1H3B, HIST1H2AD /// HIST1H3D, HIST1H2BF, HIST1H2AM, H2AFJ, HIST1H2AI, LOC100506979, HIST1H2BD, HIST1H2AJ, HIST1H3A, HIST1H2BC, LOC100507557, LOC100507025, HIST1H4E, HIST1H2BI, HIST1H3H	15	283	112	13187	6.24069	1.11598e-07
GOTERM_BP_ALL	GO:0006323~DNA packaging	H2BFS, HIST1H2AE, HIST1H1C, HIST2H2AA3 /// HIST2H2AA4, HIST2H2BE, HIST1H4H, HIST1H2AG, ---, HIST2H4A /// HIST2H4B, HIST1H2BH, HIST1H2BG, HIST1H2AC, HIST1H3B, HIST1H2AD /// HIST1H3D, HIST1H2BF, HIST1H2AM, H2AFJ, HIST1H2AI, LOC100506979, HIST1H2BD, HIST1H2AJ, HIST1H3A, HIST1H2BC, LOC100507557, LOC100507025, HIST1H4E, HIST1H2BI, HIST1H3H	14	283	101	13187	6.45901	2.2557e-07
REACTOME_PATHWAY	REACT_7970:Telomere Maintenance	H2BFS, HIST1H2AE, HIST2H2AA3 /// HIST2H2AA4, HIST1H4H, HIST2H2BE, HIST1H2AG, ---, HIST2H4A /// HIST2H4B, HIST1H2BH, HIST1H2BG, HIST1H2AC, HIST1H3B, HIST1H2AD /// HIST1H3D, HIST1H2BF, HIST1H2AM, HIST1H2AI, LOC100506979, HIST1H2BD, HIST1H2AJ, HIST1H3A, HIST1H2BC, LOC100507025, HIST1H4E, HIST1H3H, HIST1H2BI	11	83	51	3088	8.02457	5.27816e-07
KEGG_PATHWAY	hsa05322:Systemic lupus erythematosus	HIST1H2AE, HIST2H2AA3 /// HIST2H2AA4, HIST1H4H, HIST2H2BE, HIST1H2AG, ---, HIST2H4A /// HIST2H4B, HIST1H2BH, HIST1H2BG, HIST1H2AC, HIST1H3B, HIST1H2AD /// HIST1H3D, HIST1H2BF, HIST1H2AM, H2AFJ, HIST1H2AI, LOC100506979, HIST1H2BD, HIST1H2AJ, HIST1H3A, HIST1H2BC, LOC100507025, HIST1H4E, HIST1H3H, HIST1H2BI	11	97	82	4722	6.5303	4.79989e-06
GOTERM_BP_ALL	GO:0034622~cellular macromolecular complex assembly	---, H2BFS, HIST1H2AE, HIST1H1C, HIST2H2AA3 /// HIST2H2AA4, HIST2H2BE, HIST1H4H, HIST1H2AG, PREX1, HIST2H4A /// HIST2H4B, UNC13B, HIST1H2BH, HIST1H2BG, HIST1H2AC, HIST1H3B, HIST1H2AD /// HIST1H3D, HIST1H2BF, HIST1H2AM, H2AFJ, TPPP, HIST1H2AI, LOC100506979, HIST1H2BD, NDUFS7, HIST1H2AJ, HIST1H3A, HIST1H2BC, LOC100507557, LOC100507025, HIST1H4E, HIST1H2BI, HIST1H3H	21	283	300	13187	3.2618	7.10086e-06
GOTERM_BP_ALL	GO:0034621~cellular macromolecular complex subunit organization	---, H2BFS, HIST1H2AE, HIST1H1C, HIST2H2AA3 /// HIST2H2AA4, HIST2H2BE, HIST1H4H, HIST1H2AG, PREX1, HIST2H4A /// HIST2H4B, UNC13B, HIST1H2BH, HIST1H2BG, HIST1H2AC, HIST1H3B, HIST1H2AD /// HIST1H3D, HIST1H2BF, HIST1H2AM, H2AFJ, TPPP, HIST1H2AI, LOC100506979, HIST1H2BD, NDUFS7, HIST1H2AJ, HIST1H3A, HIST1H2BC, LOC100507557, LOC100507025, HIST1H4E, HIST1H2BI, HIST1H3H	21	283	339	13187	2.88655	4.18842e-05
GOTERM_BP_ALL	GO:0016043~cellular component organization	TMSB15A, PCLO, HIST1H2AE, ---, ZFYVE16, FGFR1, CACNB2, HIST1H2AG, CRISPLD2, PREX1, TEP1, SH3GL2, UNC13B, HIST1H2BG, MAPRE2, HIST1H2BF, H2AFJ, OTX2, LOC100506979, NDUFS7, EZR, CORO1A, ITGB3, LOC100507025, NTNG2, GPR98, HIST1H4E, HIST1H2BI, HIST1H2BD, ABCG1, HIST1H4H, HIST2H4A /// HIST2H4B, HIST1H2BH, HIST1H2AC, HIST1H3B, LIFR, MARK1, HIST1H2AM, GCHFR, CDK1, HIST1H2AJ, KAL1, HIST1H2BC, CLU, MAP2, C…	79	283	2444	13187	1.50621	9.6249e-05
GOTERM_BP_ALL	GO:0016192~vesicle-mediated transport	---, PCLO, ZFYVE16, TOM1, UNC13B, SH3GL2, AP3B2, TRIM36, RAB6B, SQSTM1, 03/03/11, RHOB, RAB2A, COPA, CORO1A, SNPH, 03/02/11, RAB18	26	283	572	13187	2.11805	0.000570345
GOTERM_BP_ALL	GO:0006996~organelle organization	TMSB15A, H2BFS, C3orf31, PCLO, HIST1H2AE, ZFYVE16, HIST2H2AA3 /// HIST2H2AA4, HIST2H2BE, HIST1H2AG, ---, PREX1, TEP1, EYA3, HIST1H2BG, CHD2, MAPRE2, MAP2, NEK9, HIST1H2BF, H2AFJ, TP73, HIST1H2AD /// HIST1H3D, NSL1, HIST1H2AI, LOC100506979, NDUFS7, EZR, HIST1H3A, CORO1A, LOC100507025, HIST1H4E, HIST1H3H, HIST1H2BI, HIST1H2BD, HIST1H1C, HIST1H4H, KRT8, DPF3, HIST2H4A /// HIST2H4B, HIST1H2BH, HGF, H…	45	283	1297	13187	1.61671	0.00136458
GOTERM_BP_ALL	GO:0015031~protein transport	C3orf31, ---, SNX5, STRADA, ZFYVE16, ABCG1, PGAP1, TOM1, AP3B2, AAGAB, RAB6B, TNFSF13B, RHOB, RAB2A, COPA, NUP188, RAB18, SNX14	30	283	752	13187	1.85893	0.00152509
GOTERM_BP_ALL	GO:0045184~establishment of protein localization	C3orf31, ---, SNX5, STRADA, ZFYVE16, ABCG1, PGAP1, TOM1, AP3B2, AAGAB, RAB6B, TNFSF13B, RHOB, RAB2A, COPA, NUP188, RAB18, SNX14	30	283	759	13187	1.84179	0.00172984
GOTERM_BP_ALL	GO:0008104~protein localization	TMSB15A, C3orf31, ---, SNX5, STRADA, ZFYVE16, ABCG1, PGAP1, TOM1, AP3B2, AAGAB, RAB6B, SQSTM1, TNFSF13B, EZR, RHOB, RAB2A, COPA, NUP188, RAB18, SNX14	33	283	869	13187	1.76951	0.00184008
GOTERM_BP_ALL	GO:0006325~chromatin organization	H2BFS, HIST1H2AE, HIST1H1C, HIST2H2AA3 /// HIST2H2AA4, HIST2H2BE, HIST1H4H, HIST1H2AG, ---, DPF3, HIST2H4A /// HIST2H4B, EYA3, HIST1H2BH, HIST1H2BG, CHD2, HIST1H2AC, HIST1H3B, HIST1H2AD /// HIST1H3D, HIST1H2BF, HIST1H2AM, H2AFJ, HIST1H2AI, LOC100506979, HIST1H2BD, HIST1H2AJ, HIST1H3A, HIST1H2BC, LOC100507557, LOC100507025, HIST1H4E, HIST1H2BI, HIST1H3H	18	283	361	13187	2.3234	0.00199846
GOTERM_BP_ALL	GO:0051649~establishment of localization in cell	C3orf31, ---, STRADA, PCLO, ZFYVE16, ABCG1, PGAP1, TOM1, CCS, UNC13B, AP3B2, SH3GL2, TRIM36, RAB6B, SQSTM1, TNFSF13B, SLC25A27, RHOB, RAB2A, COPA, SNPH	32	283	840	13187	1.77513	0.00209205
GOTERM_BP_ALL	GO:0033036~macromolecule localization	TMSB15A, ---, C3orf31, SNX5, STRADA, ZFYVE16, ENPP1, ABCG1, PGAP1, TOM1, AP3B2, OSBPL6, CLU, AAGAB, RAB6B, SQSTM1, TNFSF13B, ATP9B, EZR, RHOB, RAB2A, COPA, ATP10D, NUP188, RAB18, SNX14	38	283	1062	13187	1.66732	0.00214402
GOTERM_BP_ALL	GO:0007589~body fluid secretion	TRPC1, COPA, PTGER3, ANXA2P2, TP73	5	283	27	13187	8.62911	0.00243739
GOTERM_BP_ALL	GO:0046907~intracellular transport	C3orf31, ---, STRADA, ZFYVE16, ABCG1, PGAP1, TOM1, CCS, AP3B2, SH3GL2, RAB6B, SQSTM1, SLC25A27, RHOB, RAB2A, COPA	26	283	652	13187	1.85817	0.00343796
GOTERM_BP_ALL	GO:0051641~cellular localization	C3orf31, ---, STRADA, PCLO, ZFYVE16, ABCG1, PGAP1, TOM1, CCS, UNC13B, AP3B2, SH3GL2, TRIM36, RAB6B, SQSTM1, TNFSF13B, SLC25A27, EZR, RHOB, RAB2A, COPA, SNPH	33	283	915	13187	1.68055	0.00407492
GOTERM_BP_ALL	GO:0065003~macromolecular complex assembly	H2BFS, ---, HIST1H2AE, HIST1H1C, HIST2H2AA3 /// HIST2H2AA4, SLC9A3R1, THRAP3, HIST2H2BE, HIST1H4H, HIST1H2AG, PREX1, HIST2H4A /// HIST2H4B, UNC13B, HIST1H2BH, HIST1H2BG, HIST1H2AC, HIST1H3B, HIST1H2AD /// HIST1H3D, HIST1H2BF, HIST1H2AM, GCHFR, H2AFJ, TPPP, HIST1H2AI, LOC100506979, HIST1H2BD, NDUFS7, HIST1H2AJ, HIST1H3A, HIST1H2BC, LOC100507557, LOC100507025, HIST1H4E, HIST1H3H, HIST1H2BI	25	283	644	13187	1.8089	0.00583948
GOTERM_BP_ALL	GO:0006886~intracellular protein transport	C3orf31, ---, STRADA, ZFYVE16, PGAP1, COPA, TOM1, AP3B2	17	283	370	13187	2.14095	0.00612935
GOTERM_BP_ALL	GO:0043933~macromolecular complex subunit organization	H2BFS, ---, HIST1H2AE, HIST1H1C, HIST2H2AA3 /// HIST2H2AA4, SLC9A3R1, THRAP3, ABCG1, HIST2H2BE, HIST1H4H, HIST1H2AG, PREX1, HIST2H4A /// HIST2H4B, UNC13B, HIST1H2BH, HIST1H2BG, HIST1H2AC, HIST1H3B, HIST1H2AD /// HIST1H3D, HIST1H2BF, HIST1H2AM, GCHFR, H2AFJ, TPPP, HIST1H2AI, LOC100506979, HIST1H2BD, NDUFS7, HIST1H2AJ, HIST1H3A, HIST1H2BC, LOC100507557, LOC100507025, HIST1H4E, HIST1H3H, HIST1H2BI	26	283	689	13187	1.75838	0.00682934
GOTERM_BP_ALL	GO:0006897~endocytosis	---, 03/03/11, CORO1A, TOM1, SH3GL2, AP3B2, 03/02/11, RAB18	12	283	219	13187	2.55327	0.00754394
GOTERM_BP_ALL	GO:0010324~membrane invagination	---, 03/03/11, CORO1A, TOM1, SH3GL2, AP3B2, 03/02/11, RAB18	12	283	219	13187	2.55327	0.00754394
GOTERM_BP_ALL	GO:0051276~chromosome organization	H2BFS, HIST1H2AE, HIST1H1C, HIST2H2AA3 /// HIST2H2AA4, HIST2H2BE, HIST1H4H, HIST1H2AG, ---, DPF3, HIST2H4A /// HIST2H4B, TEP1, HIST1H2BH, EYA3, HIST1H2BG, CHD2, HIST1H2AC, HIST1H3B, HIST1H2AD /// HIST1H3D, HIST1H2BF, HIST1H2AM, H2AFJ, HIST1H2AI, LOC100506979, HIST1H2BD, HIST1H2AJ, HIST1H3A, HIST1H2BC, LOC100507557, LOC100507025, HIST1H4E, HIST1H2BI, HIST1H3H	19	283	466	13187	1.89988	0.0114529
GOTERM_BP_ALL	GO:0034613~cellular protein localization	C3orf31, ---, STRADA, ZFYVE16, PGAP1, COPA, TOM1, AP3B2	17	283	406	13187	1.95111	0.0137835
GOTERM_BP_ALL	GO:0070727~cellular macromolecule localization	C3orf31, ---, STRADA, ZFYVE16, PGAP1, COPA, TOM1, AP3B2	17	283	409	13187	1.9368	0.015069
GOTERM_BP_ALL	GO:0035023~regulation of Rho protein signal transduction	---, PREX1, RICTOR, ARHGEF26, ARHGEF7	7	283	97	13187	3.36268	0.0177266
GOTERM_BP_ALL	GO:0022607~cellular component assembly	H2BFS, HIST1H2AE, THRAP3, SLC9A3R1, HIST2H2AA3 /// HIST2H2AA4, HIST2H2BE, HIST1H2AG, ---, PREX1, UNC13B, HIST1H2BG, HIST1H2BF, H2AFJ, HIST1H2AD /// HIST1H3D, HIST1H2AI, LOC100506979, EZR, NDUFS7, HIST1H3A, ITGB3, CORO1A, LOC100507025, HIST1H4E, HIST1H2BI, HIST1H3H, HIST1H2BD, HIST1H1C, HIST1H4H, ONECUT2, HIST2H4A /// HIST2H4B, HIST1H2BH, HIST1H2AC, HIST1H3B, HIST1H2AM, GCHFR, TPPP, HIST1H2AJ, HIS…	29	283	863	13187	1.56584	0.0179592
GOTERM_BP_ALL	GO:0006810~transport	C3orf31, SNX5, PCLO, ZFYVE16, ---, CACNB2, SLC2A13, PGAP1, SLC35F5, TOM1, OSBPL6, SH3GL2, UNC13B, SLC46A1, TRIM36, AAGAB, LOC100289086, RAB6B, PTGER3, TP73, ANXA2P2, GPR155, TNFSF13B, ATP9B, NDUFS7, SLC25A27, SLC1A4, RAB2A, CORO1A, NUP188, SNPH, 03/02/11, TRPC1, STRADA, ENPP1, ABCG1, SLC4A8, MFSD4, CCS, CAMK2D, AP3B2, CLU, KCNJ2, SQSTM1, 03/03/11, SLC2A11, RHOB, ATP10D, COPA, RAB18, SNX14	70	283	2556	13187	1.27614	0.0195786
GOTERM_BP_ALL	GO:0051234~establishment of localization	C3orf31, SNX5, PCLO, ZFYVE16, ---, CACNB2, SLC2A13, PGAP1, SLC35F5, TOM1, OSBPL6, SH3GL2, UNC13B, SLC46A1, TRIM36, AAGAB, LOC100289086, RAB6B, PTGER3, TP73, ANXA2P2, GPR155, TNFSF13B, ATP9B, NDUFS7, SLC25A27, SLC1A4, RAB2A, CORO1A, NUP188, SNPH, 03/02/11, TRPC1, STRADA, ENPP1, ABCG1, SLC4A8, MFSD4, CCS, CAMK2D, AP3B2, CLU, KCNJ2, SQSTM1, 03/03/11, SLC2A11, RHOB, ATP10D, COPA, RAB18, SNX14	70	283	2583	13187	1.2628	0.0243034
GOTERM_BP_ALL	GO:0044085~cellular component biogenesis	H2BFS, HIST1H2AE, THRAP3, SLC9A3R1, HIST2H2AA3 /// HIST2H2AA4, HIST2H2BE, HIST1H2AG, ---, PREX1, UNC13B, HIST1H2BG, HIST1H2BF, H2AFJ, HIST1H2AD /// HIST1H3D, HIST1H2AI, LOC100506979, EZR, NDUFS7, HIST1H3A, ITGB3, CORO1A, LOC100507025, HIST1H4E, HIST1H2BI, HIST1H3H, HIST1H2BD, HIST1H1C, HIST1H4H, ONECUT2, HIST2H4A /// HIST2H4B, HIST1H2BH, HIST1H2AC, HIST1H3B, HIST1H2AM, GCHFR, TPPP, RPL7, HIST1H2A…	31	283	976	13187	1.48003	0.0279437
GOTERM_BP_ALL	GO:0051179~localization	TMSB15A, IL12B, C3orf31, SNX5, PCLO, ZFYVE16, ---, CACNB2, SLC2A13, PGAP1, SLC35F5, TOM1, OSBPL6, SH3GL2, UNC13B, SLC46A1, TRIM36, AAGAB, LOC100289086, RAB6B, PTGER3, TP73, ANXA2P2, GPR155, TNFSF13B, EZR, ATP9B, NDUFS7, SLC25A27, SLC1A4, RAB2A, CORO1A, NUP188, SNPH, 03/02/11, TRPC1, STRADA, DNAH1, ARHGEF7, ENPP1, ABCG1, SLC4A8, MFSD4, CCS, CAMK2D, AP3B2, CLU, KCNJ2, SQSTM1, KITLG, CTGF, 03/03/11,…	77	283	2911	13187	1.23256	0.029257
GOTERM_BP_ALL	GO:0016044~membrane organization	---, 03/03/11, COPA, CORO1A, TOM1, AP3B2, SH3GL2, 03/02/11, RAB18	15	283	379	13187	1.84422	0.033522
GOTERM_BP_ALL	GO:0009987~cellular process	SNX5, HIST1H2AE, PCLO, ---, HOXA13, ZFYVE16, PTPRB, FGFR1, PGAP1, PANK2, CRISPLD2, TEP1, HIST1H2BG, MAPRE2, NFATC3, SLC46A1, HIST1H2BF, PSIP1, ZNF420, ADARB1, H2AFJ, MGAT4A, LOC100506979, ATP9B, SLC1A4, NDUFS7, NEO1, RAB2A, DCXR, TACC1, SLC25A27, ITGB3, CORO1A, MXD4, PLD1, LOC100507025, TBCD, NTNG2, GPR98, PPP2R5C, ZNF547, HIST1H2BI, HIST1H2BD, CA13, TRPC1, LEPR, ARHGEF7, ACYP2, ENPP1, ADAM22, ID…	232	283	10211	13187	1.05872	0.0377477
GOTERM_BP_ALL	GO:0006917~induction of apoptosis	LOC100507153 /// LOC728613 /// PDCD6, TP73, ARHGEF7, SQSTM1, ---, PREX1, TNFRSF19, UNC13B, C20orf152, RPS27L	13	283	316	13187	1.91697	0.0394229
GOTERM_BP_ALL	GO:0043065~positive regulation of apoptosis	IL12B, LOC100507153 /// LOC728613 /// PDCD6, TP73, ARHGEF7, HOXA13, SQSTM1, ---, PREX1, TXNIP, UNC13B, TNFRSF19, C20orf152, RPS27L	16	283	425	13187	1.75425	0.0399704
GOTERM_BP_ALL	GO:0012502~induction of programmed cell death	LOC100507153 /// LOC728613 /// PDCD6, TP73, ARHGEF7, SQSTM1, ---, PREX1, TNFRSF19, UNC13B, C20orf152, RPS27L	13	283	317	13187	1.91093	0.0399998
GOTERM_BP_ALL	GO:0043068~positive regulation of programmed cell death	IL12B, LOC100507153 /// LOC728613 /// PDCD6, TP73, ARHGEF7, HOXA13, SQSTM1, ---, PREX1, TXNIP, UNC13B, TNFRSF19, C20orf152, RPS27L	16	283	428	13187	1.74195	0.0421114
GOTERM_BP_ALL	GO:0010942~positive regulation of cell death	IL12B, LOC100507153 /// LOC728613 /// PDCD6, TP73, ARHGEF7, HOXA13, SQSTM1, ---, PREX1, TXNIP, UNC13B, TNFRSF19, C20orf152, RPS27L	16	283	430	13187	1.73385	0.043975

## Sheet: Sheet1 (2)
Supplemental Table S3: Expression of ERG, AR, and MYC from Microarray Study
Maximum Fold Change: 0.5µM I-BET762
Gene	LNCaP	VCaP	PC3	H660
ERG	-1.7	11.3	A	-11.4
MYC	-3	-2.4	-1.9	1.1
AR	-1.3	1.3	A	-1.4
