# Supplementary material for: Inhibition of BET bromodomain proteins as a therapeutic approach in prostate cancer
Source: Oncotarget. 2013 Nov 23;4(12):2419–29. doi: 10.18632/oncotarget.1572 (PMC3926837; doi:10.18632/oncotarget.1572)
Supplement: Supplementary file 3 [file oncotarget-04-2419-s003.xlsx]

## Sheet: LNCaP 0.5uM
PROBE_ID	SYMBOL	ENTREZ_GENE_ID	DESCRIPTION	0.5uM_I-BET762_FC	0.5uM_I-BET762_p-value	0.5uM_I-BET762_FDR
216598_s_at (CCL2)	CCL2	6347	chemokine (C-C motif) ligand 2	-101.399	0	8.4e-08
230865_at (LIX1)	LIX1	167410	Lix1 homolog (chicken)	-47.2736	0	1.66e-07
219288_at (C3orf14)	C3orf14	57415	chromosome 3 open reading frame 14	-38.2623	0	4.18e-07
231771_at (GJB6)	GJB6	10804	gap junction protein, beta 6, 30kDa	-36.0354	3e-08	1.505e-06
210163_at (CXCL11)	CXCL11	6373	chemokine (C-X-C motif) ligand 11	-33.9449	5.275e-05	0.000526074
211122_s_at (CXCL11)	CXCL11	6373	chemokine (C-X-C motif) ligand 11	-25.1573	8.6e-07	2.058e-05
241585_at (LOC100507187)	LOC100507187	100507187	hypothetical LOC100507187	-23.6387	2.221e-05	0.000264627
220416_at (ATP8B4)	ATP8B4	79895	ATPase, class I, type 8B, member 4	-21.3426	0	1.08e-07
206418_at (NOX1)	NOX1	27035	NADPH oxidase 1	-19.2088	0.0115109	0.0393128
209074_s_at (FAM107A)	FAM107A	11170	family with sequence similarity 107, member A	-19.039	6e-08	2.55e-06
1553293_at (MRGPRX3)	MRGPRX3	117195	MAS-related GPR, member X3	-18.3522	6.069e-05	0.00058657
204533_at (CXCL10)	CXCL10	3627	chemokine (C-X-C motif) ligand 10	-17.1865	5.7e-07	1.4928e-05
235467_s_at (KCNC4)	KCNC4	3749	potassium voltage-gated channel, Shaw-related subfamily, member 4	-16.3947	3.84e-06	6.6003e-05
239650_at (NCKAP5)	NCKAP5	344148	NCK-associated protein 5	-15.0862	2.52e-06	4.7269e-05
222592_s_at (ACSL5)	ACSL5	51703	acyl-CoA synthetase long-chain family member 5	-14.9794	1.55e-06	3.2423e-05
206271_at (TLR3)	TLR3	7098	toll-like receptor 3	-14.1513	0.00019949	0.00152172
237160_at (CCDC83)	CCDC83	220047	coiled-coil domain containing 83	-13.6671	0.00053939	0.00335929
206505_at (UGT2B4)	UGT2B4	7363	UDP glucuronosyltransferase 2 family, polypeptide B4	-13.6425	0.00065139	0.00392966
1562431_x_at (---)	---	---	---	-13.2439	0.0100939	0.0352933
1553645_at (CCDC141)	CCDC141	285025	coiled-coil domain containing 141	-12.9004	0.00097964	0.00546494
206208_at (CA4)	CA4	762	carbonic anhydrase IV	-12.4822	1.105e-05	0.000151735
237470_at (DOCK7)	DOCK7	85440	dedicator of cytokinesis 7	-12.2425	0.00052981	0.00330954
232111_at (---)	---	---	---	-11.9065	1.3e-07	4.905e-06
206456_at (GABRA5)	GABRA5	2558	gamma-aminobutyric acid (GABA) A receptor, alpha 5	-11.8917	0	7.3e-08
207245_at (UGT2B17)	UGT2B17	7367	UDP glucuronosyltransferase 2 family, polypeptide B17	-11.8582	0.00049135	0.00312209
203779_s_at (MPZL2)	MPZL2	10205	myelin protein zero-like 2	-11.5607	4e-08	2.013e-06
205041_s_at (ORM1 /// ORM2)	ORM1 /// ORM2	5004 /// 5005	orosomucoid 1 /// orosomucoid 2	-11.4588	0.00194019	0.00941927
221178_at (BAIAP2L2)	BAIAP2L2	80115	BAI1-associated protein 2-like 2	-11.4201	1.997e-05	0.000243393
211829_s_at (GPER)	GPER	2852	G protein-coupled estrogen receptor 1	-11.4106	4.311e-05	0.000447975
236114_at (---)	---	---	---	-11.3947	1e-08	9.08e-07
1553033_at (SYTL5)	SYTL5	94122	synaptotagmin-like 5	-10.7605	1.48e-05	0.000192161
221795_at (NTRK2)	NTRK2	4915	neurotrophic tyrosine kinase, receptor, type 2	-10.4349	0.00094623	0.00531379
214087_s_at (MYBPC1)	MYBPC1	4604	myosin binding protein C, slow type	-10.2608	4.8e-07	1.3102e-05
205311_at (DDC)	DDC	1644	dopa decarboxylase (aromatic L-amino acid decarboxylase)	-10.2273	0	0
236710_at (C1orf87)	C1orf87	127795	chromosome 1 open reading frame 87	-10.2228	0.0117093	0.0398238
217136_at (PPIAL4A)	PPIAL4A	164022	peptidylprolyl isomerase A (cyclophilin A)-like 4A	-9.98249	1e-08	4.59e-07
209351_at (KRT14)	KRT14	3861	keratin 14	-9.64173	0.00015694	0.0012515
221796_at (NTRK2)	NTRK2	4915	neurotrophic tyrosine kinase, receptor, type 2	-9.54131	0.00043379	0.00282555
211544_s_at (GHRHR)	GHRHR	2692	growth hormone releasing hormone receptor	-9.49502	1.23e-06	2.7147e-05
210143_at (ANXA10)	ANXA10	11199	annexin A10	-9.49208	2.606e-05	0.000299368
227758_at (RERG)	RERG	85004	RAS-like, estrogen-regulated, growth inhibitor	-9.43198	0.00159505	0.00805108
1566202_at (---)	---	---	---	-9.34725	0.0236956	0.0694073
1554405_a_at (NCRNA00161)	NCRNA00161	118421	non-protein coding RNA 161	-9.30576	2.999e-05	0.000335126
239079_at (ADAM7)	ADAM7	8756	ADAM metallopeptidase domain 7	-9.27022	0.0011313	0.00612777
202766_s_at (FBN1)	FBN1	2200	fibrillin 1	-9.19281	2.5e-06	4.6962e-05
232397_at (LOC100507039)	LOC100507039	100507039	hypothetical LOC100507039	-9.18878	0.019892	0.0604838
207178_s_at (FRK)	FRK	2444	fyn-related kinase	-9.13147	3.31e-06	5.8641e-05
203394_s_at (HES1)	HES1	3280	hairy and enhancer of split 1, (Drosophila)	-8.87894	0	1e-09
242093_at (SYTL5)	SYTL5	94122	synaptotagmin-like 5	-8.82092	3.042e-05	0.000338872
219522_at (FJX1)	FJX1	24147	four jointed box 1 (Drosophila)	-8.78446	1.617e-05	0.000205996
233744_at (---)	---	---	---	-8.76004	0.00065996	0.00397393
222862_s_at (AK5)	AK5	26289	adenylate kinase 5	-8.57925	1e-07	3.871e-06
230788_at (GCNT2)	GCNT2	2651	glucosaminyl (N-acetyl) transferase 2, I-branching enzyme (I blood group)	-8.491	0	2.83e-07
211682_x_at (UGT2B28)	UGT2B28	54490	UDP glucuronosyltransferase 2 family, polypeptide B28	-8.32033	1.692e-05	0.000213
239823_at (---)	---	---	---	-8.30857	0.00031104	0.00216416
243110_x_at (NPW)	NPW	283869	neuropeptide W	-8.18431	0.00018004	0.00140157
205216_s_at (APOH)	APOH	350	apolipoprotein H (beta-2-glycoprotein I)	-8.14441	0.0265056	0.0758185
1568997_at (---)	---	---	---	-8.07207	2.46e-06	4.638e-05
235209_at (C8orf84)	C8orf84	157869	chromosome 8 open reading frame 84	-8.04428	2.699e-05	0.00030773
207262_at (APOF)	APOF	319	apolipoprotein F	-7.97605	1.957e-05	0.000239556
203548_s_at (LPL)	LPL	4023	lipoprotein lipase	-7.82556	0	2.75e-07
214560_at (FPR3)	FPR3	2359	formyl peptide receptor 3	-7.80295	6.584e-05	0.000625988
204338_s_at (RGS4)	RGS4	5999	regulator of G-protein signaling 4	-7.77965	1e-08	4.59e-07
206799_at (SCGB1D2)	SCGB1D2	10647	secretoglobin, family 1D, member 2	-7.75821	9.069e-05	0.000809505
204891_s_at (LCK)	LCK	3932	lymphocyte-specific protein tyrosine kinase	-7.7434	1.3e-07	4.797e-06
240726_at (---)	---	---	---	-7.7197	8.22e-05	0.000748642
243311_at (DEFB132)	DEFB132	400830	defensin, beta 132	-7.69452	5.991e-05	0.000580556
206346_at (PRLR)	PRLR	5618	prolactin receptor	-7.64486	6.1e-07	1.5742e-05
218322_s_at (ACSL5)	ACSL5	51703	acyl-CoA synthetase long-chain family member 5	-7.60134	0.00598627	0.0232556
210297_s_at (MSMB)	MSMB	4477	microseminoprotein, beta-	-7.44262	0.0337939	0.0915827
206143_at (SLC26A3)	SLC26A3	1811	solute carrier family 26, member 3	-7.40654	0.00098108	0.00547129
230030_at (HS6ST2)	HS6ST2	90161	heparan sulfate 6-O-sulfotransferase 2	-7.38828	1e-08	8.38e-07
242517_at (KISS1R)	KISS1R	84634	KISS1 receptor	-7.37213	0	1e-09
209679_s_at (SMAGP)	SMAGP	57228	small cell adhesion glycoprotein	-7.29865	0	1e-09
238625_at (C1orf168)	C1orf168	199920	chromosome 1 open reading frame 168	-7.2732	0.00066242	0.00398477
235626_at (CAMK1D)	CAMK1D	57118	calcium/calmodulin-dependent protein kinase ID	-7.16097	5.8e-07	1.514e-05
213382_at (MST1 /// MST1P2 /// MST1P9)	MST1 /// MST1P2 /// MST1P9	11209 /// 11223 /// 4485	macrophage stimulating 1 (hepatocyte growth factor-like) /// macrophage stimulating 1 (hepatocyte growth factor-like) pseudogene 2 /// macrophage stimulating 1 (hepatocyte growth factor-like) pseudogene 9	-7.05325	0.0109893	0.0378793
234448_at (---)	---	---	---	-7.02049	0.00057875	0.0035594
207825_s_at (GHRHR)	GHRHR	2692	growth hormone releasing hormone receptor	-7.00332	0.00036937	0.00248525
205221_at (HGD)	HGD	3081	homogentisate 1,2-dioxygenase	-7.00111	0	3.9e-08
204717_s_at (SLC29A2)	SLC29A2	3177	solute carrier family 29 (nucleoside transporters), member 2	-6.92647	0	8.8e-08
219655_at (C7orf10)	C7orf10	79783	chromosome 7 open reading frame 10	-6.91694	0.00011828	0.000999373
201645_at (TNC)	TNC	3371	tenascin C	-6.89332	1.84e-06	3.6942e-05
205774_at (F12)	F12	2161	coagulation factor XII (Hageman factor)	-6.88602	0	2e-09
219949_at (LRRC2)	LRRC2	79442	leucine rich repeat containing 2	-6.80498	0.0281342	0.0794052
219308_s_at (AK5)	AK5	26289	adenylate kinase 5	-6.79112	3.792e-05	0.000404605
229435_at (GLIS3)	GLIS3	169792	GLIS family zinc finger 3	-6.77039	6.99e-06	0.000105704
205673_s_at (ASB9)	ASB9	140462	ankyrin repeat and SOCS box-containing 9	-6.76404	0	2.4e-08
204394_at (SLC43A1)	SLC43A1	8501	solute carrier family 43, member 1	-6.69522	0	0
222803_at (PRTFDC1)	PRTFDC1	56952	phosphoribosyl transferase domain containing 1	-6.6606	1e-08	4.91e-07
230573_at (SGK2)	SGK2	10110	Serum/glucocorticoid regulated kinase 2	-6.63766	0.00156762	0.00794196
1562281_at (---)	---	---	---	-6.63176	0.00017944	0.00139778
1552767_a_at (HS6ST2)	HS6ST2	90161	heparan sulfate 6-O-sulfotransferase 2	-6.60435	0	3e-09
215185_at (---)	---	---	---	-6.52292	1.88e-06	3.7507e-05
211239_s_at (ADAM7)	ADAM7	8756	ADAM metallopeptidase domain 7	-6.5003	4.387e-05	0.000453765
1554436_a_at (REG4)	REG4	83998	regenerating islet-derived family, member 4	-6.47202	0	8.3e-08
239913_at (SLC10A4)	SLC10A4	201780	solute carrier family 10 (sodium/bile acid cotransporter family), member 4	-6.36903	1.56e-06	3.2429e-05
239587_at (---)	---	---	---	-6.29268	4e-08	1.913e-06
203549_s_at (LPL)	LPL	4023	lipoprotein lipase	-6.28458	0	4e-09
204337_at (RGS4)	RGS4	5999	regulator of G-protein signaling 4	-6.05558	7.8e-07	1.908e-05
241698_at (RFTN2)	RFTN2	130132	raftlin family member 2	-5.94871	3.001e-05	0.000335279
220380_at (DNASE2B)	DNASE2B	58511	deoxyribonuclease II beta	-5.92845	4.18e-06	7.0663e-05
231781_s_at (LRRC2)	LRRC2	79442	leucine rich repeat containing 2	-5.91699	0.0098739	0.0346594
218960_at (TMPRSS4)	TMPRSS4	56649	transmembrane protease, serine 4	-5.91495	0.00020711	0.0015671
227725_at (ST6GALNAC1)	ST6GALNAC1	55808	ST6 (alpha-N-acetyl-neuraminyl-2,3-beta-galactosyl-1,3)-N-acetylgalactosaminide alpha-2,6-sialyltransferase 1	-5.91369	1.89e-06	3.7685e-05
209684_at (RIN2)	RIN2	54453	Ras and Rab interactor 2	-5.83704	0	3.64e-07
239594_at (LOC145837)	LOC145837	145837	hypothetical LOC145837	-5.81963	2e-08	1.078e-06
244760_at (HERC6)	HERC6	55008	Hect domain and RLD 6	-5.80422	0.00021057	0.001586
227048_at (LAMA1)	LAMA1	284217	laminin, alpha 1	-5.78782	0.00025965	0.00187322
227491_at (ELOVL6)	ELOVL6	79071	ELOVL family member 6, elongation of long chain fatty acids (FEN1/Elo2, SUR4/Elo3-like, yeast)	-5.78594	1e-08	5.79e-07
209040_s_at (PSMB8)	PSMB8	5696	proteasome (prosome, macropain) subunit, beta type, 8 (large multifunctional peptidase 7)	-5.78041	0	1.94e-07
207051_at (SLC17A4)	SLC17A4	10050	solute carrier family 17 (sodium phosphate), member 4	-5.75485	0.0264411	0.0756871
203556_at (ZHX2)	ZHX2	22882	zinc fingers and homeoboxes 2	-5.74104	0	2.9e-08
206935_at (PCDH8)	PCDH8	5100	protocadherin 8	-5.73682	0.00020149	0.00153241
227676_at (FAM3D)	FAM3D	131177	family with sequence similarity 3, member D	-5.71392	3.934e-05	0.000416664
222303_at (---)	---	---	---	-5.71195	1e-05	0.00014014
227727_at (MRGPRF)	MRGPRF	116535	MAS-related GPR, member F	-5.64121	0.0138117	0.0454287
236491_at (BCL2L10)	BCL2L10	10017	BCL2-like 10 (apoptosis facilitator)	-5.62042	0.00075681	0.00443883
205186_at (DNALI1)	DNALI1	7802	dynein, axonemal, light intermediate chain 1	-5.59694	1e-08	8.23e-07
201744_s_at (LUM)	LUM	4060	lumican	-5.58901	0.0001538	0.00122978
213006_at (CEBPD)	CEBPD	1052	CCAAT/enhancer binding protein (C/EBP), delta	-5.57791	0.00066137	0.00398067
221648_s_at (LOC100507192)	LOC100507192	100507192	hypothetical LOC100507192	-5.57396	1e-08	5.49e-07
226882_x_at (WDR4)	WDR4	10785	WD repeat domain 4	-5.54202	0	1.3e-08
242888_at (---)	---	---	---	-5.54072	0	4e-09
204339_s_at (RGS4)	RGS4	5999	regulator of G-protein signaling 4	-5.46701	6e-08	2.644e-06
230422_at (FPR3)	FPR3	2359	formyl peptide receptor 3	-5.45477	0.00393981	0.0166374
60474_at (FERMT1)	FERMT1	55612	fermitin family member 1	-5.44127	0	4.7e-08
205848_at (GAS2)	GAS2	2620	growth arrest-specific 2	-5.41468	0.00398455	0.0167852
221879_at (CALML4)	CALML4	91860	calmodulin-like 4	-5.39913	0	8.6e-08
1552766_at (HS6ST2)	HS6ST2	90161	heparan sulfate 6-O-sulfotransferase 2	-5.39072	2.76e-05	0.000312904
226301_at (C6orf192)	C6orf192	116843	chromosome 6 open reading frame 192	-5.3872	6.1e-07	1.5747e-05
244745_at (RERG)	RERG	85004	RAS-like, estrogen-regulated, growth inhibitor	-5.36732	0.0137659	0.0453035
221345_at (FFAR2)	FFAR2	2867	free fatty acid receptor 2	-5.3616	0.00149335	0.00764862
210997_at (HGF)	HGF	3082	hepatocyte growth factor (hepapoietin A; scatter factor)	-5.32361	0.0284404	0.0800422
1553781_at (ZC3HAV1L)	ZC3HAV1L	92092	zinc finger CCCH-type, antiviral 1-like	-5.29362	0.00103827	0.00572081
223824_at (RNLS)	RNLS	55328	renalase, FAD-dependent amine oxidase	-5.29265	3.5e-07	1.0498e-05
204256_at (ELOVL6)	ELOVL6	79071	ELOVL family member 6, elongation of long chain fatty acids (FEN1/Elo2, SUR4/Elo3-like, yeast)	-5.28578	0	5e-09
1559037_a_at (---)	---	---	---	-5.26595	0.021916	0.0652789
229156_s_at (LOC100505483)	LOC100505483	100505483	hypothetical LOC100505483	-5.25703	0.00456335	0.0187383
226834_at (---)	---	---	---	-5.25523	0.0192975	0.0590451
225021_at (ZNF532)	ZNF532	55205	zinc finger protein 532	-5.21312	0	1.4e-08
210576_at (CYP4F8)	CYP4F8	11283	cytochrome P450, family 4, subfamily F, polypeptide 8	-5.20177	0.00320488	0.0141175
237298_at (FLJ26850)	FLJ26850	400710	FLJ26850 protein	-5.19929	0.0170787	0.0536624
208891_at (DUSP6)	DUSP6	1848	dual specificity phosphatase 6	-5.1597	1e-08	4.66e-07
239095_at (---)	---	---	---	-5.15918	2.987e-05	0.000333946
206239_s_at (SPINK1)	SPINK1	6690	serine peptidase inhibitor, Kazal type 1	-5.10473	3.272e-05	0.000358909
223447_at (REG4)	REG4	83998	regenerating islet-derived family, member 4	-5.08681	9.6e-07	2.2354e-05
212921_at (SMYD2)	SMYD2	56950	SET and MYND domain containing 2	-5.06223	2.066e-05	0.000250242
206260_at (TGM4)	TGM4	7047	transglutaminase 4 (prostate)	-5.04953	0.00041075	0.00270606
211238_at (ADAM7)	ADAM7	8756	ADAM metallopeptidase domain 7	-4.99174	5.1e-07	1.3824e-05
239543_s_at (---)	---	---	---	-4.96196	0.0242491	0.0706538
219361_s_at (AEN)	AEN	64782	apoptosis enhancing nuclease	-4.95168	3.6e-06	6.2744e-05
228241_at (AGR3)	AGR3	155465	anterior gradient homolog 3 (Xenopus laevis)	-4.9437	0.0141321	0.0462538
211966_at (COL4A2)	COL4A2	1284	collagen, type IV, alpha 2	-4.94322	2e-08	1.057e-06
226702_at (CMPK2)	CMPK2	129607	cytidine monophosphate (UMP-CMP) kinase 2, mitochondrial	-4.87893	1e-08	8.09e-07
240552_at (---)	---	---	---	-4.8787	0.00013008	0.00107469
207131_x_at (GGT1)	GGT1	2678	gamma-glutamyltransferase 1	-4.86639	0	6.2e-08
207586_at (SHH)	SHH	6469	sonic hedgehog	-4.83691	0.00096093	0.00538198
202437_s_at (CYP1B1)	CYP1B1	1545	cytochrome P450, family 1, subfamily B, polypeptide 1	-4.83408	0	5.2e-08
1555991_s_at (C22orf42)	C22orf42	150297	chromosome 22 open reading frame 42	-4.81875	0.0044412	0.0183359
209871_s_at (APBA2)	APBA2	321	amyloid beta (A4) precursor protein-binding, family A, member 2	-4.80597	2.4e-07	7.716e-06
220617_s_at (ZNF532)	ZNF532	55205	zinc finger protein 532	-4.80082	0	3.4e-07
214240_at (GAL)	GAL	51083	galanin prepropeptide	-4.78627	0	0
217566_s_at (TGM4)	TGM4	7047	transglutaminase 4 (prostate)	-4.77545	1.64e-06	3.374e-05
210008_s_at (MRPS12)	MRPS12	6183	mitochondrial ribosomal protein S12	-4.77315	0	4.6e-08
64408_s_at (CALML4)	CALML4	91860	calmodulin-like 4	-4.76232	0	7e-09
228121_at (TGFB2)	TGFB2	7042	transforming growth factor, beta 2	-4.73516	0.00047253	0.00302917
209646_x_at (ALDH1B1)	ALDH1B1	219	aldehyde dehydrogenase 1 family, member B1	-4.73177	7e-07	1.7569e-05
243938_x_at (DNAH5)	DNAH5	1767	dynein, axonemal, heavy chain 5	-4.71131	2e-08	1.157e-06
209919_x_at (GGT1)	GGT1	2678	gamma-glutamyltransferase 1	-4.70588	0	3e-09
227829_at (GYLTL1B)	GYLTL1B	120071	glycosyltransferase-like 1B	-4.63533	4.3e-07	1.2182e-05
236700_at (EIF3C)	EIF3C	8663	eukaryotic translation initiation factor 3, subunit C	-4.61169	0.00081485	0.00471148
1561468_at (---)	---	---	---	-4.60776	0.0218967	0.0652392
205085_at (ORC1)	ORC1	4998	origin recognition complex, subunit 1	-4.57678	7e-07	1.756e-05
204563_at (SELL)	SELL	6402	selectin L	-4.5605	9.816e-05	0.000861197
230630_at (AK4)	AK4	205	adenylate kinase 4	-4.53008	6.79e-06	0.000103556
216920_s_at (TARP /// TRGC2)	TARP /// TRGC2	445347 /// 6967	TCR gamma alternate reading frame protein /// T cell receptor gamma constant 2	-4.52725	8.2e-07	1.9823e-05
242947_at (---)	---	---	---	-4.52355	0.0025725	0.0118393
1556012_at (KLHDC7A)	KLHDC7A	127707	kelch domain containing 7A	-4.51457	0.0212128	0.0636698
201332_s_at (STAT6)	STAT6	6778	signal transducer and activator of transcription 6, interleukin-4 induced	-4.51187	3.681e-05	0.000395064
1556185_a_at (STEAP4)	STEAP4	79689	STEAP family member 4	-4.50725	0.0221548	0.0658574
1553602_at (MUCL1)	MUCL1	118430	mucin-like 1	-4.50365	0.0138837	0.0456049
223605_at (SLC25A18)	SLC25A18	83733	solute carrier family 25 (mitochondrial carrier), member 18	-4.43681	6.4e-07	1.6381e-05
232271_at (HNF4G)	HNF4G	3174	hepatocyte nuclear factor 4, gamma	-4.40777	0.00921054	0.0328626
222668_at (KCTD15)	KCTD15	79047	potassium channel tetramerisation domain containing 15	-4.40577	0	1.7e-08
212819_at (ASB1)	ASB1	51665	ankyrin repeat and SOCS box-containing 1	-4.39864	2e-08	1.221e-06
202291_s_at (MGP)	MGP	4256	matrix Gla protein	-4.36918	3e-08	1.766e-06
206209_s_at (CA4)	CA4	762	carbonic anhydrase IV	-4.36727	6.63e-06	0.000101951
207392_x_at (UGT2B15)	UGT2B15	7366	UDP glucuronosyltransferase 2 family, polypeptide B15	-4.3671	0.00012436	0.0010386
238587_at (UBASH3B)	UBASH3B	84959	ubiquitin associated and SH3 domain containing B	-4.36384	0.00069281	0.00413441
205799_s_at (SLC3A1)	SLC3A1	6519	solute carrier family 3 (cystine, dibasic and neutral amino acid transporters, activator of cystine, dibasic and neutral amino acid transport), member 1	-4.3441	5e-08	2.235e-06
238103_at (---)	---	---	---	-4.33954	0.00994374	0.034873
230766_at (GART)	GART	2618	phosphoribosylglycinamide formyltransferase, phosphoribosylglycinamide synthetase, phosphoribosylaminoimidazole synthetase	-4.32436	1e-08	4.77e-07
203119_at (CCDC86)	CCDC86	79080	coiled-coil domain containing 86	-4.31908	0	1e-09
229155_at (---)	---	---	---	-4.31302	0.0032554	0.0142986
211964_at (COL4A2)	COL4A2	1284	collagen, type IV, alpha 2	-4.30884	0	7e-08
232594_at (HSBP1L1)	HSBP1L1	440498	heat shock factor binding protein 1-like 1	-4.30521	5e-08	2.274e-06
237031_at (---)	---	---	---	-4.29349	1.86e-06	3.7184e-05
241014_at (LOC339400)	LOC339400	339400	hypothetical LOC339400	-4.28994	0.0367824	0.0979007
209813_x_at (TARP)	TARP	445347	TCR gamma alternate reading frame protein	-4.28401	4.26e-06	7.1653e-05
226870_at (COMTD1)	COMTD1	118881	catechol-O-methyltransferase domain containing 1	-4.26994	0	4e-09
214974_x_at (CXCL5)	CXCL5	6374	chemokine (C-X-C motif) ligand 5	-4.26061	1.597e-05	0.000203972
232277_at (SLC28A3)	SLC28A3	64078	solute carrier family 28 (sodium-coupled nucleoside transporter), member 3	-4.2589	0.0330442	0.0899836
226455_at (CREB3L4)	CREB3L4	148327	cAMP responsive element binding protein 3-like 4	-4.25499	0	1e-09
236340_at (LOC100506380)	LOC100506380	100506380	hypothetical LOC100506380	-4.24796	0.00060213	0.00367649
211144_x_at (TARP /// TRGC2)	TARP /// TRGC2	445347 /// 6967	TCR gamma alternate reading frame protein /// T cell receptor gamma constant 2	-4.2446	4.903e-05	0.000496528
226407_at (LOC100190939)	LOC100190939	100190939	hypothetical LOC100190939	-4.24352	0.00090593	0.00513335
45633_at (GINS3)	GINS3	64785	GINS complex subunit 3 (Psf3 homolog)	-4.23929	0	1.64e-07
235512_at (CDKL1)	CDKL1	8814	cyclin-dependent kinase-like 1 (CDC2-related kinase)	-4.23006	3.27e-06	5.8002e-05
215806_x_at (TARP /// TRGC2)	TARP /// TRGC2	445347 /// 6967	TCR gamma alternate reading frame protein /// T cell receptor gamma constant 2	-4.22782	3.581e-05	0.000386149
214954_at (SUSD5)	SUSD5	26032	sushi domain containing 5	-4.22636	0.0264961	0.0757953
238984_at (REG4)	REG4	83998	regenerating islet-derived family, member 4	-4.22103	6.47e-06	9.9863e-05
205083_at (AOX1)	AOX1	316	aldehyde oxidase 1	-4.21132	1.97e-05	0.000240857
205302_at (IGFBP1)	IGFBP1	3484	insulin-like growth factor binding protein 1	-4.20656	0.0306625	0.0849448
231775_at (TNFRSF10A)	TNFRSF10A	8797	tumor necrosis factor receptor superfamily, member 10a	-4.19481	2.3e-07	7.452e-06
212014_x_at (CD44)	CD44	960	CD44 molecule (Indian blood group)	-4.1809	0.00194628	0.00944554
209114_at (TSPAN1)	TSPAN1	10103	tetraspanin 1	-4.1802	1e-08	8.29e-07
237212_at (---)	---	---	---	-4.17163	0.00047706	0.00305356
232161_x_at (---)	---	---	---	-4.16963	0.0013365	0.00698595
1555953_at (SLC19A1)	SLC19A1	6573	solute carrier family 19 (folate transporter), member 1	-4.15527	0.00412512	0.0172656
200665_s_at (SPARC)	SPARC	6678	secreted protein, acidic, cysteine-rich (osteonectin)	-4.13781	0.00020121	0.00153111
231783_at (CHRM1)	CHRM1	1128	cholinergic receptor, muscarinic 1	-4.1274	0.00129367	0.00680894
230577_at (LOC100507008)	LOC100507008	100507008	hypothetical LOC100507008	-4.11838	0.00630443	0.0242231
1557347_at (MCPH1)	MCPH1	79648	microcephalin 1	-4.11656	0.00489617	0.0198002
226382_at (CAMK1D /// LOC283070)	CAMK1D /// LOC283070	283070 /// 57118	calcium/calmodulin-dependent protein kinase ID /// hypothetical LOC283070	-4.11119	9.8e-07	2.2666e-05
242489_at (---)	---	---	---	-4.0996	8.9e-07	2.1177e-05
203716_s_at (DPP4)	DPP4	1803	dipeptidyl-peptidase 4	-4.08663	0	1.23e-07
224553_s_at (TNFRSF18)	TNFRSF18	8784	tumor necrosis factor receptor superfamily, member 18	-4.08475	0	9.1e-08
216687_x_at (UGT2B15)	UGT2B15	7366	UDP glucuronosyltransferase 2 family, polypeptide B15	-4.07539	7.782e-05	0.000716743
241386_at (LOC100506691)	LOC100506691	100506691	hypothetical LOC100506691	-4.06633	0.0009499	0.00533167
32094_at (CHST3)	CHST3	9469	carbohydrate (chondroitin 6) sulfotransferase 3	-4.06182	5.69e-06	9.0767e-05
202085_at (TJP2)	TJP2	9414	tight junction protein 2 (zona occludens 2)	-4.05715	0	7e-09
1555772_a_at (CDC25A)	CDC25A	993	cell division cycle 25 homolog A (S. pombe)	-4.05037	1e-08	7.69e-07
221293_s_at (DEF6)	DEF6	50619	differentially expressed in FDCP 6 homolog (mouse)	-4.04822	0.00014745	0.00118965
1554508_at (PIK3AP1)	PIK3AP1	118788	phosphoinositide-3-kinase adaptor protein 1	-4.02158	0.00021161	0.00158994
1553127_a_at (RNF168)	RNF168	165918	ring finger protein 168	-4.0207	0.00136441	0.00709862
206153_at (CYP4F11)	CYP4F11	57834	cytochrome P450, family 4, subfamily F, polypeptide 11	-4.00595	0.00242687	0.0112783
204821_at (BTN3A3)	BTN3A3	10384	butyrophilin, subfamily 3, member A3	-4.00133	7e-08	2.876e-06
1560138_at (KIAA0226)	KIAA0226	9711	KIAA0226	-4.0008	0.00574559	0.0224884
232040_at (LOC157860)	LOC157860	157860	hypothetical protein LOC157860	-3.99864	0.00146616	0.00753406
202436_s_at (CYP1B1)	CYP1B1	1545	cytochrome P450, family 1, subfamily B, polypeptide 1	-3.98881	3e-08	1.763e-06
212660_at (PHF15)	PHF15	23338	PHD finger protein 15	-3.98471	0	2.8e-08
214308_s_at (HGD)	HGD	3081	homogentisate 1,2-dioxygenase	-3.98221	0.0002881	0.00203514
243209_at (KCNQ4)	KCNQ4	9132	potassium voltage-gated channel, KQT-like subfamily, member 4	-3.98017	0	3.97e-07
235046_at (INPP4B)	INPP4B	8821	inositol polyphosphate-4-phosphatase, type II, 105kDa	-3.97175	1.7e-07	6.09e-06
218835_at (SFTPA2)	SFTPA2	729238	surfactant protein A2	-3.96596	1e-08	4.72e-07
1555812_a_at (ARHGDIB)	ARHGDIB	397	Rho GDP dissociation inhibitor (GDI) beta	-3.95926	6.1e-07	1.5739e-05
225520_at (MTHFD1L)	MTHFD1L	25902	methylenetetrahydrofolate dehydrogenase (NADP+ dependent) 1-like	-3.95746	0	1.7e-08
210461_s_at (ABLIM1)	ABLIM1	3983	actin binding LIM protein 1	-3.93081	0.00342312	0.0148763
205531_s_at (GLS2)	GLS2	27165	glutaminase 2 (liver, mitochondrial)	-3.92991	0.00130535	0.00685786
212242_at (TUBA4A)	TUBA4A	7277	tubulin, alpha 4a	-3.91872	0	3e-09
224909_s_at (PREX1)	PREX1	57580	phosphatidylinositol-3,4,5-trisphosphate-dependent Rac exchange factor 1	-3.91588	1.3e-07	4.74e-06
208892_s_at (DUSP6)	DUSP6	1848	dual specificity phosphatase 6	-3.91357	0	1.05e-07
226884_at (LRRN1)	LRRN1	57633	leucine rich repeat neuronal 1	-3.90429	0	1.91e-07
210755_at (HGF)	HGF	3082	hepatocyte growth factor (hepapoietin A; scatter factor)	-3.89298	1.16e-05	0.000157789
235337_at (SERTAD4)	SERTAD4	56256	SERTA domain containing 4	-3.87036	1.33e-06	2.8831e-05
204521_at (C12orf24)	C12orf24	29902	chromosome 12 open reading frame 24	-3.84264	0	2e-09
217647_at (---)	---	---	---	-3.8327	0.00200379	0.00967305
240944_at (---)	---	---	---	-3.82014	2.56e-05	0.000295447
1556410_a_at (KRTAP19-1)	KRTAP19-1	337882	keratin associated protein 19-1	-3.80715	0.00513431	0.0205564
215193_x_at (HLA-DRB1 /// HLA-DRB3 /// HLA-DRB4)	HLA-DRB1 /// HLA-DRB3 /// HLA-DRB4	3123 /// 3125 /// 3126	major histocompatibility complex, class II, DR beta 1 /// major histocompatibility complex, class II, DR beta 3 /// major histocompatibility complex, class II, DR beta 4	-3.78825	0	6e-09
231034_s_at (---)	---	---	---	-3.78335	1.163e-05	0.000158023
1566324_a_at (MAF)	MAF	4094	v-maf musculoaponeurotic fibrosarcoma oncogene homolog (avian)	-3.77518	0.00264506	0.0120979
201288_at (ARHGDIB)	ARHGDIB	397	Rho GDP dissociation inhibitor (GDI) beta	-3.76996	0	1.53e-07
218898_at (FAM57A)	FAM57A	79850	family with sequence similarity 57, member A	-3.76762	0	6e-09
232181_at (PPARGC1B)	PPARGC1B	133522	peroxisome proliferator-activated receptor gamma, coactivator 1 beta	-3.7676	4e-08	1.821e-06
1560883_s_at (---)	---	---	---	-3.76684	2.41e-06	4.5555e-05
228885_at (MAMDC2)	MAMDC2	256691	MAM domain containing 2	-3.75845	8.212e-05	0.000748039
201797_s_at (VARS)	VARS	7407	valyl-tRNA synthetase	-3.7554	0	5e-09
227314_at (ITGA2)	ITGA2	3673	integrin, alpha 2 (CD49B, alpha 2 subunit of VLA-2 receptor)	-3.75516	1.01e-05	0.000141331
212680_x_at (PPP1R14B)	PPP1R14B	26472	protein phosphatase 1, regulatory (inhibitor) subunit 14B	-3.75386	0	1e-09
210367_s_at (PTGES)	PTGES	9536	prostaglandin E synthase	-3.74615	6.42e-06	9.9485e-05
233803_s_at (MYBBP1A)	MYBBP1A	10514	MYB binding protein (P160) 1a	-3.74207	1.1e-06	2.4737e-05
211991_s_at (HLA-DPA1)	HLA-DPA1	3113	major histocompatibility complex, class II, DP alpha 1	-3.73146	0.00382011	0.0162376
242260_at (MATR3)	MATR3	9782	Matrin 3	-3.7241	1.4e-07	5.111e-06
204493_at (BID)	BID	637	BH3 interacting domain death agonist	-3.72063	4e-08	2.134e-06
232604_at (ZNF541)	ZNF541	84215	zinc finger protein 541	-3.7025	0.00466978	0.0190994
214193_s_at (C1orf107)	C1orf107	27042	chromosome 1 open reading frame 107	-3.68934	1e-08	5.78e-07
206645_s_at (NR0B1)	NR0B1	190	nuclear receptor subfamily 0, group B, member 1	-3.68901	0.00296362	0.0132631
225168_at (FRMD4A)	FRMD4A	55691	FERM domain containing 4A	-3.67138	9.923e-05	0.000868151
1557146_a_at (LOC146336)	LOC146336	146336	hypothetical LOC146336	-3.66889	1.01e-06	2.3223e-05
203023_at (NOP16)	NOP16	51491	NOP16 nucleolar protein homolog (yeast)	-3.66386	1e-08	9.34e-07
205942_s_at (ACSM3)	ACSM3	6296	acyl-CoA synthetase medium-chain family member 3	-3.66346	6e-06	9.4769e-05
217712_at (---)	---	---	---	-3.65792	0.00699263	0.0263189
209387_s_at (TM4SF1)	TM4SF1	4071	transmembrane 4 L six family member 1	-3.65384	3.517e-05	0.000380371
230286_at (SLC6A11)	SLC6A11	6538	solute carrier family 6 (neurotransmitter transporter, GABA), member 11	-3.65165	0.00039262	0.00260721
209735_at (ABCG2)	ABCG2	9429	ATP-binding cassette, sub-family G (WHITE), member 2	-3.6471	0.0128128	0.0427655
235651_at (TTC22)	TTC22	55001	tetratricopeptide repeat domain 22	-3.64699	3.303e-05	0.00036161
203649_s_at (PLA2G2A)	PLA2G2A	5320	phospholipase A2, group IIA (platelets, synovial fluid)	-3.64407	1.57e-06	3.2694e-05
216323_x_at (TUBA3D)	TUBA3D	113457	tubulin, alpha 3d	-3.64188	2e-08	1.267e-06
240331_at (---)	---	---	---	-3.64077	0.0128513	0.0428704
1558163_at (PEX13)	PEX13	5194	peroxisomal biogenesis factor 13	-3.64051	0.00378797	0.0161318
216641_s_at (LAD1)	LAD1	3898	ladinin 1	-3.63717	9.76e-06	0.000137455
202489_s_at (FXYD3)	FXYD3	5349	FXYD domain containing ion transport regulator 3	-3.63278	0	9.3e-08
222504_s_at (COX4NB)	COX4NB	10328	COX4 neighbor	-3.61812	5.499e-05	0.000544921
218826_at (SLC35F2)	SLC35F2	54733	solute carrier family 35, member F2	-3.60344	0	2e-09
201372_s_at (CUL3)	CUL3	8452	cullin 3	-3.60321	0.0275396	0.0780696
205909_at (POLE2)	POLE2	5427	polymerase (DNA directed), epsilon 2 (p59 subunit)	-3.5883	0	1.41e-07
239410_at (---)	---	---	---	-3.58756	0.0228978	0.0675664
210377_at (ACSM3)	ACSM3	6296	acyl-CoA synthetase medium-chain family member 3	-3.58575	1.2e-07	4.651e-06
229898_at (SNX33)	SNX33	257364	sorting nexin 33	-3.57824	0.0009552	0.00535481
229485_x_at (SHISA3)	SHISA3	152573	shisa homolog 3 (Xenopus laevis)	-3.5688	2.778e-05	0.000314744
214011_s_at (NOP16)	NOP16	51491	NOP16 nucleolar protein homolog (yeast)	-3.55943	0	1e-09
204714_s_at (F5)	F5	2153	coagulation factor V (proaccelerin, labile factor)	-3.55112	0	3.34e-07
226490_at (NHSL1)	NHSL1	57224	NHS-like 1	-3.54617	1e-08	5.62e-07
202831_at (GPX2)	GPX2	2877	glutathione peroxidase 2 (gastrointestinal)	-3.54297	2.65e-06	4.9105e-05
1556856_at (---)	---	---	---	-3.53689	2.232e-05	0.00026553
204348_s_at (AK4)	AK4	205	adenylate kinase 4	-3.53439	0	4e-09
236219_at (TMEM20)	TMEM20	159371	transmembrane protein 20	-3.53058	2.704e-05	0.000308186
1555926_a_at (---)	---	---	---	-3.52815	0.00080779	0.00467659
1558290_a_at (PVT1)	PVT1	5820	Pvt1 oncogene (non-protein coding)	-3.52519	0	4.1e-08
1566551_at (---)	---	---	---	-3.51964	0.0251601	0.0727268
222664_at (KCTD15)	KCTD15	79047	potassium channel tetramerisation domain containing 15	-3.51932	1e-08	7.74e-07
205376_at (INPP4B)	INPP4B	8821	inositol polyphosphate-4-phosphatase, type II, 105kDa	-3.51087	1.1e-07	4.43e-06
205316_at (SLC15A2)	SLC15A2	6565	solute carrier family 15 (H+/peptide transporter), member 2	-3.51006	2e-08	1.048e-06
233149_at (---)	---	---	---	-3.50503	0.00051899	0.00325633
201037_at (PFKP)	PFKP	5214	phosphofructokinase, platelet	-3.50036	0	2.6e-08
207714_s_at (SERPINH1)	SERPINH1	871	serpin peptidase inhibitor, clade H (heat shock protein 47), member 1, (collagen binding protein 1)	-3.48818	1.4e-07	5.136e-06
209230_s_at (NUPR1)	NUPR1	26471	nuclear protein, transcriptional regulator, 1	-3.4866	0	3.16e-07
1553540_a_at (SLC29A2)	SLC29A2	3177	solute carrier family 29 (nucleoside transporters), member 2	-3.48492	2.707e-05	0.000308315
220133_at (ODAM)	ODAM	54959	odontogenic, ameloblast asssociated	-3.47962	0.00095261	0.00534307
203824_at (TSPAN8)	TSPAN8	7103	tetraspanin 8	-3.47527	1.6e-07	5.615e-06
223172_s_at (MTFP1)	MTFP1	51537	mitochondrial fission process 1	-3.47419	0	7.1e-08
226059_at (TOMM40L)	TOMM40L	84134	translocase of outer mitochondrial membrane 40 homolog (yeast)-like	-3.47356	3.9e-07	1.1235e-05
210288_at (KLRG1)	KLRG1	10219	killer cell lectin-like receptor subfamily G, member 1	-3.46554	9.5e-07	2.2212e-05
235177_at (FAM119A)	FAM119A	151194	family with sequence similarity 119, member A	-3.4619	0	1.6e-07
216440_at (ERC1)	ERC1	23085	ELKS/RAB6-interacting/CAST family member 1	-3.46176	0.0188738	0.0580514
212070_at (GPR56)	GPR56	9289	G protein-coupled receptor 56	-3.45826	2.18e-06	4.2064e-05
219874_at (SLC12A8)	SLC12A8	84561	solute carrier family 12 (potassium/chloride transporters), member 8	-3.44784	2.957e-05	0.000330851
244304_at (DIS3L2)	DIS3L2	129563	DIS3 mitotic control homolog (S. cerevisiae)-like 2	-3.44784	1.946e-05	0.000238375
208208_at (MYH13)	MYH13	8735	myosin, heavy chain 13, skeletal muscle	-3.44665	0.00050009	0.00316611
240838_s_at (LOC145837)	LOC145837	145837	hypothetical LOC145837	-3.4312	2.58e-05	0.000297133
1569573_at (---)	---	---	---	-3.43002	0.00361348	0.0155247
218796_at (FERMT1)	FERMT1	55612	fermitin family member 1	-3.42891	0	1.58e-07
224577_at (ERGIC1)	ERGIC1	57222	endoplasmic reticulum-golgi intermediate compartment (ERGIC) 1	-3.42568	0	3.72e-07
204601_at (N4BP1)	N4BP1	9683	NEDD4 binding protein 1	-3.42016	4e-08	2.133e-06
221480_at (HNRNPD)	HNRNPD	3184	heterogeneous nuclear ribonucleoprotein D (AU-rich element RNA binding protein 1, 37kDa)	-3.41945	0	3.04e-07
1555935_s_at (HUNK)	HUNK	30811	hormonally up-regulated Neu-associated kinase	-3.41644	0.00065961	0.00397228
230748_at (SLC16A6)	SLC16A6	9120	solute carrier family 16, member 6 (monocarboxylic acid transporter 7)	-3.41617	0	2.3e-08
209834_at (CHST3)	CHST3	9469	carbohydrate (chondroitin 6) sulfotransferase 3	-3.41435	6e-08	2.622e-06
229655_at (FAM19A5)	FAM19A5	25817	family with sequence similarity 19 (chemokine (C-C motif)-like), member A5	-3.40506	0.00115181	0.0062204
201808_s_at (ENG)	ENG	2022	endoglin	-3.40324	1.92e-05	0.000235967
241933_at (QRSL1)	QRSL1	55278	glutaminyl-tRNA synthase (glutamine-hydrolyzing)-like 1	-3.4007	4.6e-06	7.6332e-05
203409_at (DDB2)	DDB2	1643	damage-specific DNA binding protein 2, 48kDa	-3.39807	7e-08	2.922e-06
224428_s_at (CDCA7)	CDCA7	83879	cell division cycle associated 7	-3.38422	0	2.26e-07
213582_at (ATP11A)	ATP11A	23250	ATPase, class VI, type 11A	-3.37538	0.00076584	0.00447757
215603_x_at (GGT1 /// GGT2 /// GGT3P /// GGTLC2 /// GGTLC3)	GGT1 /// GGT2 /// GGT3P /// GGTLC2 /// GGTLC3	2678 /// 2679 /// 728226 /// 728441 /// 91227	gamma-glutamyltransferase 1 /// gamma-glutamyltransferase 2 /// gamma-glutamyltransferase 3 pseudogene /// gamma-glutamyltransferase light chain 2 /// gamma-glutamyltransferase light chain 3	-3.37254	6.8e-07	1.7105e-05
201331_s_at (STAT6)	STAT6	6778	signal transducer and activator of transcription 6, interleukin-4 induced	-3.37223	0	1e-09
1552648_a_at (TNFRSF10A)	TNFRSF10A	8797	tumor necrosis factor receptor superfamily, member 10a	-3.35946	0	2.54e-07
213302_at (PFAS)	PFAS	5198	phosphoribosylformylglycinamidine synthase	-3.35902	0	1.6e-07
244469_at (---)	---	---	---	-3.35864	0.0251953	0.0727902
231232_at (LOC100506125)	LOC100506125	100506125	hypothetical LOC100506125	-3.35105	0.000966	0.00540555
1552256_a_at (SCARB1)	SCARB1	949	scavenger receptor class B, member 1	-3.3492	1e-08	4.55e-07
1562550_at (---)	---	---	---	-3.34289	0.00526577	0.0210012
219990_at (E2F8)	E2F8	79733	E2F transcription factor 8	-3.33973	2e-08	1.262e-06
201324_at (EMP1)	EMP1	2012	epithelial membrane protein 1	-3.33715	0.00314612	0.0139181
1554830_a_at (STEAP3)	STEAP3	55240	STEAP family member 3	-3.32847	6.02e-06	9.5023e-05
228868_x_at (CDT1)	CDT1	81620	Chromatin licensing and DNA replication factor 1	-3.32506	0.00014063	0.00114302
241247_at (---)	---	---	---	-3.3191	0.00013898	0.00113282
235004_at (RBM24)	RBM24	221662	RNA binding motif protein 24	-3.31615	1.05e-06	2.402e-05
213441_x_at (SPDEF)	SPDEF	25803	SAM pointed domain containing ets transcription factor	-3.30943	0	4.7e-08
232707_at (ISX)	ISX	91464	intestine-specific homeobox	-3.30847	0.0136032	0.0448749
1564154_at (---)	---	---	---	-3.30219	0.00021105	0.00158816
211417_x_at (GGT1)	GGT1	2678	gamma-glutamyltransferase 1	-3.30081	0	4.4e-08
241507_x_at (---)	---	---	---	-3.29959	0.0146356	0.0475404
224634_at (GPATCH4)	GPATCH4	54865	G patch domain containing 4	-3.29876	1e-08	9.01e-07
204508_s_at (CA12)	CA12	771	carbonic anhydrase XII	-3.29426	3.89e-06	6.6644e-05
209392_at (ENPP2)	ENPP2	5168	ectonucleotide pyrophosphatase/phosphodiesterase 2	-3.29324	0.00022287	0.00165566
229461_x_at (NEGR1)	NEGR1	257194	neuronal growth regulator 1	-3.28942	0.00159901	0.00806737
232693_s_at (FBXO16 /// ZNF395)	FBXO16 /// ZNF395	157574 /// 55893	F-box protein 16 /// zinc finger protein 395	-3.28333	0.00034399	0.00234653
218481_at (EXOSC5)	EXOSC5	56915	exosome component 5	-3.28138	0	3e-09
235086_at (THBS1)	THBS1	7057	thrombospondin 1	-3.28086	6.68e-05	0.000633439
204695_at (CDC25A)	CDC25A	993	cell division cycle 25 homolog A (S. pombe)	-3.27994	9.34e-06	0.000132667
205174_s_at (QPCT)	QPCT	25797	glutaminyl-peptide cyclotransferase	-3.27979	3.6e-07	1.071e-05
205357_s_at (AGTR1)	AGTR1	185	angiotensin II receptor, type 1	-3.27938	0.00018801	0.00145301
1561254_at (LOC340340)	LOC340340	340340	hypothetical LOC340340	-3.25822	0.00035807	0.00242351
228876_at (BAIAP2L2)	BAIAP2L2	80115	BAI1-associated protein 2-like 2	-3.24661	0.00036335	0.00245141
227450_at (ERP27)	ERP27	121506	endoplasmic reticulum protein 27	-3.24455	4.78e-06	7.8753e-05
239953_at (---)	---	---	---	-3.23029	0.00024918	0.00181361
223293_at (WDR24)	WDR24	84219	WD repeat domain 24	-3.22388	1e-08	4.61e-07
216733_s_at (GATM)	GATM	2628	glycine amidinotransferase (L-arginine:glycine amidinotransferase)	-3.2226	0.00380298	0.016179
201141_at (GPNMB)	GPNMB	10457	glycoprotein (transmembrane) nmb	-3.21799	8.99e-06	0.000128604
225541_at (RPL22L1)	RPL22L1	200916	ribosomal protein L22-like 1	-3.21548	0	5.7e-08
202052_s_at (RAI14)	RAI14	26064	retinoic acid induced 14	-3.20137	1e-08	8.72e-07
41037_at (TEAD4)	TEAD4	7004	TEA domain family member 4	-3.19765	0	3e-08
225947_at (MYO19)	MYO19	80179	myosin XIX	-3.19633	0	4e-09
218573_at (MAGEH1)	MAGEH1	28986	melanoma antigen family H, 1	-3.18587	4.96e-06	8.102e-05
1559072_a_at (ELFN2)	ELFN2	114794	extracellular leucine-rich repeat and fibronectin type III domain containing 2	-3.18216	6e-08	2.81e-06
227805_at (METAP1D)	METAP1D	254042	methionyl aminopeptidase type 1D (mitochondrial)	-3.18017	3.29e-05	0.000360617
216237_s_at (MCM5)	MCM5	4174	minichromosome maintenance complex component 5	-3.17768	0	1.53e-07
201188_s_at (ITPR3)	ITPR3	3710	inositol 1,4,5-triphosphate receptor, type 3	-3.17736	1e-07	3.872e-06
1555579_s_at (PTPRM)	PTPRM	5797	protein tyrosine phosphatase, receptor type, M	-3.17538	0	1.9e-07
219365_s_at (CAMKV)	CAMKV	79012	CaM kinase-like vesicle-associated	-3.17388	0.00070566	0.00419644
209160_at (AKR1C3)	AKR1C3	8644	aldo-keto reductase family 1, member C3 (3-alpha hydroxysteroid dehydrogenase, type II)	-3.17217	0	2.7e-08
221577_x_at (GDF15)	GDF15	9518	growth differentiation factor 15	-3.17177	0	5e-09
203913_s_at (HPGD)	HPGD	3248	hydroxyprostaglandin dehydrogenase 15-(NAD)	-3.16661	1e-08	6.11e-07
240292_x_at (ANKS1B)	ANKS1B	56899	ankyrin repeat and sterile alpha motif domain containing 1B	-3.16558	0.00202551	0.00975297
236430_at (TMED6)	TMED6	146456	transmembrane emp24 protein transport domain containing 6	-3.16464	3.39e-06	5.9856e-05
210538_s_at (BIRC3)	BIRC3	330	baculoviral IAP repeat-containing 3	-3.16306	2.7e-07	8.553e-06
204949_at (ICAM3)	ICAM3	3385	intercellular adhesion molecule 3	-3.16022	1e-08	6.87e-07
221584_s_at (KCNMA1)	KCNMA1	3778	potassium large conductance calcium-activated channel, subfamily M, alpha member 1	-3.15993	3.32e-06	5.8725e-05
208284_x_at (GGT1)	GGT1	2678	gamma-glutamyltransferase 1	-3.15827	2e-08	1.378e-06
227498_at (SOX6)	SOX6	55553	SRY (sex determining region Y)-box 6	-3.15689	0.00194017	0.00941927
223500_at (CPLX1)	CPLX1	10815	complexin 1	-3.15552	7.37e-06	0.000110283
204238_s_at (C6orf108)	C6orf108	10591	chromosome 6 open reading frame 108	-3.15314	0	7.4e-08
211576_s_at (SLC19A1)	SLC19A1	6573	solute carrier family 19 (folate transporter), member 1	-3.15279	0	5e-09
239252_at (COX7B)	COX7B	1349	cytochrome c oxidase subunit VIIb	-3.15096	6.03e-06	9.5051e-05
226388_at (TCEA3)	TCEA3	6920	transcription elongation factor A (SII), 3	-3.14619	1e-08	8.23e-07
225143_at (SFXN4)	SFXN4	119559	sideroflexin 4	-3.14403	0	3e-09
206998_x_at (PRB3)	PRB3	5544	proline-rich protein BstNI subfamily 3	-3.13111	5.967e-05	0.000578737
223235_s_at (SMOC2)	SMOC2	64094	SPARC related modular calcium binding 2	-3.1249	0.00111222	0.00604478
225973_at (TAP2)	TAP2	6891	transporter 2, ATP-binding cassette, sub-family B (MDR/TAP)	-3.12234	0	4e-09
225816_at (PHF17)	PHF17	79960	PHD finger protein 17	-3.12097	2e-08	1.178e-06
1563455_at (SIK3)	SIK3	23387	SIK family kinase 3	-3.11954	6.127e-05	0.000591236
239400_at (FLJ45513)	FLJ45513	729220	hypothetical LOC729220	-3.1185	0.00061029	0.00371745
225699_at (C7orf40)	C7orf40	285958	chromosome 7 open reading frame 40	-3.10964	0	1.4e-08
204351_at (S100P)	S100P	6286	S100 calcium binding protein P	-3.10865	1.62e-05	0.000206335
224576_at (ERGIC1)	ERGIC1	57222	endoplasmic reticulum-golgi intermediate compartment (ERGIC) 1	-3.10795	0	2.2e-07
236745_at (CCDC78)	CCDC78	124093	coiled-coil domain containing 78	-3.10196	0	1.37e-07
228361_at (E2F2)	E2F2	1870	E2F transcription factor 2	-3.10184	6.1e-07	1.5747e-05
215125_s_at (UGT1A1 /// UGT1A10 /// UGT1A3 /// UGT1A4 /// UGT1A5 /// UGT1A6 /// UGT1A7 /// UGT1A8 /// UGT1A9)	UGT1A1 /// UGT1A10 /// UGT1A3 /// UGT1A4 /// UGT1A5 /// UGT1A6 /// UGT1A7 /// UGT1A8 /// UGT1A9	54575 /// 54576 /// 54577 /// 54578 /// 54579 /// 54600 /// 54657 /// 54658 /// 54659	UDP glucuronosyltransferase 1 family, polypeptide A1 /// UDP glucuronosyltransferase 1 family, polypeptide A10 /// UDP glucuronosyltransferase 1 family, polypeptide A3 /// UDP glucuronosyltransferase 1 family, polypeptide A4 /// UDP glucuronosyltransferase 1 family, polypeptide A5 /// UDP glucuronosyltransferase 1 family, polypeptide A6 /// UDP glucuronosyltransferase 1 family, polypeptide A7 ///…	-3.10061	0.00051324	0.00323027
48031_r_at (C5orf4)	C5orf4	10826	chromosome 5 open reading frame 4	-3.09956	3.61e-06	6.2849e-05
238462_at (UBASH3B)	UBASH3B	84959	ubiquitin associated and SH3 domain containing B	-3.09473	0.00101215	0.00560454
220192_x_at (SPDEF)	SPDEF	25803	SAM pointed domain containing ets transcription factor	-3.08178	0	3.2e-08
220254_at (LRP12)	LRP12	29967	low density lipoprotein receptor-related protein 12	-3.08041	0.00686023	0.0259519
208481_at (ASB4)	ASB4	51666	ankyrin repeat and SOCS box-containing 4	-3.07962	0.0266518	0.0761411
209386_at (TM4SF1)	TM4SF1	4071	transmembrane 4 L six family member 1	-3.07919	5.8e-07	1.5206e-05
204700_x_at (C1orf107)	C1orf107	27042	chromosome 1 open reading frame 107	-3.07854	0	3.4e-07
201577_at (NME1)	NME1	4830	non-metastatic cells 1, protein (NM23A) expressed in	-3.06963	0	3e-09
225655_at (UHRF1)	UHRF1	29128	ubiquitin-like with PHD and ring finger domains 1	-3.06788	0	3e-08
227252_at (LRP10)	LRP10	26020	low density lipoprotein receptor-related protein 10	-3.06728	0.00378959	0.0161344
206214_at (PLA2G7)	PLA2G7	7941	phospholipase A2, group VII (platelet-activating factor acetylhydrolase, plasma)	-3.06553	5e-08	2.274e-06
215807_s_at (PLXNB1)	PLXNB1	5364	plexin B1	-3.06168	0.0100621	0.0352049
204033_at (TRIP13)	TRIP13	9319	thyroid hormone receptor interactor 13	-3.06161	0	8e-09
203701_s_at (TRMT1)	TRMT1	55621	TRM1 tRNA methyltransferase 1 homolog (S. cerevisiae)	-3.06154	1.3e-07	4.783e-06
219491_at (LRFN4)	LRFN4	78999	leucine rich repeat and fibronectin type III domain containing 4	-3.06059	3.1e-07	9.318e-06
1553878_at (GOT1L1)	GOT1L1	137362	glutamic-oxaloacetic transaminase 1-like 1	-3.0582	0.00876506	0.0315649
215034_s_at (TM4SF1)	TM4SF1	4071	transmembrane 4 L six family member 1	-3.05685	2.3e-07	7.456e-06
204694_at (AFP)	AFP	174	alpha-fetoprotein	-3.05552	0.00031547	0.00218833
200706_s_at (LITAF)	LITAF	9516	lipopolysaccharide-induced TNF factor	-3.05044	0	2.06e-07
211715_s_at (BDH1)	BDH1	622	3-hydroxybutyrate dehydrogenase, type 1	-3.04494	8e-08	3.38e-06
1569436_at (LOC400128)	LOC400128	400128	hypothetical LOC400128	-3.0447	0.00416749	0.0174083
208972_s_at (ATP5G1)	ATP5G1	516	ATP synthase, H+ transporting, mitochondrial Fo complex, subunit C1 (subunit 9)	-3.04429	0	4e-09
240517_at (CBS)	CBS	875	cystathionine-beta-synthase	-3.04371	0.00960568	0.0339205
226923_at (SCFD2)	SCFD2	152579	sec1 family domain containing 2	-3.04156	0	2.9e-08
215272_at (OGG1)	OGG1	4968	8-oxoguanine DNA glycosylase	-3.0412	0.0178232	0.0554849
203395_s_at (HES1)	HES1	3280	hairy and enhancer of split 1, (Drosophila)	-3.03892	9e-08	3.745e-06
205024_s_at (RAD51)	RAD51	5888	RAD51 homolog (RecA homolog, E. coli) (S. cerevisiae)	-3.03519	0	5.3e-08
226959_at (CAMK1D /// LOC283070)	CAMK1D /// LOC283070	283070 /// 57118	calcium/calmodulin-dependent protein kinase ID /// hypothetical LOC283070	-3.03453	0	3.16e-07
202740_at (ABHD14A /// ACY1)	ABHD14A /// ACY1	25864 /// 95	abhydrolase domain containing 14A /// aminoacylase 1	-3.03374	0	4e-09
201014_s_at (PAICS)	PAICS	10606	phosphoribosylaminoimidazole carboxylase, phosphoribosylaminoimidazole succinocarboxamide synthetase	-3.03046	0	2e-09
231986_at (RIMS1)	RIMS1	22999	regulating synaptic membrane exocytosis 1	-3.0178	1e-07	3.914e-06
240258_at (ENO1)	ENO1	2023	enolase 1, (alpha)	-3.01761	0.00029278	0.00206193
227652_at (FAM69B)	FAM69B	138311	family with sequence similarity 69, member B	-3.01713	1.231e-05	0.000165383
202431_s_at (MYC)	MYC	4609	v-myc myelocytomatosis viral oncogene homolog (avian)	-3.01617	0	2e-09
202790_at (CLDN7)	CLDN7	1366	claudin 7	-3.01244	1e-08	4.34e-07
228221_at (SLC44A3)	SLC44A3	126969	solute carrier family 44, member 3	-3.01074	0	1.48e-07
225342_at (AK4)	AK4	205	adenylate kinase 4	-3.00706	0	7.3e-08
1553715_s_at (FAM195A)	FAM195A	84331	family with sequence similarity 195, member A	-3.00669	0	3e-09
208353_x_at (ANK1)	ANK1	286	ankyrin 1, erythrocytic	-3.0045	1.91e-06	3.7917e-05
227804_at (TLCD1)	TLCD1	116238	TLC domain containing 1	-3.00394	0	1.7e-08
234148_at (---)	---	---	---	-3.00372	0.00223342	0.0105351
225861_at (FAM195A)	FAM195A	84331	family with sequence similarity 195, member A	-2.9964	0	7.4e-08
202478_at (TRIB2)	TRIB2	28951	tribbles homolog 2 (Drosophila)	-2.99565	5e-08	2.296e-06
219054_at (C5orf23)	C5orf23	79614	chromosome 5 open reading frame 23	-2.99015	0.00077018	0.00449889
243964_at (---)	---	---	---	-2.98779	0.00458435	0.0188048
225163_at (FRMD4A)	FRMD4A	55691	FERM domain containing 4A	-2.98651	0.00016009	0.00127297
218894_s_at (MAGOHB)	MAGOHB	55110	mago-nashi homolog B (Drosophila)	-2.98267	0.0001542	0.00123258
227566_at (NTM)	NTM	50863	neurotrimin	-2.97593	0.0240851	0.0702883
204513_s_at (ELMO1)	ELMO1	9844	engulfment and cell motility 1	-2.96721	0.00015367	0.00122903
208343_s_at (NR5A2)	NR5A2	2494	nuclear receptor subfamily 5, group A, member 2	-2.96707	0.00607897	0.0235338
213974_at (ADAMTSL3)	ADAMTSL3	57188	ADAMTS-like 3	-2.96536	4.4e-07	1.2399e-05
210868_s_at (ELOVL6)	ELOVL6	79071	ELOVL family member 6, elongation of long chain fatty acids (FEN1/Elo2, SUR4/Elo3-like, yeast)	-2.96296	1.72e-06	3.5022e-05
209775_x_at (SLC19A1)	SLC19A1	6573	solute carrier family 19 (folate transporter), member 1	-2.9614	2.033e-05	0.000247013
226839_at (NR2C2AP)	NR2C2AP	126382	nuclear receptor 2C2-associated protein	-2.95934	3e-08	1.544e-06
235924_at (---)	---	---	---	-2.9557	2e-08	1.21e-06
201328_at (ETS2)	ETS2	2114	v-ets erythroblastosis virus E26 oncogene homolog 2 (avian)	-2.95187	2.4e-07	7.691e-06
201170_s_at (BHLHE40)	BHLHE40	8553	basic helix-loop-helix family, member e40	-2.9513	0	1.8e-07
210095_s_at (IGFBP3)	IGFBP3	3486	insulin-like growth factor binding protein 3	-2.95051	5e-08	2.369e-06
212182_at (NUDT4 /// NUDT4P1)	NUDT4 /// NUDT4P1	11163 /// 440672	nudix (nucleoside diphosphate linked moiety X)-type motif 4 /// nudix (nucleoside diphosphate linked moiety X)-type motif 4 pseudogene 1	-2.94777	0.0362331	0.0967037
218776_s_at (TMEM62)	TMEM62	80021	transmembrane protein 62	-2.94709	0	2.06e-07
202481_at (DHRS3)	DHRS3	9249	dehydrogenase/reductase (SDR family) member 3	-2.94462	0	4.09e-07
210448_s_at (P2RX5)	P2RX5	5026	purinergic receptor P2X, ligand-gated ion channel, 5	-2.94406	0	9.8e-08
214012_at (ERAP1)	ERAP1	51752	endoplasmic reticulum aminopeptidase 1	-2.93825	5.494e-05	0.000544637
228302_x_at (CAMK2N1)	CAMK2N1	55450	calcium/calmodulin-dependent protein kinase II inhibitor 1	-2.9341	6e-08	2.619e-06
201110_s_at (THBS1)	THBS1	7057	thrombospondin 1	-2.93035	3.05e-06	5.4844e-05
204341_at (TRIM16)	TRIM16	10626	tripartite motif-containing 16	-2.93018	2e-08	9.55e-07
216262_s_at (TGIF2)	TGIF2	60436	TGFB-induced factor homeobox 2	-2.92541	1e-08	8.77e-07
202788_at (MAPKAPK3)	MAPKAPK3	7867	mitogen-activated protein kinase-activated protein kinase 3	-2.92047	2e-08	1.048e-06
239973_at (---)	---	---	---	-2.91951	2.87e-06	5.2249e-05
1561760_s_at (LOC645513)	LOC645513	645513	Hypothetical LOC645513	-2.91806	0.00034024	0.00232506
213920_at (CUX2)	CUX2	23316	cut-like homeobox 2	-2.91552	0.0240197	0.0701463
229544_at (---)	---	---	---	-2.91477	0	2.7e-08
209152_s_at (TCF3)	TCF3	6929	transcription factor 3 (E2A immunoglobulin enhancer binding factors E12/E47)	-2.91465	1.664e-05	0.000210296
225150_s_at (RTKN)	RTKN	6242	rhotekin	-2.91426	0	2.85e-07
215014_at (KCND3)	KCND3	3752	potassium voltage-gated channel, Shal-related subfamily, member 3	-2.91336	0.0251933	0.0727902
216913_s_at (RRP12)	RRP12	23223	ribosomal RNA processing 12 homolog (S. cerevisiae)	-2.91099	7.6e-07	1.8688e-05
218605_at (TFB2M)	TFB2M	64216	transcription factor B2, mitochondrial	-2.9095	0	5.1e-08
201163_s_at (IGFBP7)	IGFBP7	3490	insulin-like growth factor binding protein 7	-2.90138	0.00056019	0.00346433
219115_s_at (IL20RA)	IL20RA	53832	interleukin 20 receptor, alpha	-2.89996	0.0089932	0.0322133
241937_s_at (WDR4)	WDR4	10785	WD repeat domain 4	-2.89705	0	1e-08
202345_s_at (FABP5)	FABP5	2171	fatty acid binding protein 5 (psoriasis-associated)	-2.89544	1e-08	6.91e-07
242222_at (LOC440894)	LOC440894	440894	hypothetical protein LOC440894	-2.89042	0.0079699	0.0292355
204897_at (PTGER4)	PTGER4	5734	prostaglandin E receptor 4 (subtype EP4)	-2.8891	1e-08	5.73e-07
214404_x_at (SPDEF)	SPDEF	25803	SAM pointed domain containing ets transcription factor	-2.88786	1.17e-06	2.61e-05
227117_at (---)	---	---	---	-2.88716	0	3e-09
207388_s_at (PTGES)	PTGES	9536	prostaglandin E synthase	-2.88581	0	2.13e-07
204330_s_at (MRPS12)	MRPS12	6183	mitochondrial ribosomal protein S12	-2.88478	0.00038355	0.00256022
211548_s_at (HPGD)	HPGD	3248	hydroxyprostaglandin dehydrogenase 15-(NAD)	-2.8823	7.67e-06	0.000113387
238439_at (ANKRD22)	ANKRD22	118932	ankyrin repeat domain 22	-2.87531	2.24e-06	4.3e-05
243057_at (---)	---	---	---	-2.87498	0.00251878	0.0116332
222037_at (MCM4)	MCM4	4173	minichromosome maintenance complex component 4	-2.86854	0	4.1e-08
203780_at (MPZL2)	MPZL2	10205	myelin protein zero-like 2	-2.86727	6.8e-07	1.7008e-05
201819_at (SCARB1)	SCARB1	949	scavenger receptor class B, member 1	-2.86595	0	1.3e-08
235736_at (LOC100287482)	LOC100287482	100287482	hypothetical protein LOC100287482	-2.86258	1.8e-07	6.189e-06
206632_s_at (APOBEC3B)	APOBEC3B	9582	apolipoprotein B mRNA editing enzyme, catalytic polypeptide-like 3B	-2.85848	4.2e-07	1.1939e-05
235210_s_at (C8orf84)	C8orf84	157869	chromosome 8 open reading frame 84	-2.85377	4.491e-05	0.000462028
205264_at (CD3EAP)	CD3EAP	10849	CD3e molecule, epsilon associated protein	-2.85311	0	2.78e-07
221946_at (C9orf116)	C9orf116	138162	chromosome 9 open reading frame 116	-2.85272	0.00218872	0.010369
204580_at (MMP12)	MMP12	4321	matrix metallopeptidase 12 (macrophage elastase)	-2.85218	0.0015823	0.00800297
50314_i_at (C20orf27)	C20orf27	54976	chromosome 20 open reading frame 27	-2.84936	0	5.9e-08
225502_at (DOCK8)	DOCK8	81704	dedicator of cytokinesis 8	-2.84887	0.00190547	0.00928199
229236_s_at (SFXN4)	SFXN4	119559	sideroflexin 4	-2.84741	2e-08	1.221e-06
226694_at (AKAP2 /// PALM2-AKAP2)	AKAP2 /// PALM2-AKAP2	11217 /// 445815	A kinase (PRKA) anchor protein 2 /// PALM2-AKAP2 readthrough	-2.84734	1.229e-05	0.000165144
50221_at (TFEB)	TFEB	7942	transcription factor EB	-2.84671	2.54e-06	4.7408e-05
239989_at (CNTLN)	CNTLN	54875	centlein, centrosomal protein	-2.84313	1.414e-05	0.000185426
203650_at (PROCR)	PROCR	10544	protein C receptor, endothelial	-2.8395	1e-08	5.24e-07
240189_at (ACOXL)	ACOXL	55289	acyl-CoA oxidase-like	-2.83931	0.016859	0.0531093
219031_s_at (NIP7)	NIP7	51388	nuclear import 7 homolog (S. cerevisiae)	-2.83386	0.00010613	0.000916077
214632_at (NRP2)	NRP2	8828	neuropilin 2	-2.83138	0.00719363	0.0269336
229551_x_at (ZNF367)	ZNF367	195828	zinc finger protein 367	-2.82962	1e-08	5.07e-07
236170_x_at (---)	---	---	---	-2.82903	0.00288977	0.012989
230988_at (ADD2)	ADD2	119	adducin 2 (beta)	-2.82749	9.66e-06	0.0001364
1555867_at (GNG4)	GNG4	2786	guanine nucleotide binding protein (G protein), gamma 4	-2.815	0.00246831	0.0114417
202148_s_at (PYCR1)	PYCR1	5831	pyrroline-5-carboxylate reductase 1	-2.81391	0	1.7e-08
1557207_s_at (LOC283177)	LOC283177	283177	hypothetical LOC283177	-2.81213	0.0018571	0.00908934
220108_at (GNA14)	GNA14	9630	guanine nucleotide binding protein (G protein), alpha 14	-2.81106	4.19e-06	7.0729e-05
204947_at (E2F1)	E2F1	1869	E2F transcription factor 1	-2.80605	7.698e-05	0.000710491
202859_x_at (IL8)	IL8	3576	interleukin 8	-2.80523	2.9e-07	8.879e-06
202910_s_at (CD97)	CD97	976	CD97 molecule	-2.80211	2.35e-06	4.4635e-05
203148_s_at (TRIM14)	TRIM14	9830	tripartite motif-containing 14	-2.80104	0	2.9e-08
223694_at (TRIM7)	TRIM7	81786	tripartite motif-containing 7	-2.79833	1e-08	7.45e-07
212424_at (PDCD11)	PDCD11	22984	programmed cell death 11	-2.79799	0.00012614	0.00105066
223895_s_at (EPN3)	EPN3	55040	epsin 3	-2.79736	1e-08	6.21e-07
214664_at (PAICS)	PAICS	10606	phosphoribosylaminoimidazole carboxylase, phosphoribosylaminoimidazole succinocarboxamide synthetase	-2.79714	0.00023769	0.00174606
243027_at (IGSF5)	IGSF5	150084	immunoglobulin superfamily, member 5	-2.79661	1.471e-05	0.00019138
214794_at (PA2G4)	PA2G4	5036	proliferation-associated 2G4, 38kDa	-2.79653	0	1.1e-08
1556421_at (LOC286189)	LOC286189	286189	hypothetical LOC286189	-2.79651	8.65e-06	0.000125021
203021_at (SLPI)	SLPI	6590	secretory leukocyte peptidase inhibitor	-2.79005	0	2.42e-07
214307_at (HGD)	HGD	3081	homogentisate 1,2-dioxygenase	-2.78822	0.00327384	0.0143623
202342_s_at (TRIM2)	TRIM2	23321	tripartite motif-containing 2	-2.78531	0.00105473	0.00579457
203692_s_at (E2F3)	E2F3	1871	E2F transcription factor 3	-2.78178	2e-08	1.046e-06
244667_at (---)	---	---	---	-2.77617	0.00515086	0.0206076
222075_s_at (OAZ3)	OAZ3	51686	ornithine decarboxylase antizyme 3	-2.77481	5.86e-06	9.3048e-05
205217_at (TIMM8A)	TIMM8A	1678	translocase of inner mitochondrial membrane 8 homolog A (yeast)	-2.76761	1e-08	6.6e-07
203388_at (ARRB2)	ARRB2	409	arrestin, beta 2	-2.76691	1.662e-05	0.000210104
240061_at (PION)	PION	54103	Pigeon homolog (Drosophila)	-2.75915	0.00013517	0.00110834
207425_s_at (SEPT9)	SEPT9	10801	septin 9	-2.75907	7.9e-06	0.000116178
233433_at (---)	---	---	---	-2.75829	0.0119173	0.0403983
226485_at (VSIG10)	VSIG10	54621	V-set and immunoglobulin domain containing 10	-2.75764	2e-08	1.138e-06
201801_s_at (SLC29A1)	SLC29A1	2030	solute carrier family 29 (nucleoside transporters), member 1	-2.75745	1e-08	6.91e-07
220651_s_at (MCM10)	MCM10	55388	minichromosome maintenance complex component 10	-2.75691	0	3e-09
230461_s_at (---)	---	---	---	-2.75687	0.00023638	0.00173828
218105_s_at (MRPL4)	MRPL4	51073	mitochondrial ribosomal protein L4	-2.75589	0	1.7e-08
206539_s_at (CYP4F12)	CYP4F12	66002	cytochrome P450, family 4, subfamily F, polypeptide 12	-2.75513	0.0256608	0.0738618
206509_at (PIP)	PIP	5304	prolactin-induced protein	-2.75477	1.46e-06	3.0878e-05
223575_at (KIAA1549)	KIAA1549	57670	KIAA1549	-2.74855	9e-08	3.518e-06
218708_at (NXT1)	NXT1	29107	NTF2-like export factor 1	-2.74398	0	2.13e-07
222647_at (SLC35C1)	SLC35C1	55343	solute carrier family 35, member C1	-2.74277	8.28e-06	0.000120716
232921_at (KIAA1549)	KIAA1549	57670	KIAA1549	-2.74243	0.00146007	0.0075091
214889_at (FAM149A)	FAM149A	25854	family with sequence similarity 149, member A	-2.74052	1.76e-05	0.000220187
236834_at (SCFD2)	SCFD2	152579	sec1 family domain containing 2	-2.73674	1.57e-06	3.2538e-05
241104_at (---)	---	---	---	-2.73639	0.0007873	0.00457935
223707_at (RPL27A)	RPL27A	6157	ribosomal protein L27a	-2.73633	1e-08	5.98e-07
208795_s_at (MCM7)	MCM7	4176	minichromosome maintenance complex component 7	-2.73561	2.5e-07	7.94e-06
221489_s_at (SPRY4)	SPRY4	81848	sprouty homolog 4 (Drosophila)	-2.72918	8.52e-06	0.000123482
221621_at (C17orf86)	C17orf86	654434	chromosome 17 open reading frame 86	-2.72889	0	3.16e-07
220059_at (STAP1)	STAP1	26228	signal transducing adaptor family member 1	-2.72648	0.0247944	0.071915
206584_at (LY96)	LY96	23643	lymphocyte antigen 96	-2.72477	0.00023367	0.00172226
221234_s_at (BACH2)	BACH2	60468	BTB and CNC homology 1, basic leucine zipper transcription factor 2	-2.72461	0.00100571	0.00557565
1554789_a_at (PDE8B)	PDE8B	8622	phosphodiesterase 8B	-2.72298	0.00868037	0.0313267
201189_s_at (ITPR3)	ITPR3	3710	inositol 1,4,5-triphosphate receptor, type 3	-2.71638	0	3.7e-08
203438_at (STC2)	STC2	8614	stanniocalcin 2	-2.71594	1e-08	6.33e-07
218513_at (C4orf43)	C4orf43	55319	chromosome 4 open reading frame 43	-2.71429	6.388e-05	0.000611386
216650_at (---)	---	---	---	-2.71193	0.011221	0.0385128
203924_at (GSTA1)	GSTA1	2938	glutathione S-transferase alpha 1	-2.7104	0.0219102	0.0652685
203723_at (ITPKB)	ITPKB	3707	inositol 1,4,5-trisphosphate 3-kinase B	-2.71006	0	1.22e-07
224461_s_at (AIFM2)	AIFM2	84883	apoptosis-inducing factor, mitochondrion-associated, 2	-2.70897	2e-08	9.7e-07
204281_at (TEAD4)	TEAD4	7004	TEA domain family member 4	-2.70861	1.2e-07	4.476e-06
1569191_at (ZNF826P)	ZNF826P	664701	zinc finger protein 826, pseudogene	-2.70639	0.0100006	0.0350256
235024_at (PHF17)	PHF17	79960	PHD finger protein 17	-2.70595	6.1e-07	1.5737e-05
220688_s_at (MRTO4)	MRTO4	51154	mRNA turnover 4 homolog (S. cerevisiae)	-2.70352	8e-08	3.293e-06
229715_at (---)	---	---	---	-2.70323	1.15e-06	2.5754e-05
203570_at (LOXL1)	LOXL1	4016	lysyl oxidase-like 1	-2.70201	0	3.43e-07
209312_x_at (HLA-DRB1 /// HLA-DRB4 /// HLA-DRB5)	HLA-DRB1 /// HLA-DRB4 /// HLA-DRB5	3123 /// 3126 /// 3127	major histocompatibility complex, class II, DR beta 1 /// major histocompatibility complex, class II, DR beta 4 /// major histocompatibility complex, class II, DR beta 5	-2.70088	0	3.72e-07
235704_at (DAZAP2)	DAZAP2	9802	DAZ associated protein 2	-2.70019	0.00015302	0.00122495
204582_s_at (KLK3)	KLK3	354	kallikrein-related peptidase 3	-2.70001	0.0142136	0.046481
214846_s_at (ALPK3)	ALPK3	57538	alpha-kinase 3	-2.69799	0.00020053	0.00152769
217362_x_at (HLA-DRB6)	HLA-DRB6	3128	major histocompatibility complex, class II, DR beta 6 (pseudogene)	-2.69721	1.007e-05	0.000140962
205527_s_at (GEMIN4)	GEMIN4	50628	gem (nuclear organelle) associated protein 4	-2.69618	0	2.63e-07
208016_s_at (AGTR1)	AGTR1	185	angiotensin II receptor, type 1	-2.6955	0.00862297	0.0311754
205771_s_at (AKAP7)	AKAP7	9465	A kinase (PRKA) anchor protein 7	-2.69531	4.402e-05	0.000454903
220943_s_at (C2orf56)	C2orf56	55471	chromosome 2 open reading frame 56	-2.69503	0.00012004	0.00101035
220591_s_at (EFHC2)	EFHC2	80258	EF-hand domain (C-terminal) containing 2	-2.69354	0.0009939	0.00552307
218719_s_at (GINS3)	GINS3	64785	GINS complex subunit 3 (Psf3 homolog)	-2.69281	2e-08	9.87e-07
236200_at (FAF1)	FAF1	11124	Fas (TNFRSF6) associated factor 1	-2.69137	3.086e-05	0.000342537
221773_at (ELK3)	ELK3	2004	ELK3, ETS-domain protein (SRF accessory protein 2)	-2.6912	1.061e-05	0.000146838
223743_s_at (MRPL4)	MRPL4	51073	mitochondrial ribosomal protein L4	-2.69032	0	3.46e-07
239307_at (LOC100509703)	LOC100509703	100509703	hypothetical LOC100509703	-2.68959	0.00061378	0.00373577
207038_at (SLC16A6)	SLC16A6	9120	solute carrier family 16, member 6 (monocarboxylic acid transporter 7)	-2.68769	1e-08	8.78e-07
212836_at (POLD3)	POLD3	10714	polymerase (DNA-directed), delta 3, accessory subunit	-2.68604	0	5.3e-08
201107_s_at (THBS1)	THBS1	7057	thrombospondin 1	-2.68481	0.00501546	0.0201885
1556008_a_at (---)	---	---	---	-2.68223	6.087e-05	0.000587918
244563_at (QSER1)	QSER1	79832	glutamine and serine rich 1	-2.68171	8.48e-06	0.000122968
200704_at (LITAF)	LITAF	9516	lipopolysaccharide-induced TNF factor	-2.68146	0	3.9e-08
227212_s_at (PHF19)	PHF19	26147	PHD finger protein 19	-2.67982	1e-08	5.71e-07
207908_at (KRT2)	KRT2	3849	keratin 2	-2.6794	1.2e-07	4.636e-06
204712_at (WIF1)	WIF1	11197	WNT inhibitory factor 1	-2.67676	6.884e-05	0.000648699
209850_s_at (CDC42EP2)	CDC42EP2	10435	CDC42 effector protein (Rho GTPase binding) 2	-2.67607	1.3e-07	4.877e-06
204470_at (CXCL1)	CXCL1	2919	chemokine (C-X-C motif) ligand 1 (melanoma growth stimulating activity, alpha)	-2.67201	0.0003837	0.00256086
209048_s_at (ZMYND8)	ZMYND8	23613	zinc finger, MYND-type containing 8	-2.6719	0	8.5e-08
224903_at (CIRH1A)	CIRH1A	84916	cirrhosis, autosomal recessive 1A (cirhin)	-2.67084	0	3.6e-08
225079_at (EMP2)	EMP2	2013	epithelial membrane protein 2	-2.67035	0	4.9e-08
219370_at (RPRM)	RPRM	56475	reprimo, TP53 dependent G2 arrest mediator candidate	-2.66933	1e-08	5.14e-07
236068_s_at (C3orf14)	C3orf14	57415	chromosome 3 open reading frame 14	-2.66542	0.00264041	0.0120797
203693_s_at (E2F3)	E2F3	1871	E2F transcription factor 3	-2.66359	0	7.7e-08
205676_at (CYP27B1)	CYP27B1	1594	cytochrome P450, family 27, subfamily B, polypeptide 1	-2.66351	2.69e-06	4.9753e-05
209836_x_at (BOLA2 /// BOLA2B)	BOLA2 /// BOLA2B	552900 /// 654483	bolA homolog 2 (E. coli) /// bolA homolog 2B (E. coli)	-2.6629	0	2.21e-07
203612_at (BYSL)	BYSL	705	bystin-like	-2.66001	0	2.7e-08
205393_s_at (CHEK1)	CHEK1	1111	CHK1 checkpoint homolog (S. pombe)	-2.65969	1e-08	7.26e-07
225078_at (EMP2)	EMP2	2013	epithelial membrane protein 2	-2.65915	0	1.6e-08
204126_s_at (CDC45)	CDC45	8318	cell division cycle 45 homolog (S. cerevisiae)	-2.65746	6e-08	2.783e-06
230652_at (ARAF)	ARAF	369	v-raf murine sarcoma 3611 viral oncogene homolog	-2.65521	6.04e-06	9.5101e-05
231383_at (---)	---	---	---	-2.65302	0.025983	0.0746202
213832_at (KCND3)	KCND3	3752	potassium voltage-gated channel, Shal-related subfamily, member 3	-2.65287	0.0003449	0.00235102
1554752_a_at (---)	---	---	---	-2.65176	0.00080056	0.00464313
215446_s_at (LOX)	LOX	4015	lysyl oxidase	-2.65128	9.284e-05	0.000824258
204590_x_at (VPS33A)	VPS33A	65082	vacuolar protein sorting 33 homolog A (S. cerevisiae)	-2.64778	0.00127258	0.00672252
236391_at (---)	---	---	---	-2.64611	0.0174405	0.0545201
241840_at (---)	---	---	---	-2.64515	0.00148586	0.00761596
235579_at (SRSF2IP)	SRSF2IP	9169	serine/arginine-rich splicing factor 2, interacting protein	-2.64467	7.03e-06	0.000106009
203737_s_at (PPRC1)	PPRC1	23082	peroxisome proliferator-activated receptor gamma, coactivator-related 1	-2.64165	2e-08	1.092e-06
208916_at (SLC1A5)	SLC1A5	6510	solute carrier family 1 (neutral amino acid transporter), member 5	-2.63942	9e-08	3.71e-06
221009_s_at (ANGPTL4)	ANGPTL4	51129	angiopoietin-like 4	-2.63495	0.00017891	0.00139466
206267_s_at (MATK)	MATK	4145	megakaryocyte-associated tyrosine kinase	-2.63443	0.010278	0.0358479
219911_s_at (SLCO4A1)	SLCO4A1	28231	solute carrier organic anion transporter family, member 4A1	-2.63341	0	7e-09
219215_s_at (SLC39A4)	SLC39A4	55630	solute carrier family 39 (zinc transporter), member 4	-2.6315	0	5e-09
209777_s_at (SLC19A1)	SLC19A1	6573	solute carrier family 19 (folate transporter), member 1	-2.62969	6.12e-06	9.5942e-05
213912_at (TBC1D30)	TBC1D30	23329	TBC1 domain family, member 30	-2.62743	3e-08	1.544e-06
203545_at (ALG8)	ALG8	79053	asparagine-linked glycosylation 8, alpha-1,3-glucosyltransferase homolog (S. cerevisiae)	-2.62635	0	4.6e-08
201809_s_at (ENG)	ENG	2022	endoglin	-2.62518	0.00236046	0.0110155
203201_at (PMM2)	PMM2	5373	phosphomannomutase 2	-2.62398	1e-08	5.11e-07
1558750_a_at (LOC100288693)	LOC100288693	100288693	Hypothetical protein LOC100288693	-2.62336	6.781e-05	0.0006414
205394_at (CHEK1)	CHEK1	1111	CHK1 checkpoint homolog (S. pombe)	-2.62285	2e-08	1.302e-06
229242_at (---)	---	---	---	-2.62268	1e-08	6.91e-07
229491_at (NHEDC2)	NHEDC2	133308	Na+/H+ exchanger domain containing 2	-2.62132	1.66e-06	3.4074e-05
219789_at (NPR3)	NPR3	4883	natriuretic peptide receptor C/guanylate cyclase C (atrionatriuretic peptide receptor C)	-2.62017	2.708e-05	0.000308315
202096_s_at (TSPO)	TSPO	706	translocator protein (18kDa)	-2.61786	0	5e-09
209153_s_at (TCF3)	TCF3	6929	transcription factor 3 (E2A immunoglobulin enhancer binding factors E12/E47)	-2.61752	1.96e-06	3.8712e-05
203150_at (RABEPK)	RABEPK	10244	Rab9 effector protein with kelch motifs	-2.61705	4e-08	2.065e-06
202787_s_at (MAPKAPK3)	MAPKAPK3	7867	mitogen-activated protein kinase-activated protein kinase 3	-2.61667	1e-08	4.37e-07
237888_at (LOC553137)	LOC553137	553137	Hypothetical LOC553137	-2.61558	0.0108064	0.0373689
206827_s_at (TRPV6)	TRPV6	55503	transient receptor potential cation channel, subfamily V, member 6	-2.61424	0.0343808	0.0928831
204670_x_at (HLA-DRB1 /// HLA-DRB4)	HLA-DRB1 /// HLA-DRB4	3123 /// 3126	major histocompatibility complex, class II, DR beta 1 /// major histocompatibility complex, class II, DR beta 4	-2.61333	2.6e-07	8.303e-06
1555788_a_at (TRIB3)	TRIB3	57761	tribbles homolog 3 (Drosophila)	-2.61077	6e-08	2.864e-06
203717_at (DPP4)	DPP4	1803	dipeptidyl-peptidase 4	-2.60642	0.00159653	0.00805783
202659_at (PSMB10)	PSMB10	5699	proteasome (prosome, macropain) subunit, beta type, 10	-2.6017	2.2e-07	7.134e-06
220137_at (VSIG10)	VSIG10	54621	V-set and immunoglobulin domain containing 10	-2.59776	0	1.15e-07
231029_at (F5)	F5	2153	coagulation factor V (proaccelerin, labile factor)	-2.597	0.00057252	0.00352769
1564474_at (LOC728723)	LOC728723	728723	hypothetical LOC728723	-2.59571	0.00511776	0.0205171
202107_s_at (MCM2)	MCM2	4171	minichromosome maintenance complex component 2	-2.59565	0	6e-09
227103_s_at (ECE2)	ECE2	9718	endothelin converting enzyme 2	-2.59454	1e-08	8.44e-07
236022_at (MYO19)	MYO19	80179	myosin XIX	-2.59366	8.21e-06	0.000119961
211300_s_at (TP53)	TP53	7157	tumor protein p53	-2.59237	0.00048598	0.00309613
206693_at (IL7)	IL7	3574	interleukin 7	-2.59195	0.0352496	0.0946364
214842_s_at (---)	---	---	---	-2.5898	0.0340384	0.0921267
223452_s_at (ATL3)	ATL3	25923	atlastin GTPase 3	-2.5884	0	2.09e-07
218410_s_at (PGP)	PGP	283871	phosphoglycolate phosphatase	-2.5874	0.00160061	0.00807225
201013_s_at (PAICS)	PAICS	10606	phosphoribosylaminoimidazole carboxylase, phosphoribosylaminoimidazole succinocarboxamide synthetase	-2.5854	0	5e-09
235350_at (C4orf19)	C4orf19	55286	chromosome 4 open reading frame 19	-2.58511	0.00324458	0.0142602
230894_s_at (LOC100506728)	LOC100506728	100506728	hypothetical LOC100506728	-2.58503	0.0130948	0.0435396
204834_at (FGL2)	FGL2	10875	fibrinogen-like 2	-2.58399	0.0108259	0.0374105
201063_at (RCN1)	RCN1	5954	reticulocalbin 1, EF-hand calcium binding domain	-2.58367	0	5.8e-08
204514_at (DPH2)	DPH2	1802	DPH2 homolog (S. cerevisiae)	-2.57739	1e-08	6.87e-07
203768_s_at (STS)	STS	412	steroid sulfatase (microsomal), isozyme S	-2.57578	2.678e-05	0.000305909
205996_s_at (AK2)	AK2	204	adenylate kinase 2	-2.57366	0	4.09e-07
203914_x_at (HPGD)	HPGD	3248	hydroxyprostaglandin dehydrogenase 15-(NAD)	-2.5718	0	7.1e-08
212143_s_at (IGFBP3)	IGFBP3	3486	insulin-like growth factor binding protein 3	-2.56701	0	6.1e-08
222234_s_at (DBNDD1)	DBNDD1	79007	dysbindin (dystrobrevin binding protein 1) domain containing 1	-2.56503	5e-08	2.513e-06
212063_at (CD44)	CD44	960	CD44 molecule (Indian blood group)	-2.56421	2e-07	6.638e-06
204175_at (ZNF593)	ZNF593	51042	zinc finger protein 593	-2.56178	0	5.8e-08
234985_at (LDLRAD3)	LDLRAD3	143458	low density lipoprotein receptor class A domain containing 3	-2.56051	0	3.72e-07
209373_at (MALL)	MALL	7851	mal, T-cell differentiation protein-like	-2.55963	0	3.66e-07
218670_at (PUS1)	PUS1	80324	pseudouridylate synthase 1	-2.55882	0	1.48e-07
213149_at (DLAT)	DLAT	1737	dihydrolipoamide S-acetyltransferase	-2.55497	0.00017591	0.00137421
218145_at (TRIB3)	TRIB3	57761	tribbles homolog 3 (Drosophila)	-2.55003	0	3e-09
1553972_a_at (CBS)	CBS	875	cystathionine-beta-synthase	-2.5495	0	1e-08
214890_s_at (FAM149A)	FAM149A	25854	family with sequence similarity 149, member A	-2.54935	0.00205066	0.00985148
201798_s_at (MYOF)	MYOF	26509	myoferlin	-2.54905	2.061e-05	0.000249679
213170_at (GPX7)	GPX7	2882	glutathione peroxidase 7	-2.54855	0.00110746	0.00602314
209645_s_at (ALDH1B1)	ALDH1B1	219	aldehyde dehydrogenase 1 family, member B1	-2.54794	0.0047372	0.0193245
202254_at (SIPA1L1)	SIPA1L1	26037	Signal-induced proliferation-associated 1 like 1	-2.54613	8.56e-06	0.000123982
227936_at (TMEM68)	TMEM68	137695	transmembrane protein 68	-2.54495	0	1.33e-07
243681_at (SHANK2)	SHANK2	22941	SH3 and multiple ankyrin repeat domains 2	-2.54387	5.7e-07	1.4967e-05
238477_at (KIF1C)	KIF1C	10749	kinesin family member 1C	-2.54188	2.1e-07	6.867e-06
222554_s_at (NOL6)	NOL6	65083	nucleolar protein family 6 (RNA-associated)	-2.54177	8.569e-05	0.000774134
226265_at (QSER1)	QSER1	79832	glutamine and serine rich 1	-2.54134	3.09e-06	5.5338e-05
201137_s_at (HLA-DPB1)	HLA-DPB1	3115	major histocompatibility complex, class II, DP beta 1	-2.54101	0.00753369	0.027939
201860_s_at (PLAT)	PLAT	5327	plasminogen activator, tissue	-2.5408	2.3e-06	4.3852e-05
213484_at (---)	---	---	---	-2.53879	0.00050851	0.00320643
204032_at (BCAR3)	BCAR3	8412	breast cancer anti-estrogen resistance 3	-2.53616	6.07e-06	9.546e-05
213913_s_at (TBC1D30)	TBC1D30	23329	TBC1 domain family, member 30	-2.53559	0	1.6e-08
212977_at (CXCR7)	CXCR7	57007	chemokine (C-X-C motif) receptor 7	-2.53446	9e-08	3.546e-06
205317_s_at (SLC15A2)	SLC15A2	6565	solute carrier family 15 (H+/peptide transporter), member 2	-2.53265	0.00011932	0.00100601
226590_at (ZNF618)	ZNF618	114991	zinc finger protein 618	-2.53055	9e-08	3.597e-06
218732_at (PTRH2)	PTRH2	51651	peptidyl-tRNA hydrolase 2	-2.53005	0	3e-09
220357_s_at (SGK2)	SGK2	10110	serum/glucocorticoid regulated kinase 2	-2.52915	1e-08	8.57e-07
1553399_a_at (C17orf69)	C17orf69	147081	chromosome 17 open reading frame 69	-2.52774	0.00329258	0.0144252
214877_at (CDKAL1)	CDKAL1	54901	CDK5 regulatory subunit associated protein 1-like 1	-2.52736	6.951e-05	0.000654243
219152_at (PODXL2)	PODXL2	50512	podocalyxin-like 2	-2.52661	0	1.75e-07
243856_at (LANCL3)	LANCL3	347404	LanC lantibiotic synthetase component C-like 3 (bacterial)	-2.52651	0.00669936	0.0254473
222768_s_at (TRMT6)	TRMT6	51605	tRNA methyltransferase 6 homolog (S. cerevisiae)	-2.526	2e-08	9.79e-07
230570_at (---)	---	---	---	-2.52401	1.08e-06	2.4525e-05
235931_at (FAM119A)	FAM119A	151194	family with sequence similarity 119, member A	-2.52381	2.666e-05	0.000304716
211416_x_at (GGTLC1)	GGTLC1	92086	gamma-glutamyltransferase light chain 1	-2.51874	1.6e-07	5.601e-06
216212_s_at (DKC1)	DKC1	1736	dyskeratosis congenita 1, dyskerin	-2.51856	0	1.48e-07
233746_x_at (C15orf63 /// SERF2)	C15orf63 /// SERF2	10169 /// 25764	chromosome 15 open reading frame 63 /// small EDRK-rich factor 2	-2.51702	0	4.9e-08
226459_at (PIK3AP1)	PIK3AP1	118788	phosphoinositide-3-kinase adaptor protein 1	-2.51645	1.05e-06	2.4027e-05
222666_s_at (RCL1)	RCL1	10171	RNA terminal phosphate cyclase-like 1	-2.51139	1e-08	6.55e-07
209413_at (B4GALT2)	B4GALT2	8704	UDP-Gal:betaGlcNAc beta 1,4- galactosyltransferase, polypeptide 2	-2.51076	1.762e-05	0.000220304
201692_at (SIGMAR1)	SIGMAR1	10280	sigma non-opioid intracellular receptor 1	-2.51073	0	1.23e-07
237400_at (ATP5S)	ATP5S	27109	ATP synthase, H+ transporting, mitochondrial F0 complex, subunit s (factor B)	-2.51059	1e-08	6.23e-07
231579_s_at (TIMP2)	TIMP2	7077	TIMP metallopeptidase inhibitor 2	-2.50651	1.1e-07	4.275e-06
203823_at (RGS3)	RGS3	5998	regulator of G-protein signaling 3	-2.5064	5.1e-07	1.369e-05
236471_at (NFE2L3)	NFE2L3	9603	nuclear factor (erythroid-derived 2)-like 3	-2.50569	0.00103878	0.00572246
227188_at (C21orf63)	C21orf63	59271	chromosome 21 open reading frame 63	-2.50033	0.00013076	0.00107833
203219_s_at (APRT)	APRT	353	adenine phosphoribosyltransferase	-2.50003	0	6e-08
243369_at (---)	---	---	---	-2.49914	0.00169211	0.00844356
219278_at (MAP3K6)	MAP3K6	9064	mitogen-activated protein kinase kinase kinase 6	-2.49829	6e-08	2.777e-06
1569159_at (LZTS1)	LZTS1	11178	leucine zipper, putative tumor suppressor 1	-2.49357	0.0342557	0.0925999
201587_s_at (IRAK1)	IRAK1	3654	interleukin-1 receptor-associated kinase 1	-2.49101	0	3.1e-08
208817_at (COMT)	COMT	1312	catechol-O-methyltransferase	-2.48743	0	3.72e-07
202759_s_at (AKAP2 /// PALM2-AKAP2)	AKAP2 /// PALM2-AKAP2	11217 /// 445815	A kinase (PRKA) anchor protein 2 /// PALM2-AKAP2 readthrough	-2.48739	3.83e-06	6.5821e-05
230084_at (SLC30A2)	SLC30A2	7780	solute carrier family 30 (zinc transporter), member 2	-2.48439	0.00040396	0.00266778
207621_s_at (PEMT)	PEMT	10400	phosphatidylethanolamine N-methyltransferase	-2.48327	4e-08	1.818e-06
222930_s_at (AGMAT)	AGMAT	79814	agmatine ureohydrolase (agmatinase)	-2.48176	0.00195951	0.00949787
211597_s_at (HOPX)	HOPX	84525	HOP homeobox	-2.47697	1.76e-06	3.5684e-05
218305_at (IPO4)	IPO4	79711	importin 4	-2.47526	0	2.8e-08
239229_at (PHEX)	PHEX	5251	phosphate regulating endopeptidase homolog, X-linked	-2.47504	0.00011083	0.000948573
202687_s_at (TNFSF10)	TNFSF10	8743	tumor necrosis factor (ligand) superfamily, member 10	-2.47411	0.00049739	0.0031541
201675_at (AKAP1)	AKAP1	8165	A kinase (PRKA) anchor protein 1	-2.47348	0	7.1e-08
208306_x_at (HLA-DRB1)	HLA-DRB1	3123	Major histocompatibility complex, class II, DR beta 1	-2.47338	2.4e-07	7.75e-06
213298_at (NFIC)	NFIC	4782	nuclear factor I/C (CCAAT-binding transcription factor)	-2.47067	0.00073175	0.00431778
212141_at (MCM4)	MCM4	4173	minichromosome maintenance complex component 4	-2.46975	0	2.54e-07
219295_s_at (PCOLCE2)	PCOLCE2	26577	procollagen C-endopeptidase enhancer 2	-2.46451	0.00132371	0.00693503
1554036_at (ZBTB24)	ZBTB24	9841	zinc finger and BTB domain containing 24	-2.46286	8.321e-05	0.000756121
230212_at (SPRY1)	SPRY1	10252	sprouty homolog 1, antagonist of FGF signaling (Drosophila)	-2.46095	0.00081066	0.00469026
203180_at (ALDH1A3)	ALDH1A3	220	aldehyde dehydrogenase 1 family, member A3	-2.4591	0	4.2e-08
201516_at (SRM)	SRM	6723	spermidine synthase	-2.45679	0	3e-09
229278_at (USP51)	USP51	158880	ubiquitin specific peptidase 51	-2.45491	0.00029482	0.00207186
233042_at (---)	---	---	---	-2.45369	0.00921752	0.0328789
205432_at (OVGP1)	OVGP1	5016	oviductal glycoprotein 1, 120kDa	-2.45317	3.53e-06	6.1764e-05
205309_at (SMPDL3B)	SMPDL3B	27293	sphingomyelin phosphodiesterase, acid-like 3B	-2.45232	1.4e-07	5.149e-06
1558292_s_at (PIGW)	PIGW	284098	phosphatidylinositol glycan anchor biosynthesis, class W	-2.45155	4.9e-07	1.3402e-05
214449_s_at (RHOQ)	RHOQ	23433	ras homolog gene family, member Q	-2.44969	2.633e-05	0.000301686
218400_at (OAS3)	OAS3	4940	2'-5'-oligoadenylate synthetase 3, 100kDa	-2.44876	9e-08	3.786e-06
220641_at (NOX5)	NOX5	79400	NADPH oxidase, EF-hand calcium binding domain 5	-2.4475	0.00191246	0.00931196
205402_x_at (PRSS2)	PRSS2	5645	protease, serine, 2 (trypsin 2)	-2.44728	0.00081886	0.00472917
224603_at (---)	---	---	---	-2.44671	0	1.44e-07
244471_x_at (PANX2)	PANX2	56666	Pannexin 2	-2.44589	0.0155454	0.0498268
211962_s_at (ZFP36L1)	ZFP36L1	677	zinc finger protein 36, C3H type-like 1	-2.44395	8.722e-05	0.000784743
209049_s_at (ZMYND8)	ZMYND8	23613	zinc finger, MYND-type containing 8	-2.44295	1e-08	5.07e-07
240432_x_at (KLF7)	KLF7	8609	Kruppel-like factor 7 (ubiquitous)	-2.44137	6.393e-05	0.000611639
218590_at (C10orf2)	C10orf2	56652	chromosome 10 open reading frame 2	-2.44124	1.84e-06	3.7007e-05
231123_at (TRIM36)	TRIM36	55521	tripartite motif-containing 36	-2.44054	0.00350413	0.0151513
225933_at (CCDC137)	CCDC137	339230	coiled-coil domain containing 137	-2.4396	3e-08	1.544e-06
202289_s_at (TACC2)	TACC2	10579	transforming, acidic coiled-coil containing protein 2	-2.43937	5.8e-07	1.5176e-05
207463_x_at (PRSS3)	PRSS3	5646	protease, serine, 3	-2.43897	8.9e-07	2.1137e-05
210625_s_at (AKAP1)	AKAP1	8165	A kinase (PRKA) anchor protein 1	-2.4381	5e-08	2.219e-06
236985_at (---)	---	---	---	-2.43733	8.75e-06	0.000126185
209509_s_at (DPAGT1)	DPAGT1	1798	dolichyl-phosphate (UDP-N-acetylglucosamine) N-acetylglucosaminephosphotransferase 1 (GlcNAc-1-P transferase)	-2.4361	0	1.55e-07
204331_s_at (MRPS12)	MRPS12	6183	mitochondrial ribosomal protein S12	-2.43594	0	4e-09
241466_at (---)	---	---	---	-2.43578	6.18e-06	9.6629e-05
214332_s_at (TSFM)	TSFM	10102	Ts translation elongation factor, mitochondrial	-2.43554	4.033e-05	0.00042547
203973_s_at (CEBPD)	CEBPD	1052	CCAAT/enhancer binding protein (C/EBP), delta	-2.4338	0	6.6e-08
210372_s_at (TPD52L1)	TPD52L1	7164	tumor protein D52-like 1	-2.43369	0	1.4e-08
209171_at (ITPA)	ITPA	3704	inosine triphosphatase (nucleoside triphosphate pyrophosphatase)	-2.42995	0	1.3e-08
239302_s_at (LOC100506922)	LOC100506922	100506922	hypothetical LOC100506922	-2.42856	5e-08	2.47e-06
239680_at (WDR76)	WDR76	79968	WD repeat domain 76	-2.42814	0.00017965	0.0013992
205805_s_at (ROR1)	ROR1	4919	receptor tyrosine kinase-like orphan receptor 1	-2.42798	5.456e-05	0.000541952
212295_s_at (SLC7A1)	SLC7A1	6541	solute carrier family 7 (cationic amino acid transporter, y+ system), member 1	-2.42652	0	4.3e-08
222108_at (AMIGO2)	AMIGO2	347902	adhesion molecule with Ig-like domain 2	-2.42593	2.5e-06	4.6962e-05
212226_s_at (PPAP2B)	PPAP2B	8613	phosphatidic acid phosphatase type 2B	-2.4257	2.05e-06	4.0045e-05
244880_at (---)	---	---	---	-2.4256	0.0010073	0.00558334
1557233_at (LOC285441)	LOC285441	285441	hypothetical LOC285441	-2.42534	0.016582	0.0524179
201108_s_at (THBS1)	THBS1	7057	thrombospondin 1	-2.42331	8.29e-06	0.000120812
216283_s_at (PVR)	PVR	5817	poliovirus receptor	-2.42041	5.1e-07	1.3817e-05
234974_at (GALM)	GALM	130589	galactose mutarotase (aldose 1-epimerase)	-2.41905	0.0006247	0.00379339
1552286_at (ATP6V1E2)	ATP6V1E2	90423	ATPase, H+ transporting, lysosomal 31kDa, V1 subunit E2	-2.41887	0.00012956	0.00107186
219259_at (SEMA4A)	SEMA4A	64218	sema domain, immunoglobulin domain (Ig), transmembrane domain (TM) and short cytoplasmic domain, (semaphorin) 4A	-2.41824	6.43e-06	9.9535e-05
202948_at (IL1R1)	IL1R1	3554	interleukin 1 receptor, type I	-2.41821	1.83e-06	3.6759e-05
211026_s_at (MGLL)	MGLL	11343	monoglyceride lipase	-2.41803	0	4.6e-08
242890_at (---)	---	---	---	-2.41594	5.54e-06	8.8863e-05
204298_s_at (LOX)	LOX	4015	lysyl oxidase	-2.41535	0.00091432	0.00517338
220251_at (C1orf107)	C1orf107	27042	chromosome 1 open reading frame 107	-2.41515	1.457e-05	0.000190044
205305_at (FGL1)	FGL1	2267	fibrinogen-like 1	-2.41502	0.0354399	0.0950354
220382_s_at (ARHGAP28)	ARHGAP28	79822	Rho GTPase activating protein 28	-2.41385	0.00010781	0.000927856
201109_s_at (THBS1)	THBS1	7057	thrombospondin 1	-2.41384	0.00010837	0.000931851
222074_at (UROD)	UROD	7389	uroporphyrinogen decarboxylase	-2.41135	7.19e-06	0.000108119
219734_at (SIDT1)	SIDT1	54847	SID1 transmembrane family, member 1	-2.41089	0.00012779	0.00106041
212816_s_at (CBS)	CBS	875	cystathionine-beta-synthase	-2.41023	2.43e-06	4.5796e-05
237223_at (---)	---	---	---	-2.40982	0.00164819	0.00827349
205708_s_at (TRPM2)	TRPM2	7226	transient receptor potential cation channel, subfamily M, member 2	-2.40932	0	2.43e-07
204347_at (AK4)	AK4	205	adenylate kinase 4	-2.40905	1.67e-06	3.423e-05
214095_at (SHMT2)	SHMT2	6472	serine hydroxymethyltransferase 2 (mitochondrial)	-2.40892	2e-07	6.715e-06
215331_at (MYH15)	MYH15	22989	myosin, heavy chain 15	-2.40892	0.0341233	0.0923111
224560_at (TIMP2)	TIMP2	7077	TIMP metallopeptidase inhibitor 2	-2.40773	4.596e-05	0.000471157
238748_at (RAD18)	RAD18	56852	RAD18 homolog (S. cerevisiae)	-2.40588	0.0122681	0.041323
1559005_s_at (CNTLN)	CNTLN	54875	centlein, centrosomal protein	-2.40573	1e-07	3.941e-06
222896_at (TMEM38A)	TMEM38A	79041	transmembrane protein 38A	-2.40351	3.32e-06	5.8725e-05
227919_at (UCA1)	UCA1	652995	urothelial cancer associated 1 (non-protein coding)	-2.40288	0.00076519	0.00447498
1557411_s_at (SLC25A43)	SLC25A43	203427	solute carrier family 25, member 43	-2.4015	3.65e-06	6.331e-05
226284_at (ZBTB2)	ZBTB2	57621	zinc finger and BTB domain containing 2	-2.39968	0	4.1e-08
211549_s_at (HPGD)	HPGD	3248	hydroxyprostaglandin dehydrogenase 15-(NAD)	-2.39781	5.529e-05	0.000546637
228355_s_at (NDUFAF2)	NDUFAF2	91942	NADH dehydrogenase (ubiquinone) 1 alpha subcomplex, assembly factor 2	-2.39721	0	1.56e-07
215011_at (SNHG3)	SNHG3	8420	small nucleolar RNA host gene 3 (non-protein coding)	-2.39663	9.37e-06	0.000132846
204078_at (LEPREL4)	LEPREL4	10609	leprecan-like 4	-2.39619	1.97e-06	3.8792e-05
210983_s_at (MCM7)	MCM7	4176	minichromosome maintenance complex component 7	-2.39555	0	6.3e-08
222118_at (CENPN)	CENPN	55839	centromere protein N	-2.39293	0	1e-08
220318_at (EPN3)	EPN3	55040	epsin 3	-2.38735	0.00010425	0.000903424
202458_at (PRSS23)	PRSS23	11098	protease, serine, 23	-2.38661	1.401e-05	0.000183917
1555765_a_at (GNG4)	GNG4	2786	guanine nucleotide binding protein (G protein), gamma 4	-2.38552	0.0001717	0.00134843
1552641_s_at (ATAD3A /// ATAD3B)	ATAD3A /// ATAD3B	55210 /// 83858	ATPase family, AAA domain containing 3A /// ATPase family, AAA domain containing 3B	-2.38369	5.2e-07	1.3925e-05
204146_at (RAD51AP1)	RAD51AP1	10635	RAD51 associated protein 1	-2.38329	0	3.64e-07
204944_at (PTPRG)	PTPRG	5793	protein tyrosine phosphatase, receptor type, G	-2.38158	0.0057726	0.0225699
219537_x_at (DLL3)	DLL3	10683	delta-like 3 (Drosophila)	-2.38154	6e-08	2.622e-06
204583_x_at (KLK3)	KLK3	354	kallikrein-related peptidase 3	-2.38064	0.00039266	0.00260721
216252_x_at (FAS)	FAS	355	Fas (TNF receptor superfamily, member 6)	-2.38056	7.55e-06	0.000112052
212528_at (PPPDE2)	PPPDE2	27351	PPPDE peptidase domain containing 2	-2.3793	1.4e-07	5.142e-06
207003_at (GUCA2A)	GUCA2A	2980	guanylate cyclase activator 2A (guanylin)	-2.37913	0.00044167	0.00286798
201555_at (MCM3)	MCM3	4172	minichromosome maintenance complex component 3	-2.3784	4e-08	1.907e-06
232291_at (MIR17HG)	MIR17HG	407975	MIR17 host gene (non-protein coding)	-2.37705	1.485e-05	0.000192632
244044_at (---)	---	---	---	-2.37384	0.00203326	0.00978164
228058_at (ZG16B)	ZG16B	124220	zymogen granule protein 16 homolog B (rat)	-2.37254	0	6e-09
228515_at (LOC90784)	LOC90784	90784	hypothetical LOC90784	-2.3706	0.00069022	0.00412253
209692_at (EYA2)	EYA2	2139	eyes absent homolog 2 (Drosophila)	-2.37052	0.00187349	0.00915643
242486_at (---)	---	---	---	-2.36983	3.422e-05	0.000372001
228890_at (ATOH8)	ATOH8	84913	atonal homolog 8 (Drosophila)	-2.36698	0.00053498	0.0033381
204767_s_at (FEN1)	FEN1	2237	flap structure-specific endonuclease 1	-2.36573	2e-08	9.77e-07
217099_s_at (GEMIN4)	GEMIN4	50628	gem (nuclear organelle) associated protein 4	-2.36247	9e-08	3.526e-06
208337_s_at (NR5A2)	NR5A2	2494	nuclear receptor subfamily 5, group A, member 2	-2.36056	0.00020506	0.00155414
212563_at (BOP1)	BOP1	23246	block of proliferation 1	-2.35782	0	8.3e-08
203287_at (LAD1)	LAD1	3898	ladinin 1	-2.35702	1e-08	6.38e-07
206425_s_at (TRPC3)	TRPC3	7222	transient receptor potential cation channel, subfamily C, member 3	-2.35693	0.0209636	0.0630831
218886_at (PAK1IP1)	PAK1IP1	55003	PAK1 interacting protein 1	-2.35578	7.1e-06	0.000106832
218872_at (TESC)	TESC	54997	tescalcin	-2.35553	0.00054684	0.00339762
1553994_at (NT5E)	NT5E	4907	5'-nucleotidase, ecto (CD73)	-2.35534	0.00555012	0.0218763
224601_at (---)	---	---	---	-2.35427	0	2.63e-07
1553333_at (C1orf161)	C1orf161	126868	chromosome 1 open reading frame 161	-2.35345	0.0286396	0.0805033
204070_at (RARRES3)	RARRES3	5920	retinoic acid receptor responder (tazarotene induced) 3	-2.35237	2.095e-05	0.000252796
228042_at (ADPRH)	ADPRH	141	ADP-ribosylarginine hydrolase	-2.35015	6.681e-05	0.000633439
228543_at (PET117)	PET117	100303755	cytochrome c oxidase assembly factor-like	-2.34965	0	4.26e-07
229975_at (BMPR1B)	BMPR1B	658	bone morphogenetic protein receptor, type IB	-2.3451	4.4e-07	1.2281e-05
238826_x_at (---)	---	---	---	-2.34491	0.0134649	0.0445114
217853_at (TNS3)	TNS3	64759	tensin 3	-2.34462	0.00308908	0.0137224
225503_at (DHRSX)	DHRSX	207063	dehydrogenase/reductase (SDR family) X-linked	-2.344	1e-08	5.83e-07
1569729_a_at (ASZ1)	ASZ1	136991	ankyrin repeat, SAM and basic leucine zipper domain containing 1	-2.34284	0.00472979	0.0193029
229549_at (---)	---	---	---	-2.34083	2.11e-06	4.0997e-05
226017_at (CMTM7)	CMTM7	112616	CKLF-like MARVEL transmembrane domain containing 7	-2.33994	0	4.7e-08
206653_at (POLR3G)	POLR3G	10622	polymerase (RNA) III (DNA directed) polypeptide G (32kD)	-2.33953	2.8e-07	8.629e-06
204603_at (EXO1)	EXO1	9156	exonuclease 1	-2.33658	4e-08	1.988e-06
221923_s_at (NPM1)	NPM1	4869	nucleophosmin (nucleolar phosphoprotein B23, numatrin)	-2.33523	0	3.2e-08
214023_x_at (TUBB2B)	TUBB2B	347733	tubulin, beta 2B	-2.33453	0.00311624	0.0138173
235890_at (TBL1XR1)	TBL1XR1	79718	transducin (beta)-like 1 X-linked receptor 1	-2.33358	0.00010995	0.00094266
223874_at (ACTR3C)	ACTR3C	653857	ARP3 actin-related protein 3 homolog C (yeast)	-2.33298	0.0001962	0.00150114
220865_s_at (PDSS1)	PDSS1	23590	prenyl (decaprenyl) diphosphate synthase, subunit 1	-2.33238	0	1.73e-07
203967_at (CDC6)	CDC6	990	cell division cycle 6 homolog (S. cerevisiae)	-2.32799	0	9e-09
204128_s_at (RFC3)	RFC3	5983	replication factor C (activator 1) 3, 38kDa	-2.32719	0	1.24e-07
216250_s_at (LPXN)	LPXN	9404	leupaxin	-2.324	2e-08	9.84e-07
1552427_at (ZNF485)	ZNF485	220992	zinc finger protein 485	-2.32369	0.00147721	0.00757731
242928_at (---)	---	---	---	-2.3233	0.00126224	0.00667633
1555948_s_at (FAM120A)	FAM120A	23196	family with sequence similarity 120A	-2.32301	2.15e-06	4.1713e-05
215945_s_at (TRIM2)	TRIM2	23321	tripartite motif-containing 2	-2.32124	2.9e-07	8.879e-06
212193_s_at (LARP1)	LARP1	23367	La ribonucleoprotein domain family, member 1	-2.32101	0	3.05e-07
208676_s_at (PA2G4)	PA2G4	5036	proliferation-associated 2G4, 38kDa	-2.3179	3e-08	1.42e-06
201998_at (ST6GAL1)	ST6GAL1	6480	ST6 beta-galactosamide alpha-2,6-sialyltranferase 1	-2.31745	0.00391063	0.0165324
1555784_s_at (IRAK1)	IRAK1	3654	interleukin-1 receptor-associated kinase 1	-2.31669	6.46e-06	9.9779e-05
201467_s_at (NQO1)	NQO1	1728	NAD(P)H dehydrogenase, quinone 1	-2.31632	0.00015277	0.00122365
209100_at (IFRD2)	IFRD2	7866	interferon-related developmental regulator 2	-2.31583	1e-08	5.26e-07
219118_at (FKBP11)	FKBP11	51303	FK506 binding protein 11, 19 kDa	-2.31523	1e-08	4.33e-07
1556735_at (---)	---	---	---	-2.31154	0.00023582	0.00173507
218468_s_at (GREM1)	GREM1	26585	gremlin 1	-2.30957	0.00275798	0.012516
230087_at (PRIMA1)	PRIMA1	145270	proline rich membrane anchor 1	-2.30888	0.00435506	0.0180402
241009_at (FOXN4)	FOXN4	121643	forkhead box N4	-2.30875	0.00145141	0.00747161
201710_at (MYBL2)	MYBL2	4605	v-myb myeloblastosis viral oncogene homolog (avian)-like 2	-2.30848	4e-08	2.026e-06
209990_s_at (GABBR2)	GABBR2	9568	gamma-aminobutyric acid (GABA) B receptor, 2	-2.30648	0.0312992	0.0862586
204699_s_at (C1orf107)	C1orf107	27042	chromosome 1 open reading frame 107	-2.30461	2.9e-07	8.879e-06
212739_s_at (NME4)	NME4	4833	non-metastatic cells 4, protein expressed in	-2.30014	0	1.56e-07
218069_at (DCTPP1)	DCTPP1	79077	dCTP pyrophosphatase 1	-2.29939	0	5e-08
227046_at (SLC39A11)	SLC39A11	201266	solute carrier family 39 (metal ion transporter), member 11	-2.29915	0	2.7e-08
219320_at (MYO19)	MYO19	80179	myosin XIX	-2.29824	2.55e-06	4.7541e-05
223847_s_at (ERGIC1)	ERGIC1	57222	endoplasmic reticulum-golgi intermediate compartment (ERGIC) 1	-2.29537	1.3e-07	4.954e-06
218278_at (WDR74)	WDR74	54663	WD repeat domain 74	-2.29483	1.2e-06	2.6644e-05
204975_at (EMP2)	EMP2	2013	epithelial membrane protein 2	-2.29476	1e-08	6.28e-07
218695_at (EXOSC4)	EXOSC4	54512	exosome component 4	-2.29468	0	1.58e-07
206752_s_at (DFFB)	DFFB	1677	DNA fragmentation factor, 40kDa, beta polypeptide (caspase-activated DNase)	-2.29291	1.7e-06	3.4741e-05
203931_s_at (MRPL12)	MRPL12	6182	mitochondrial ribosomal protein L12	-2.29245	0	1.37e-07
228445_at (AIFM2)	AIFM2	84883	apoptosis-inducing factor, mitochondrion-associated, 2	-2.29201	7.822e-05	0.000719286
225653_at (TGFBRAP1)	TGFBRAP1	9392	transforming growth factor, beta receptor associated protein 1	-2.29081	0.0001442	0.00116715
229169_at (TTC18)	TTC18	118491	tetratricopeptide repeat domain 18	-2.28978	4.55e-06	7.5786e-05
237302_at (---)	---	---	---	-2.2892	0.00352569	0.0152184
44065_at (C12orf52)	C12orf52	84934	chromosome 12 open reading frame 52	-2.2883	1e-08	8.71e-07
209567_at (RRS1)	RRS1	23212	RRS1 ribosome biogenesis regulator homolog (S. cerevisiae)	-2.28784	9.441e-05	0.000834559
202488_s_at (FXYD3)	FXYD3	5349	FXYD domain containing ion transport regulator 3	-2.28778	6e-08	2.777e-06
223365_at (DHX37)	DHX37	57647	DEAH (Asp-Glu-Ala-His) box polypeptide 37	-2.28686	2.043e-05	0.000247942
207044_at (THRB)	THRB	7068	thyroid hormone receptor, beta (erythroblastic leukemia viral (v-erb-a) oncogene homolog 2, avian)	-2.28662	0.00017497	0.00136803
228880_at (NAT8L)	NAT8L	339983	N-acetyltransferase 8-like (GCN5-related, putative)	-2.28608	1e-06	2.3137e-05
222819_at (CTPS2)	CTPS2	56474	CTP synthase II	-2.28572	1.069e-05	0.000147829
208107_s_at (LOC81691)	LOC81691	81691	exonuclease NEF-sp	-2.28503	0.00038096	0.00254542
1559731_x_at (MACROD1)	MACROD1	28992	MACRO domain containing 1	-2.28468	0.00110657	0.00602007
218865_at (MOSC1)	MOSC1	64757	MOCO sulphurase C-terminal domain containing 1	-2.28235	2e-08	1.027e-06
225167_at (FRMD4A)	FRMD4A	55691	FERM domain containing 4A	-2.28202	0.0270396	0.0769515
201061_s_at (STOM)	STOM	2040	stomatin	-2.28194	0.00012964	0.00107205
222764_at (ASRGL1)	ASRGL1	80150	asparaginase like 1	-2.28085	0	1.9e-08
1568854_at (NCRNA00240)	NCRNA00240	100133205	non-protein coding RNA 240	-2.27905	0.00179494	0.00883971
222802_at (EDN1)	EDN1	1906	endothelin 1	-2.27902	0.0148316	0.0480602
204058_at (ME1)	ME1	4199	malic enzyme 1, NADP(+)-dependent, cytosolic	-2.27849	4e-08	1.801e-06
242579_at (BMPR1B)	BMPR1B	658	bone morphogenetic protein receptor, type IB	-2.27782	2.44e-06	4.6001e-05
220663_at (IL1RAPL1)	IL1RAPL1	11141	interleukin 1 receptor accessory protein-like 1	-2.27543	0.00121451	0.00647902
202799_at (CLPP)	CLPP	8192	ClpP caseinolytic peptidase, ATP-dependent, proteolytic subunit homolog (E. coli)	-2.27493	0	7.1e-08
223851_s_at (TNFRSF18)	TNFRSF18	8784	tumor necrosis factor receptor superfamily, member 18	-2.27473	0	5e-09
210692_s_at (SLC43A3)	SLC43A3	29015	solute carrier family 43, member 3	-2.27168	0.014932	0.0483109
213421_x_at (PRSS3)	PRSS3	5646	protease, serine, 3	-2.26932	1e-08	5.38e-07
212174_at (AK2)	AK2	204	adenylate kinase 2	-2.26902	7.9e-07	1.9243e-05
243372_at (HSPD1)	HSPD1	3329	heat shock 60kDa protein 1 (chaperonin)	-2.26894	1.73e-06	3.5286e-05
233970_s_at (TRMT6)	TRMT6	51605	tRNA methyltransferase 6 homolog (S. cerevisiae)	-2.26828	0	3.22e-07
202688_at (TNFSF10)	TNFSF10	8743	tumor necrosis factor (ligand) superfamily, member 10	-2.26711	0.00101961	0.00563333
219143_s_at (RPP25)	RPP25	54913	ribonuclease P/MRP 25kDa subunit	-2.26608	2.4e-07	7.623e-06
218408_at (TIMM10)	TIMM10	26519	translocase of inner mitochondrial membrane 10 homolog (yeast)	-2.26607	7.653e-05	0.000707129
235020_at (TAF4B)	TAF4B	6875	TAF4b RNA polymerase II, TATA box binding protein (TBP)-associated factor, 105kDa	-2.26491	1.564e-05	0.0002004
235488_at (RASL10B)	RASL10B	91608	RAS-like, family 10, member B	-2.2635	3.62e-05	0.000389564
200874_s_at (NOP56)	NOP56	10528	NOP56 ribonucleoprotein homolog (yeast)	-2.26223	7e-08	2.991e-06
225866_at (RPF2)	RPF2	84154	ribosome production factor 2 homolog (S. cerevisiae)	-2.26177	0	3.58e-07
1553764_a_at (JUB)	JUB	84962	jub, ajuba homolog (Xenopus laevis)	-2.25975	0	5.9e-08
226438_at (SNTB1)	SNTB1	6641	syntrophin, beta 1 (dystrophin-associated protein A1, 59kDa, basic component 1)	-2.25882	0.0129928	0.0432816
216484_x_at (HDGF)	HDGF	3068	Hepatoma-derived growth factor	-2.25682	0	2.83e-07
219256_s_at (SH3TC1)	SH3TC1	54436	SH3 domain and tetratricopeptide repeats 1	-2.25591	1e-07	3.914e-06
213943_at (TWIST1)	TWIST1	7291	twist homolog 1 (Drosophila)	-2.25475	8.8e-07	2.0913e-05
212427_at (KIAA0368)	KIAA0368	23392	KIAA0368	-2.25404	7.4e-07	1.8376e-05
218156_s_at (TSR1)	TSR1	55720	TSR1, 20S rRNA accumulation, homolog (S. cerevisiae)	-2.25258	6e-08	2.619e-06
1552727_s_at (ADAMTS17)	ADAMTS17	170691	ADAM metallopeptidase with thrombospondin type 1 motif, 17	-2.25091	0.00029309	0.00206369
210735_s_at (CA12)	CA12	771	carbonic anhydrase XII	-2.24991	1.94e-06	3.8406e-05
212922_s_at (SMYD2)	SMYD2	56950	SET and MYND domain containing 2	-2.24946	3e-08	1.768e-06
239292_at (---)	---	---	---	-2.24904	0.00015564	0.00124236
212230_at (PPAP2B)	PPAP2B	8613	phosphatidic acid phosphatase type 2B	-2.24889	4.72e-06	7.8048e-05
65588_at (LOC388796)	LOC388796	388796	hypothetical LOC388796	-2.24768	0	1.5e-08
202970_at (DYRK2)	DYRK2	8445	dual-specificity tyrosine-(Y)-phosphorylation regulated kinase 2	-2.24752	0.00678408	0.0257083
220679_s_at (CDH7)	CDH7	1005	cadherin 7, type 2	-2.24721	0.00052828	0.00330286
212067_s_at (C1R)	C1R	715	complement component 1, r subcomponent	-2.24708	0.00624646	0.0240426
203005_at (LTBR)	LTBR	4055	lymphotoxin beta receptor (TNFR superfamily, member 3)	-2.24691	2e-08	1.048e-06
240616_at (LOC100507636)	LOC100507636	100507636	hypothetical LOC100507636	-2.24691	0	2.13e-07
57588_at (SLC24A3)	SLC24A3	57419	solute carrier family 24 (sodium/potassium/calcium exchanger), member 3	-2.2451	0.00081044	0.00468946
208089_s_at (TDRD3)	TDRD3	81550	tudor domain containing 3	-2.24268	2e-08	1.293e-06
223306_at (EBPL)	EBPL	84650	emopamil binding protein-like	-2.24161	0	3e-08
236263_at (SHH)	SHH	6469	sonic hedgehog	-2.24147	0.00077819	0.00453697
212378_at (GART)	GART	2618	phosphoribosylglycinamide formyltransferase, phosphoribosylglycinamide synthetase, phosphoribosylaminoimidazole synthetase	-2.24057	0	1.8e-08
218717_s_at (LEPREL1)	LEPREL1	55214	leprecan-like 1	-2.23801	1.021e-05	0.000142491
203963_at (CA12)	CA12	771	carbonic anhydrase XII	-2.23764	1.435e-05	0.000187441
220289_s_at (AIM1L)	AIM1L	55057	absent in melanoma 1-like	-2.237	1.987e-05	0.000242504
201490_s_at (PPIF)	PPIF	10105	peptidylprolyl isomerase F	-2.23674	0	2.62e-07
213320_at (PRMT3)	PRMT3	10196	protein arginine methyltransferase 3	-2.23599	0	3e-08
1568600_at (CALML4)	CALML4	91860	calmodulin-like 4	-2.23556	2.043e-05	0.000247942
238753_at (NCS1)	NCS1	23413	neuronal calcium sensor 1	-2.23526	0.0297268	0.0829198
205268_s_at (ADD2)	ADD2	119	adducin 2 (beta)	-2.2337	0.00032353	0.00223149
210457_x_at (HMGA1)	HMGA1	3159	high mobility group AT-hook 1	-2.23367	0.00064208	0.00388295
213601_at (SLIT1)	SLIT1	6585	slit homolog 1 (Drosophila)	-2.23352	1.825e-05	0.000226446
1553991_s_at (VSIG10)	VSIG10	54621	V-set and immunoglobulin domain containing 10	-2.23187	1.04e-06	2.3747e-05
212136_at (ATP2B4)	ATP2B4	493	ATPase, Ca++ transporting, plasma membrane 4	-2.23176	2.054e-05	0.000248987
1558021_at (RABEPK)	RABEPK	10244	Rab9 effector protein with kelch motifs	-2.23115	0.031232	0.0861429
227211_at (PHF19)	PHF19	26147	PHD finger protein 19	-2.22942	1.15e-06	2.5652e-05
228301_x_at (NDUFB10)	NDUFB10	4716	NADH dehydrogenase (ubiquinone) 1 beta subcomplex, 10, 22kDa	-2.2284	3e-06	5.4174e-05
200660_at (S100A11)	S100A11	6282	S100 calcium binding protein A11	-2.22724	0	1.19e-07
205689_at (PCNXL2)	PCNXL2	80003	pecanex-like 2 (Drosophila)	-2.22621	0.00594026	0.0231081
205862_at (GREB1)	GREB1	9687	growth regulation by estrogen in breast cancer 1	-2.22582	0.00014794	0.00119265
204531_s_at (BRCA1)	BRCA1	672	breast cancer 1, early onset	-2.22576	1.055e-05	0.000146229
223112_s_at (NDUFB10)	NDUFB10	4716	NADH dehydrogenase (ubiquinone) 1 beta subcomplex, 10, 22kDa	-2.22544	0	1.9e-08
224365_s_at (TIGD7)	TIGD7	91151	tigger transposable element derived 7	-2.22533	1.4e-07	5.149e-06
202435_s_at (CYP1B1)	CYP1B1	1545	cytochrome P450, family 1, subfamily B, polypeptide 1	-2.22517	0.00378937	0.0161344
237029_at (HGD)	HGD	3081	homogentisate 1,2-dioxygenase	-2.22465	0.0287504	0.0807318
205090_s_at (NAGPA)	NAGPA	51172	N-acetylglucosamine-1-phosphodiester alpha-N-acetylglucosaminidase	-2.22451	1e-08	4.34e-07
214444_s_at (PVR)	PVR	5817	poliovirus receptor	-2.22444	0.00508837	0.0204263
226145_s_at (FRAS1)	FRAS1	80144	Fraser syndrome 1	-2.2242	1.2e-07	4.636e-06
232537_x_at (MARK3)	MARK3	4140	MAP/microtubule affinity-regulating kinase 3	-2.22406	0.00012689	0.00105501
209342_s_at (IKBKB)	IKBKB	3551	inhibitor of kappa light polypeptide gene enhancer in B-cells, kinase beta	-2.2229	1.128e-05	0.000154321
201301_s_at (ANXA4)	ANXA4	307	annexin A4	-2.22207	0	2.78e-07
227042_at (YDJC)	YDJC	150223	YdjC homolog (bacterial)	-2.22103	0	4.21e-07
228253_at (LOXL3)	LOXL3	84695	lysyl oxidase-like 3	-2.22068	2.025e-05	0.000246265
219258_at (TIPIN)	TIPIN	54962	TIMELESS interacting protein	-2.2195	1e-08	5.1e-07
209529_at (PPAP2C)	PPAP2C	8612	phosphatidic acid phosphatase type 2C	-2.21938	1.6e-07	5.698e-06
202691_at (SNRPD1)	SNRPD1	6632	small nuclear ribonucleoprotein D1 polypeptide 16kDa	-2.21894	2e-07	6.682e-06
225083_at (GTF3C6)	GTF3C6	112495	general transcription factor IIIC, polypeptide 6, alpha 35kDa	-2.21869	0	2.73e-07
214913_at (ADAMTS3)	ADAMTS3	9508	ADAM metallopeptidase with thrombospondin type 1 motif, 3	-2.21814	1.628e-05	0.000207142
227963_at (---)	---	---	---	-2.21809	0.00137	0.00712292
212568_s_at (DLAT)	DLAT	1737	dihydrolipoamide S-acetyltransferase	-2.21758	0	4e-08
242939_at (TFDP1)	TFDP1	7027	transcription factor Dp-1	-2.21698	3.9e-07	1.132e-05
237215_s_at (TFRC)	TFRC	7037	transferrin receptor (p90, CD71)	-2.2141	0	7.3e-08
239392_s_at (POGK)	POGK	57645	pogo transposable element with KRAB domain	-2.21394	7.251e-05	0.000676489
224713_at (MKI67IP)	MKI67IP	84365	MKI67 (FHA domain) interacting nucleolar phosphoprotein	-2.21237	2e-08	1.135e-06
227201_at (LOC643837)	LOC643837	643837	hypothetical LOC643837	-2.21219	0.0250119	0.0724057
212891_s_at (GADD45GIP1)	GADD45GIP1	90480	growth arrest and DNA-damage-inducible, gamma interacting protein 1	-2.21175	0	2.68e-07
210006_at (ABHD14A)	ABHD14A	25864	abhydrolase domain containing 14A	-2.21156	0	4.3e-08
203911_at (RAP1GAP)	RAP1GAP	5909	RAP1 GTPase activating protein	-2.21104	1.45e-06	3.0792e-05
238444_at (ZNF618)	ZNF618	114991	zinc finger protein 618	-2.21103	2.75e-06	5.0697e-05
243641_at (LOC100506266)	LOC100506266	100506266	hypothetical LOC100506266	-2.21092	6.208e-05	0.00059693
225638_at (C1orf31)	C1orf31	388753	chromosome 1 open reading frame 31	-2.21019	5e-08	2.296e-06
241490_s_at (PGBD2)	PGBD2	267002	piggyBac transposable element derived 2	-2.20947	0.0151922	0.0489471
230012_at (C17orf44)	C17orf44	284029	chromosome 17 open reading frame 44	-2.20876	0.0144035	0.046954
204027_s_at (METTL1)	METTL1	4234	methyltransferase like 1	-2.20871	6.3e-07	1.6053e-05
219181_at (LIPG)	LIPG	9388	lipase, endothelial	-2.20863	7e-08	2.934e-06
203434_s_at (MME)	MME	4311	membrane metallo-endopeptidase	-2.20836	0.00016115	0.00127933
200965_s_at (ABLIM1)	ABLIM1	3983	actin binding LIM protein 1	-2.20429	8e-08	3.455e-06
211725_s_at (BID)	BID	637	BH3 interacting domain death agonist	-2.20364	6e-08	2.6e-06
221649_s_at (PPAN)	PPAN	56342	peter pan homolog (Drosophila)	-2.20245	0.0002195	0.00163572
224714_at (MKI67IP)	MKI67IP	84365	MKI67 (FHA domain) interacting nucleolar phosphoprotein	-2.20219	0	3.4e-08
205699_at (MAP2K6)	MAP2K6	5608	mitogen-activated protein kinase kinase 6	-2.20034	0.008857	0.0318192
226377_at (---)	---	---	---	-2.20026	0.00035083	0.00238396
205184_at (GNG4)	GNG4	2786	guanine nucleotide binding protein (G protein), gamma 4	-2.19888	1.1e-07	4.389e-06
225681_at (CTHRC1)	CTHRC1	115908	collagen triple helix repeat containing 1	-2.19668	5.124e-05	0.000514562
218812_s_at (ORAI2)	ORAI2	80228	ORAI calcium release-activated calcium modulator 2	-2.19564	0.00028225	0.00200133
1556123_a_at (---)	---	---	---	-2.19461	0.00079813	0.00463194
227721_at (CPAMD8)	CPAMD8	27151	C3 and PZP-like, alpha-2-macroglobulin domain containing 8	-2.19368	0.0154956	0.0496961
36711_at (MAFF)	MAFF	23764	v-maf musculoaponeurotic fibrosarcoma oncogene homolog F (avian)	-2.19254	1e-08	6.36e-07
222150_s_at (PION)	PION	54103	pigeon homolog (Drosophila)	-2.19029	1.191e-05	0.000160968
237365_at (---)	---	---	---	-2.19003	0.00043139	0.00281324
204663_at (ME3)	ME3	10873	malic enzyme 3, NADP(+)-dependent, mitochondrial	-2.18943	1.97e-06	3.8816e-05
212379_at (GART)	GART	2618	phosphoribosylglycinamide formyltransferase, phosphoribosylglycinamide synthetase, phosphoribosylaminoimidazole synthetase	-2.18826	0	2.9e-08
212018_s_at (RSL1D1)	RSL1D1	26156	ribosomal L1 domain containing 1	-2.18677	1e-08	8.54e-07
213892_s_at (APRT)	APRT	353	adenine phosphoribosyltransferase	-2.18664	0	7.7e-08
1559352_a_at (LOC92659)	LOC92659	92659	hypothetical LOC92659	-2.18626	1e-08	6.36e-07
210691_s_at (CACYBP)	CACYBP	27101	calcyclin binding protein	-2.18603	4.9e-07	1.3364e-05
211506_s_at (IL8)	IL8	3576	interleukin 8	-2.18593	0.0180032	0.0559293
222103_at (ATF1)	ATF1	466	activating transcription factor 1	-2.18538	7.172e-05	0.000670958
215983_s_at (UBXN8)	UBXN8	7993	UBX domain protein 8	-2.18504	6.7e-07	1.6922e-05
219178_at (QTRTD1)	QTRTD1	79691	queuine tRNA-ribosyltransferase domain containing 1	-2.18483	1.8e-07	6.275e-06
204133_at (RRP9)	RRP9	9136	ribosomal RNA processing 9, small subunit (SSU) processome component, homolog (yeast)	-2.18425	1e-08	5.71e-07
238965_at (C21orf2)	C21orf2	755	Chromosome 21 open reading frame 2	-2.18294	1.7e-07	5.909e-06
214661_s_at (NOP14)	NOP14	8602	NOP14 nucleolar protein homolog (yeast)	-2.18199	1.26e-06	2.7682e-05
219358_s_at (ADAP2)	ADAP2	55803	ArfGAP with dual PH domains 2	-2.1816	0.00108781	0.0059377
226727_at (CISD3)	CISD3	284106	CDGSH iron sulfur domain 3	-2.18065	4e-08	1.802e-06
225869_s_at (UNC93B1)	UNC93B1	81622	unc-93 homolog B1 (C. elegans)	-2.18044	5e-08	2.348e-06
205368_at (FAM131B)	FAM131B	9715	family with sequence similarity 131, member B	-2.17961	0.0241455	0.070427
1554327_a_at (CANT1)	CANT1	124583	calcium activated nucleotidase 1	-2.17943	2e-08	1.148e-06
200875_s_at (NOP56)	NOP56	10528	NOP56 ribonucleoprotein homolog (yeast)	-2.17943	0	2.85e-07
212873_at (HMHA1)	HMHA1	23526	histocompatibility (minor) HA-1	-2.17918	1e-08	4.83e-07
227347_x_at (HES4)	HES4	57801	hairy and enhancer of split 4 (Drosophila)	-2.17792	0	7.7e-08
236607_at (---)	---	---	---	-2.1778	0.0034455	0.0149605
201489_at (PPIF)	PPIF	10105	peptidylprolyl isomerase F	-2.17738	0	9e-08
210563_x_at (CFLAR)	CFLAR	8837	CASP8 and FADD-like apoptosis regulator	-2.17534	1e-08	8.1e-07
211728_s_at (HYAL3)	HYAL3	8372	hyaluronoglucosaminidase 3	-2.17488	4.55e-06	7.5786e-05
214457_at (HOXA2)	HOXA2	3199	homeobox A2	-2.17482	0.0215984	0.0645508
204490_s_at (CD44)	CD44	960	CD44 molecule (Indian blood group)	-2.17469	0.00126098	0.00667027
225806_at (JUB)	JUB	84962	jub, ajuba homolog (Xenopus laevis)	-2.17457	0	3.95e-07
242842_at (---)	---	---	---	-2.17378	0.0335566	0.0910841
212278_x_at (UBE3A)	UBE3A	7337	ubiquitin protein ligase E3A	-2.17343	0.00129783	0.00682688
1558888_x_at (ZNF321)	ZNF321	399669	zinc finger protein 321	-2.17219	0.00333458	0.0145808
206107_at (RGS11)	RGS11	8786	regulator of G-protein signaling 11	-2.17077	0.0101811	0.0355459
222946_s_at (C1orf135)	C1orf135	79000	chromosome 1 open reading frame 135	-2.16915	0.00010838	0.000931851
229801_at (C10orf47)	C10orf47	254427	chromosome 10 open reading frame 47	-2.16914	5.154e-05	0.000516879
238933_at (---)	---	---	---	-2.16822	0.0021708	0.010301
235203_at (---)	---	---	---	-2.16787	1e-08	7.16e-07
214662_at (WDR43)	WDR43	23160	WD repeat domain 43	-2.1676	1e-08	7.45e-07
211432_s_at (TYRO3)	TYRO3	7301	TYRO3 protein tyrosine kinase	-2.16755	4.955e-05	0.000500814
212558_at (SPRY1)	SPRY1	10252	sprouty homolog 1, antagonist of FGF signaling (Drosophila)	-2.16667	4.015e-05	0.000423872
235780_at (PRKACB)	PRKACB	5567	protein kinase, cAMP-dependent, catalytic, beta	-2.16437	0.00018829	0.00145423
218027_at (MRPL15)	MRPL15	29088	mitochondrial ribosomal protein L15	-2.16415	0	4.9e-08
214353_at (---)	---	---	---	-2.16405	0.00051081	0.00321941
212456_at (KIAA0664)	KIAA0664	23277	KIAA0664	-2.16348	0	2.54e-07
225228_at (DRAM2)	DRAM2	128338	DNA-damage regulated autophagy modulator 2	-2.16309	0	3.2e-08
213142_x_at (PION)	PION	54103	pigeon homolog (Drosophila)	-2.16262	2e-08	1.082e-06
228188_at (FOSL2)	FOSL2	2355	FOS-like antigen 2	-2.16181	0.00121624	0.00648315
235819_at (---)	---	---	---	-2.16175	0.00010956	0.000939869
201169_s_at (BHLHE40)	BHLHE40	8553	basic helix-loop-helix family, member e40	-2.16171	5.4e-07	1.431e-05
204639_at (ADA)	ADA	100	adenosine deaminase	-2.16161	1.29e-06	2.821e-05
216602_s_at (FARSA)	FARSA	2193	phenylalanyl-tRNA synthetase, alpha subunit	-2.16116	0	1.03e-07
213280_at (RAP1GAP2)	RAP1GAP2	23108	RAP1 GTPase activating protein 2	-2.16106	2.726e-05	0.000309941
210738_s_at (SLC4A4)	SLC4A4	8671	solute carrier family 4, sodium bicarbonate cotransporter, member 4	-2.16073	0.00760541	0.0281591
1553292_s_at (SGK494)	SGK494	124923	uncharacterized serine/threonine-protein kinase SgK494	-2.15987	1e-07	4.027e-06
222883_at (C1orf163)	C1orf163	65260	chromosome 1 open reading frame 163	-2.15946	6.3e-07	1.6027e-05
204505_s_at (EPB49)	EPB49	2039	erythrocyte membrane protein band 4.9 (dematin)	-2.15911	0.00090453	0.00512706
204087_s_at (SLC5A6)	SLC5A6	8884	solute carrier family 5 (sodium-dependent vitamin transporter), member 6	-2.15879	1.346e-05	0.000178088
212443_at (NBEAL2)	NBEAL2	23218	neurobeachin-like 2	-2.15775	0.00214499	0.0102134
226132_s_at (MANEAL)	MANEAL	149175	mannosidase, endo-alpha-like	-2.1577	0	1.8e-08
206102_at (GINS1)	GINS1	9837	GINS complex subunit 1 (Psf1 homolog)	-2.15722	0	4.6e-08
241431_at (LOC100507077)	LOC100507077	100507077	hypothetical LOC100507077	-2.15653	0.00061428	0.00373801
218427_at (SDCCAG3)	SDCCAG3	10807	serologically defined colon cancer antigen 3	-2.15566	0	1.72e-07
1554594_at (SH3D20)	SH3D20	201175	SH3 domain containing 20	-2.15545	0.00183552	0.00899862
204483_at (ENO3)	ENO3	2027	enolase 3 (beta, muscle)	-2.15516	0.00016623	0.00131297
203147_s_at (TRIM14)	TRIM14	9830	tripartite motif-containing 14	-2.15405	0.00219121	0.0103771
206279_at (PRKY)	PRKY	5616	protein kinase, Y-linked	-2.15378	0.0203515	0.0615953
238025_at (MLKL)	MLKL	197259	mixed lineage kinase domain-like	-2.15345	1.9e-06	3.783e-05
223842_s_at (SCARA3)	SCARA3	51435	scavenger receptor class A, member 3	-2.15243	0.00526414	0.0209983
218529_at (CD320)	CD320	51293	CD320 molecule	-2.15226	0	9.5e-08
217445_s_at (GART)	GART	2618	phosphoribosylglycinamide formyltransferase, phosphoribosylglycinamide synthetase, phosphoribosylaminoimidazole synthetase	-2.15091	2.3e-07	7.5e-06
226895_at (NFIC)	NFIC	4782	Nuclear factor I/C (CCAAT-binding transcription factor)	-2.15057	7e-08	3.165e-06
201746_at (TP53)	TP53	7157	tumor protein p53	-2.15033	2.04e-06	3.9997e-05
206261_at (ZNF239)	ZNF239	8187	zinc finger protein 239	-2.14953	3.752e-05	0.000401195
232566_at (NOL6)	NOL6	65083	nucleolar protein family 6 (RNA-associated)	-2.14917	0.0091441	0.0326612
218724_s_at (TGIF2)	TGIF2	60436	TGFB-induced factor homeobox 2	-2.14913	2.872e-05	0.000322847
40850_at (FKBP8)	FKBP8	23770	FK506 binding protein 8, 38kDa	-2.14891	1.169e-05	0.000158618
212142_at (MCM4)	MCM4	4173	minichromosome maintenance complex component 4	-2.14804	1e-07	4.119e-06
219584_at (PLA1A)	PLA1A	51365	phospholipase A1 member A	-2.14793	0.018881	0.0580608
232273_at (---)	---	---	---	-2.1474	0.00434632	0.0180095
203968_s_at (CDC6)	CDC6	990	cell division cycle 6 homolog (S. cerevisiae)	-2.14549	0	2.63e-07
210174_at (NR5A2)	NR5A2	2494	nuclear receptor subfamily 5, group A, member 2	-2.14519	0.00129846	0.00682758
205129_at (NPM3)	NPM3	10360	nucleophosmin/nucleoplasmin 3	-2.14388	1.081e-05	0.000149172
212281_s_at (TMEM97)	TMEM97	27346	transmembrane protein 97	-2.14358	0	1.7e-08
228400_at (SHROOM3)	SHROOM3	57619	shroom family member 3	-2.14283	1.34e-06	2.8921e-05
204560_at (FKBP5)	FKBP5	2289	FK506 binding protein 5	-2.14221	1.1e-07	4.352e-06
215489_x_at (HOMER3)	HOMER3	9454	homer homolog 3 (Drosophila)	-2.1414	1.83e-06	3.6812e-05
236575_at (---)	---	---	---	-2.1412	1.078e-05	0.000148881
202309_at (MTHFD1)	MTHFD1	4522	methylenetetrahydrofolate dehydrogenase (NADP+ dependent) 1, methenyltetrahydrofolate cyclohydrolase, formyltetrahydrofolate synthetase	-2.14115	0	4.21e-07
226738_at (WDR81)	WDR81	124997	WD repeat domain 81	-2.14072	4.43e-06	7.3949e-05
208454_s_at (PGCP)	PGCP	10404	plasma glutamate carboxypeptidase	-2.14065	0.00068816	0.00411227
202153_s_at (NUP62)	NUP62	23636	nucleoporin 62kDa	-2.14057	4e-08	2.097e-06
210005_at (GART)	GART	2618	phosphoribosylglycinamide formyltransferase, phosphoribosylglycinamide synthetase, phosphoribosylaminoimidazole synthetase	-2.14057	7.1e-06	0.00010686
209965_s_at (RAD51L3)	RAD51L3	5892	RAD51-like 3 (S. cerevisiae)	-2.14	2.5e-07	8.024e-06
1570153_at (C13orf38)	C13orf38	728591	chromosome 13 open reading frame 38	-2.13999	1.811e-05	0.000225256
205937_at (CGREF1)	CGREF1	10669	cell growth regulator with EF-hand domain 1	-2.13856	4.821e-05	0.000489622
214300_s_at (TOP3A)	TOP3A	7156	topoisomerase (DNA) III alpha	-2.13856	0.00152211	0.00776534
203867_s_at (NLE1)	NLE1	54475	notchless homolog 1 (Drosophila)	-2.13854	3e-08	1.385e-06
220116_at (KCNN2)	KCNN2	3781	potassium intermediate/small conductance calcium-activated channel, subfamily N, member 2	-2.13803	3.772e-05	0.000402986
235783_at (MRTO4)	MRTO4	51154	mRNA turnover 4 homolog (S. cerevisiae)	-2.13801	6e-08	2.564e-06
222962_s_at (MCM10)	MCM10	55388	minichromosome maintenance complex component 10	-2.13759	2.97e-06	5.3787e-05
219080_s_at (CTPS2)	CTPS2	56474	CTP synthase II	-2.13701	1.32e-06	2.8644e-05
232149_s_at (NSMAF)	NSMAF	8439	neutral sphingomyelinase (N-SMase) activation associated factor	-2.13592	3.63e-06	6.3064e-05
200896_x_at (HDGF)	HDGF	3068	hepatoma-derived growth factor	-2.1351	0	7e-08
210584_s_at (POLDIP3 /// RRP7B)	POLDIP3 /// RRP7B	84271 /// 91695	polymerase (DNA-directed), delta interacting protein 3 /// ribosomal RNA processing 7 homolog B (S. cerevisiae)	-2.13489	0.0277802	0.0785969
204417_at (GALC)	GALC	2581	galactosylceramidase	-2.13467	0	2.57e-07
1565162_s_at (MGST1)	MGST1	4257	microsomal glutathione S-transferase 1	-2.13466	1e-08	5.77e-07
206915_at (NKX2-2)	NKX2-2	4821	NK2 homeobox 2	-2.13459	0.0344201	0.092971
221189_s_at (TARS2)	TARS2	80222	threonyl-tRNA synthetase 2, mitochondrial (putative)	-2.13436	4.96e-06	8.0991e-05
204686_at (IRS1)	IRS1	3667	insulin receptor substrate 1	-2.13295	0.0001319	0.00108556
223413_s_at (LYAR)	LYAR	55646	Ly1 antibody reactive homolog (mouse)	-2.13196	2e-08	1.243e-06
219663_s_at (TMEM121)	TMEM121	80757	transmembrane protein 121	-2.13087	0.00013151	0.00108275
230660_at (SERTAD4)	SERTAD4	56256	SERTA domain containing 4	-2.13075	0.00011697	0.000989951
214764_at (RRP15)	RRP15	51018	ribosomal RNA processing 15 homolog (S. cerevisiae)	-2.13056	1.088e-05	0.000150025
231500_s_at (BOLA2)	BOLA2	552900	BolA homolog 2 (E. coli)	-2.12945	0.00058106	0.00357081
236769_at (LOC158402)	LOC158402	158402	hypothetical protein LOC158402	-2.12927	0.0002163	0.00161693
228206_at (HS3ST4)	HS3ST4	9951	heparan sulfate (glucosamine) 3-O-sulfotransferase 4	-2.12827	0.00100446	0.00556986
226117_at (TIFA)	TIFA	92610	TRAF-interacting protein with forkhead-associated domain	-2.12559	0	2.73e-07
213839_at (CLMN)	CLMN	79789	calmin (calponin-like, transmembrane)	-2.1253	9.344e-05	0.000828559
215719_x_at (FAS)	FAS	355	Fas (TNF receptor superfamily, member 6)	-2.12478	4.301e-05	0.000447422
204780_s_at (FAS)	FAS	355	Fas (TNF receptor superfamily, member 6)	-2.12364	1e-08	6.49e-07
243924_at (LOC100127980)	LOC100127980	100127980	hypothetical protein LOC100127980	-2.12339	0	1.18e-07
236220_at (---)	---	---	---	-2.12157	0.0352695	0.0946665
207006_s_at (CCDC106)	CCDC106	29903	coiled-coil domain containing 106	-2.12138	1e-07	3.941e-06
211713_x_at (KIAA0101)	KIAA0101	9768	KIAA0101	-2.12005	2.5e-07	7.845e-06
225820_at (PHF17)	PHF17	79960	PHD finger protein 17	-2.11884	2.839e-05	0.000319999
226279_at (PRSS23)	PRSS23	11098	protease, serine, 23	-2.11864	2e-08	1.186e-06
235509_at (C8orf38)	C8orf38	137682	chromosome 8 open reading frame 38	-2.11822	0	9.9e-08
203474_at (IQGAP2)	IQGAP2	10788	IQ motif containing GTPase activating protein 2	-2.1169	0.001823	0.00895129
223403_s_at (POLR1B)	POLR1B	84172	polymerase (RNA) I polypeptide B, 128kDa	-2.1168	0	2.66e-07
202760_s_at (AKAP2 /// PALM2-AKAP2)	AKAP2 /// PALM2-AKAP2	11217 /// 445815	A kinase (PRKA) anchor protein 2 /// PALM2-AKAP2 readthrough	-2.11672	1.48e-06	3.1235e-05
228559_at (CENPN)	CENPN	55839	centromere protein N	-2.11502	2e-08	1.142e-06
218051_s_at (NT5DC2)	NT5DC2	64943	5'-nucleotidase domain containing 2	-2.1115	3.1e-07	9.415e-06
207891_s_at (HAUS7 /// TREX2)	HAUS7 /// TREX2	11219 /// 55559	HAUS augmin-like complex, subunit 7 /// three prime repair exonuclease 2	-2.10879	0	2.02e-07
1553565_s_at (DDAH1)	DDAH1	23576	dimethylarginine dimethylaminohydrolase 1	-2.1084	2.081e-05	0.000251461
231195_at (KLRG2)	KLRG2	346689	killer cell lectin-like receptor subfamily G, member 2	-2.10687	0.0243956	0.07099
229163_at (CAMK2N1)	CAMK2N1	55450	calcium/calmodulin-dependent protein kinase II inhibitor 1	-2.10555	5.5e-07	1.4671e-05
237030_at (ACPP)	ACPP	55	acid phosphatase, prostate	-2.10519	0.00015615	0.00124584
230656_s_at (CIRH1A)	CIRH1A	84916	cirrhosis, autosomal recessive 1A (cirhin)	-2.10516	1e-08	5.41e-07
238885_at (KIAA1549)	KIAA1549	57670	KIAA1549	-2.10514	0.00041242	0.00271578
219450_at (C4orf19)	C4orf19	55286	chromosome 4 open reading frame 19	-2.10507	9.63e-06	0.000136118
221912_s_at (CCDC28B)	CCDC28B	79140	coiled-coil domain containing 28B	-2.10246	0.00022827	0.00168889
229685_at (LOC100134937)	LOC100134937	100134937	hypothetical LOC100134937	-2.10113	1.79e-05	0.000223254
243015_at (---)	---	---	---	-2.10063	0.0225268	0.06672
32699_s_at (PVR)	PVR	5817	poliovirus receptor	-2.09987	1.601e-05	0.000204376
241371_at (TNFRSF10A)	TNFRSF10A	8797	tumor necrosis factor receptor superfamily, member 10a	-2.09939	5.1e-07	1.3705e-05
203192_at (ABCB6)	ABCB6	10058	ATP-binding cassette, sub-family B (MDR/TAP), member 6	-2.09904	5e-08	2.209e-06
220085_at (HELLS)	HELLS	3070	helicase, lymphoid-specific	-2.09814	2.452e-05	0.000285865
223554_s_at (RANGRF)	RANGRF	29098	RAN guanine nucleotide release factor	-2.09811	2.01e-06	3.953e-05
222217_s_at (SLC27A3)	SLC27A3	11000	solute carrier family 27 (fatty acid transporter), member 3	-2.09726	1.2e-07	4.485e-06
235052_at (ZNF792)	ZNF792	126375	zinc finger protein 792	-2.09569	0.00037002	0.00248901
226418_at (ERGIC2)	ERGIC2	51290	ERGIC and golgi 2	-2.09501	0.00382062	0.0162379
204768_s_at (FEN1)	FEN1	2237	flap structure-specific endonuclease 1	-2.09293	0	4.09e-07
204934_s_at (HPN)	HPN	3249	hepsin	-2.09243	3.6e-07	1.0673e-05
201038_s_at (ANP32A)	ANP32A	8125	acidic (leucine-rich) nuclear phosphoprotein 32 family, member A	-2.09202	0	2.9e-07
1552904_at (NETO1)	NETO1	81832	neuropilin (NRP) and tolloid (TLL)-like 1	-2.091	0.00513924	0.0205701
218877_s_at (TRMT11)	TRMT11	60487	tRNA methyltransferase 11 homolog (S. cerevisiae)	-2.08892	1e-08	5.04e-07
219098_at (MYBBP1A)	MYBBP1A	10514	MYB binding protein (P160) 1a	-2.08672	9e-07	2.1284e-05
203550_s_at (FAM189B)	FAM189B	10712	family with sequence similarity 189, member B	-2.08545	2.2e-07	7.225e-06
214255_at (ATP10A)	ATP10A	57194	ATPase, class V, type 10A	-2.08364	1.838e-05	0.000227767
241646_s_at (BCAP29)	BCAP29	55973	B-cell receptor-associated protein 29	-2.08281	1.128e-05	0.000154321
225673_at (MYADM)	MYADM	91663	myeloid-associated differentiation marker	-2.08207	0	1.44e-07
227294_at (ZNF689)	ZNF689	115509	zinc finger protein 689	-2.08162	2e-08	1.162e-06
223639_s_at (ZNRD1)	ZNRD1	30834	zinc ribbon domain containing 1	-2.08159	4.4e-07	1.2252e-05
205978_at (KL)	KL	9365	klotho	-2.08153	0.0210178	0.0632058
227629_at (PRLR)	PRLR	5618	prolactin receptor	-2.08039	0.0025792	0.0118642
221841_s_at (KLF4)	KLF4	9314	Kruppel-like factor 4 (gut)	-2.08017	1.46e-06	3.0962e-05
1569399_at (---)	---	---	---	-2.07957	4.754e-05	0.00048483
222036_s_at (MCM4)	MCM4	4173	minichromosome maintenance complex component 4	-2.07791	0	1.83e-07
218199_s_at (NOL6)	NOL6	65083	nucleolar protein family 6 (RNA-associated)	-2.07717	0.00013771	0.00112425
225102_at (MGLL)	MGLL	11343	monoglyceride lipase	-2.07651	2e-08	1.213e-06
221907_at (TRMT61A)	TRMT61A	115708	tRNA methyltransferase 61 homolog A (S. cerevisiae)	-2.07604	1.75e-06	3.5595e-05
215867_x_at (CA12)	CA12	771	carbonic anhydrase XII	-2.07513	1.9e-07	6.442e-06
226068_at (SYK)	SYK	6850	spleen tyrosine kinase	-2.07355	7.6e-07	1.8674e-05
218585_s_at (DTL)	DTL	51514	denticleless homolog (Drosophila)	-2.07158	0	1.42e-07
213716_s_at (SECTM1)	SECTM1	6398	secreted and transmembrane 1	-2.0715	1.076e-05	0.000148555
227081_at (DNALI1)	DNALI1	7802	dynein, axonemal, light intermediate chain 1	-2.07083	0.00813973	0.0297466
220266_s_at (KLF4)	KLF4	9314	Kruppel-like factor 4 (gut)	-2.06939	4.28e-06	7.2001e-05
238174_at (---)	---	---	---	-2.06878	0.00068077	0.00407545
202182_at (KAT2A)	KAT2A	2648	K(lysine) acetyltransferase 2A	-2.06818	0.00013355	0.00109672
222914_s_at (TMEM121)	TMEM121	80757	transmembrane protein 121	-2.06641	6.652e-05	0.000631071
1558706_a_at (ATOH8)	ATOH8	84913	Atonal homolog 8 (Drosophila)	-2.06575	0.00248645	0.0115152
1560407_at (MARK1)	MARK1	4139	MAP/microtubule affinity-regulating kinase 1	-2.06548	0.00014663	0.00118422
238524_at (---)	---	---	---	-2.06523	0.004189	0.0174808
243023_at (---)	---	---	---	-2.06492	2.571e-05	0.000296285
233436_at (MTBP)	MTBP	27085	Mdm2, transformed 3T3 cell double minute 2, p53 binding protein (mouse) binding protein, 104kDa	-2.06441	3.12e-05	0.000345751
212541_at (FLAD1)	FLAD1	80308	FAD1 flavin adenine dinucleotide synthetase homolog (S. cerevisiae)	-2.06277	2e-08	1.151e-06
229129_at (HNRNPD)	HNRNPD	3184	heterogeneous nuclear ribonucleoprotein D (AU-rich element RNA binding protein 1, 37kDa)	-2.06265	2e-08	9.62e-07
205895_s_at (NOLC1)	NOLC1	9221	nucleolar and coiled-body phosphoprotein 1	-2.06265	1e-08	4.72e-07
226064_s_at (DGAT2)	DGAT2	84649	diacylglycerol O-acyltransferase 2	-2.06249	1.3e-07	4.916e-06
201674_s_at (AKAP1)	AKAP1	8165	A kinase (PRKA) anchor protein 1	-2.06244	2.7e-07	8.522e-06
220432_s_at (CYP39A1)	CYP39A1	51302	cytochrome P450, family 39, subfamily A, polypeptide 1	-2.06173	0.00091041	0.00515555
218264_at (BCCIP)	BCCIP	56647	BRCA2 and CDKN1A interacting protein	-2.06036	0.00011542	0.000980179
204441_s_at (POLA2)	POLA2	23649	polymerase (DNA directed), alpha 2 (70kD subunit)	-2.06032	0	2.88e-07
238793_at (TIGD7)	TIGD7	91151	tigger transposable element derived 7	-2.05987	0.00085202	0.00488099
225080_at (MYO1C)	MYO1C	4641	myosin IC	-2.05978	4e-08	2.133e-06
209122_at (PLIN2)	PLIN2	123	perilipin 2	-2.05975	0	2.75e-07
202862_at (FAH)	FAH	2184	fumarylacetoacetate hydrolase (fumarylacetoacetase)	-2.05946	1e-08	8.11e-07
214164_x_at (CA12)	CA12	771	carbonic anhydrase XII	-2.05869	1.59e-06	3.2955e-05
226232_at (GDF11)	GDF11	10220	growth differentiation factor 11	-2.05771	1e-08	4.77e-07
202161_at (PKN1)	PKN1	5585	protein kinase N1	-2.05741	1.9e-07	6.449e-06
212173_at (AK2)	AK2	204	adenylate kinase 2	-2.05681	6.85e-06	0.000104159
207227_x_at (RFPL2)	RFPL2	10739	ret finger protein-like 2	-2.05656	0.00171839	0.00854102
226793_at (NCRNA00294)	NCRNA00294	283267	non-protein coding RNA 294	-2.05617	7.01e-06	0.000105849
1555554_at (BASE)	BASE	317716	breast cancer and salivary gland expression gene	-2.05526	0.00521719	0.0208364
204702_s_at (NFE2L3)	NFE2L3	9603	nuclear factor (erythroid-derived 2)-like 3	-2.05474	2.408e-05	0.000281748
215282_at (ANAPC13)	ANAPC13	25847	anaphase promoting complex subunit 13	-2.05471	0.00101751	0.00562567
211495_x_at (TNFSF12-TNFSF13 /// TNFSF13)	TNFSF12-TNFSF13 /// TNFSF13	407977 /// 8741	TNFSF12-TNFSF13 readthrough /// tumor necrosis factor (ligand) superfamily, member 13	-2.05307	0.00053866	0.0033551
211501_s_at (EIF3B)	EIF3B	8662	eukaryotic translation initiation factor 3, subunit B	-2.0524	1.922e-05	0.00023614
219117_s_at (FKBP11)	FKBP11	51303	FK506 binding protein 11, 19 kDa	-2.05167	0	1.01e-07
203043_at (ZBED1)	ZBED1	9189	zinc finger, BED-type containing 1	-2.04986	3e-08	1.797e-06
201231_s_at (ENO1)	ENO1	2023	enolase 1, (alpha)	-2.04772	0	1.48e-07
218958_at (C19orf60)	C19orf60	55049	chromosome 19 open reading frame 60	-2.0467	0.00016431	0.00129934
227920_at (BEND3)	BEND3	57673	BEN domain containing 3	-2.04559	8.16e-06	0.000119486
216503_s_at (MLLT10)	MLLT10	8028	myeloid/lymphoid or mixed-lineage leukemia (trithorax homolog, Drosophila); translocated to, 10	-2.04489	0.00013201	0.00108635
202212_at (PES1)	PES1	23481	pescadillo homolog 1, containing BRCT domain (zebrafish)	-2.04445	1.56e-06	3.2522e-05
203068_at (KLHL21)	KLHL21	9903	kelch-like 21 (Drosophila)	-2.04321	2.96e-06	5.3556e-05
218473_s_at (GLT25D1)	GLT25D1	79709	glycosyltransferase 25 domain containing 1	-2.04228	1.29e-06	2.821e-05
207469_s_at (PIR)	PIR	8544	pirin (iron-binding nuclear protein)	-2.04192	0	2.26e-07
229908_s_at (UNKL)	UNKL	64718	unkempt homolog (Drosophila)-like	-2.04173	0.00031725	0.00219678
236031_x_at (FREM1)	FREM1	158326	FRAS1 related extracellular matrix 1	-2.04163	0.0188669	0.0580337
229276_at (IGSF9)	IGSF9	57549	immunoglobulin superfamily, member 9	-2.0409	0.00106602	0.00584308
222824_at (NUDT5)	NUDT5	11164	nudix (nucleoside diphosphate linked moiety X)-type motif 5	-2.04016	0	1.1e-07
230522_s_at (C9orf100)	C9orf100	84904	chromosome 9 open reading frame 100	-2.0391	6.2e-07	1.5853e-05
205251_at (PER2)	PER2	8864	period homolog 2 (Drosophila)	-2.03894	8e-08	3.298e-06
231849_at (KRT80)	KRT80	144501	keratin 80	-2.03886	0.0290939	0.0815271
212279_at (TMEM97)	TMEM97	27346	transmembrane protein 97	-2.03838	0	6.2e-08
222644_s_at (GLT25D1)	GLT25D1	79709	glycosyltransferase 25 domain containing 1	-2.03727	2.6e-07	8.25e-06
228461_at (SH3RF3)	SH3RF3	344558	SH3 domain containing ring finger 3	-2.03719	2.303e-05	0.000272355
200731_s_at (PTP4A1)	PTP4A1	7803	protein tyrosine phosphatase type IVA, member 1	-2.0369	2e-08	1.307e-06
208189_s_at (MYO7A)	MYO7A	4647	myosin VIIA	-2.03682	0.00011086	0.000948573
221539_at (EIF4EBP1)	EIF4EBP1	1978	eukaryotic translation initiation factor 4E binding protein 1	-2.03651	0	3.6e-07
232381_s_at (DNAH5)	DNAH5	1767	dynein, axonemal, heavy chain 5	-2.03566	0.00034119	0.00232981
212282_at (TMEM97)	TMEM97	27346	transmembrane protein 97	-2.03333	0	2.9e-08
210416_s_at (CHEK2)	CHEK2	11200	CHK2 checkpoint homolog (S. pombe)	-2.03181	2e-08	1.138e-06
207332_s_at (TFRC)	TFRC	7037	transferrin receptor (p90, CD71)	-2.02995	0	3.52e-07
223159_s_at (NEK6)	NEK6	10783	NIMA (never in mitosis gene a)-related kinase 6	-2.02994	3e-08	1.55e-06
1564906_at (SNHG4)	SNHG4	724102	small nucleolar RNA host gene 4 (non-protein coding)	-2.02968	3.618e-05	0.000389405
235551_at (WDR4)	WDR4	10785	WD repeat domain 4	-2.0292	1.011e-05	0.000141374
201478_s_at (DKC1)	DKC1	1736	dyskeratosis congenita 1, dyskerin	-2.02895	0	4.8e-08
1554418_s_at (SPOCK3)	SPOCK3	50859	sparc/osteonectin, cwcv and kazal-like domains proteoglycan (testican) 3	-2.02887	0.00026471	0.00189961
231443_at (LOC100505644)	LOC100505644	100505644	hypothetical LOC100505644	-2.0283	5.33e-06	8.6129e-05
202580_x_at (FOXM1)	FOXM1	2305	forkhead box M1	-2.02775	0	4.2e-08
238029_s_at (SLC16A14)	SLC16A14	151473	solute carrier family 16, member 14 (monocarboxylic acid transporter 14)	-2.02763	6e-08	2.545e-06
227512_at (MEX3A)	MEX3A	92312	mex-3 homolog A (C. elegans)	-2.02676	9.349e-05	0.000828767
1487_at (ESRRA)	ESRRA	2101	estrogen-related receptor alpha	-2.02504	1e-08	7.54e-07
227213_at (ADAT2)	ADAT2	134637	adenosine deaminase, tRNA-specific 2, TAD2 homolog (S. cerevisiae)	-2.0248	0.00121395	0.00647792
204781_s_at (FAS)	FAS	355	Fas (TNF receptor superfamily, member 6)	-2.02465	0.0171458	0.0538223
212360_at (AMPD2)	AMPD2	271	adenosine monophosphate deaminase 2	-2.02459	0	2.13e-07
225890_at (C20orf72)	C20orf72	92667	chromosome 20 open reading frame 72	-2.02457	1e-08	7.8e-07
1558233_s_at (ATF1)	ATF1	466	activating transcription factor 1	-2.02423	7e-07	1.7439e-05
218161_s_at (CLN6)	CLN6	54982	ceroid-lipofuscinosis, neuronal 6, late infantile, variant	-2.02421	2.825e-05	0.000318751
213134_x_at (BTG3)	BTG3	10950	BTG family, member 3	-2.02342	5e-08	2.169e-06
200923_at (LGALS3BP)	LGALS3BP	3959	lectin, galactoside-binding, soluble, 3 binding protein	-2.02271	0	1.64e-07
213937_s_at (FTSJ1)	FTSJ1	24140	FtsJ homolog 1 (E. coli)	-2.02231	1.1e-07	4.269e-06
1553491_at (KSR2)	KSR2	283455	kinase suppressor of ras 2	-2.02228	0.0105836	0.0367333
224500_s_at (MON1A)	MON1A	84315	MON1 homolog A (yeast)	-2.0222	6.83e-06	0.000104004
214636_at (CALCB)	CALCB	797	calcitonin-related polypeptide beta	-2.02211	0.00635298	0.024359
201930_at (MCM6)	MCM6	4175	minichromosome maintenance complex component 6	-2.02091	2.7e-07	8.564e-06
2028_s_at (E2F1)	E2F1	1869	E2F transcription factor 1	-2.02084	0	4.26e-07
217632_at (GNL3L)	GNL3L	54552	guanine nucleotide binding protein-like 3 (nucleolar)-like	-2.02078	0.00631429	0.0242508
206010_at (HABP2)	HABP2	3026	hyaluronan binding protein 2	-2.0207	0.00457319	0.0187711
203276_at (LMNB1)	LMNB1	4001	lamin B1	-2.02057	1.34e-06	2.8974e-05
230139_at (---)	---	---	---	-2.01941	0.00310171	0.0137662
203696_s_at (RFC2)	RFC2	5982	replication factor C (activator 1) 2, 40kDa	-2.01934	1.8e-07	6.323e-06
214992_s_at (DNASE2)	DNASE2	1777	deoxyribonuclease II, lysosomal	-2.01853	1.1e-07	4.194e-06
225548_at (SHROOM3)	SHROOM3	57619	shroom family member 3	-2.01826	4.1e-07	1.1697e-05
229440_at (RBM47)	RBM47	54502	RNA binding motif protein 47	-2.01773	0.00027708	0.00197206
231025_at (---)	---	---	---	-2.01731	0.0328894	0.089656
206316_s_at (KNTC1)	KNTC1	9735	kinetochore associated 1	-2.01711	4.921e-05	0.000498035
223170_at (TMEM98)	TMEM98	26022	transmembrane protein 98	-2.01684	2.82e-06	5.1582e-05
231296_at (LOC100505712)	LOC100505712	100505712	hypothetical LOC100505712	-2.01677	0.00372543	0.0159218
221521_s_at (GINS2)	GINS2	51659	GINS complex subunit 2 (Psf2 homolog)	-2.01647	6e-08	2.552e-06
202185_at (PLOD3)	PLOD3	8985	procollagen-lysine, 2-oxoglutarate 5-dioxygenase 3	-2.01629	0	1.23e-07
203866_at (NLE1)	NLE1	54475	notchless homolog 1 (Drosophila)	-2.01598	2.565e-05	0.000295813
221005_s_at (PTDSS2)	PTDSS2	81490	phosphatidylserine synthase 2	-2.01518	8e-08	3.455e-06
226849_at (DENND1A)	DENND1A	57706	DENN/MADD domain containing 1A	-2.01472	1.2e-07	4.476e-06
202003_s_at (ACAA2)	ACAA2	10449	acetyl-CoA acyltransferase 2	-2.01467	1.389e-05	0.000182763
203928_x_at (MAPT)	MAPT	4137	microtubule-associated protein tau	-2.01344	0.00032489	0.00223943
214329_x_at (TNFSF10)	TNFSF10	8743	tumor necrosis factor (ligand) superfamily, member 10	-2.01173	0.00077307	0.00451288
244116_at (---)	---	---	---	-2.01156	3.917e-05	0.000415236
227396_at (PTPRJ)	PTPRJ	5795	protein tyrosine phosphatase, receptor type, J	-2.01073	6.014e-05	0.000582489
236090_at (---)	---	---	---	-2.00998	1e-07	3.914e-06
202330_s_at (UNG)	UNG	7374	uracil-DNA glycosylase	-2.00992	5e-08	2.296e-06
1558887_at (ZNF321)	ZNF321	399669	zinc finger protein 321	-2.00849	0.00352424	0.0152166
200733_s_at (PTP4A1)	PTP4A1	7803	protein tyrosine phosphatase type IVA, member 1	-2.00772	1.22e-06	2.6958e-05
213069_at (HEG1)	HEG1	57493	HEG homolog 1 (zebrafish)	-2.00739	1.02e-06	2.3377e-05
212662_at (PVR)	PVR	5817	poliovirus receptor	-2.00674	2.74e-06	5.0468e-05
222291_at (FAM149A)	FAM149A	25854	family with sequence similarity 149, member A	-2.00666	2.17e-06	4.1975e-05
214484_s_at (SIGMAR1)	SIGMAR1	10280	sigma non-opioid intracellular receptor 1	-2.00626	6.72e-06	0.000102851
1564706_s_at (GLS2)	GLS2	27165	glutaminase 2 (liver, mitochondrial)	-2.0059	1.8e-07	6.324e-06
228238_at (GAS5)	GAS5	60674	growth arrest-specific 5 (non-protein coding)	-2.0053	0	1.78e-07
209336_at (PWP2)	PWP2	5822	PWP2 periodic tryptophan protein homolog (yeast)	-2.00453	0	2.65e-07
222941_at (USP46)	USP46	64854	ubiquitin specific peptidase 46	-2.00435	0.00726695	0.0271617
218903_s_at (OBFC2B)	OBFC2B	79035	oligonucleotide/oligosaccharide-binding fold containing 2B	-2.00424	2.689e-05	0.000306921
217294_s_at (ENO1)	ENO1	2023	enolase 1, (alpha)	-2.00415	3e-08	1.506e-06
219255_x_at (IL17RB)	IL17RB	55540	interleukin 17 receptor B	-2.00335	8e-08	3.481e-06
220381_at (ARHGAP28)	ARHGAP28	79822	Rho GTPase activating protein 28	-2.0017	5.3e-07	1.4218e-05
204228_at (PPIH)	PPIH	10465	peptidylprolyl isomerase H (cyclophilin H)	-2.00161	2.22e-06	4.2753e-05
220710_at (C15orf28)	C15orf28	80035	chromosome 15 open reading frame 28	-2.00159	0.0115225	0.0393469
222680_s_at (DTL)	DTL	51514	denticleless homolog (Drosophila)	-2.00047	0	3.72e-07
232117_at (ZNF471)	ZNF471	57573	zinc finger protein 471	2.0001	0.00086968	0.00496524
242307_at (ZNF789)	ZNF789	285989	zinc finger protein 789	2.00011	0.00196553	0.00951949
242110_at (---)	---	---	---	2.00046	5.4e-07	1.4346e-05
221962_s_at (UBE2H)	UBE2H	7328	ubiquitin-conjugating enzyme E2H (UBC8 homolog, yeast)	2.00054	3.21e-05	0.000353805
214983_at (TTTY15)	TTTY15	64595	testis-specific transcript, Y-linked 15 (non-protein coding)	2.00087	6.3e-07	1.6143e-05
227099_s_at (C11orf96)	C11orf96	387763	chromosome 11 open reading frame 96	2.00156	0.00300126	0.0133922
213927_at (MAP3K9)	MAP3K9	4293	mitogen-activated protein kinase kinase kinase 9	2.00194	1.271e-05	0.000169869
242876_at (AKT3)	AKT3	10000	V-akt murine thymoma viral oncogene homolog 3 (protein kinase B, gamma)	2.00201	0.0181905	0.056375
1553218_a_at (ZNF512)	ZNF512	84450	zinc finger protein 512	2.00229	7.64e-05	0.000706205
204783_at (MLF1)	MLF1	4291	myeloid leukemia factor 1	2.00243	4.14e-06	7.0095e-05
225406_at (TWSG1)	TWSG1	57045	twisted gastrulation homolog 1 (Drosophila)	2.00261	2e-08	1.363e-06
1564308_a_at (MPP7)	MPP7	143098	membrane protein, palmitoylated 7 (MAGUK p55 subfamily member 7)	2.00323	0.00060096	0.00367122
209905_at (HOXA10 /// HOXA9)	HOXA10 /// HOXA9	3205 /// 3206	homeobox A10 /// homeobox A9	2.00381	1.17e-06	2.598e-05
230884_s_at (SPG7)	SPG7	6687	spastic paraplegia 7 (pure and complicated autosomal recessive)	2.00395	1.726e-05	0.000216587
211064_at (ZNF493)	ZNF493	284443	zinc finger protein 493	2.00438	0.00021177	0.00159089
242693_at (---)	---	---	---	2.00445	0.00091146	0.00516043
221897_at (TRIM52)	TRIM52	84851	tripartite motif-containing 52	2.00496	1.3e-07	4.752e-06
1560342_at (---)	---	---	---	2.00512	0.00092209	0.00520653
218930_s_at (TMEM106B)	TMEM106B	54664	transmembrane protein 106B	2.00547	0	3.52e-07
227443_at (C9orf150)	C9orf150	286343	chromosome 9 open reading frame 150	2.00568	0.0124979	0.0419112
234665_x_at (HHLA3)	HHLA3	11147	HERV-H LTR-associating 3	2.00607	3.78e-06	6.5073e-05
1554113_a_at (SLC4A8)	SLC4A8	9498	solute carrier family 4, sodium bicarbonate cotransporter, member 8	2.0065	4.62e-06	7.6626e-05
211386_at (MGC12488)	MGC12488	84786	hypothetical protein MGC12488	2.00672	0.00298975	0.0133579
242310_at (---)	---	---	---	2.00679	0.00010453	0.000905312
241962_at (---)	---	---	---	2.00703	0.0193069	0.0590582
227425_at (REPS2)	REPS2	9185	RALBP1 associated Eps domain containing 2	2.00798	3.1e-07	9.415e-06
208527_x_at (HIST1H2BE)	HIST1H2BE	8344	histone cluster 1, H2be	2.00819	3.3e-07	9.81e-06
208686_s_at (BRD2)	BRD2	6046	bromodomain containing 2	2.0083	2e-08	1.045e-06
238451_at (MPP7)	MPP7	143098	membrane protein, palmitoylated 7 (MAGUK p55 subfamily member 7)	2.00847	0.0005503	0.00341399
219901_at (FGD6)	FGD6	55785	FYVE, RhoGEF and PH domain containing 6	2.00874	0.00022121	0.00164443
230085_at (PDK3)	PDK3	5165	pyruvate dehydrogenase kinase, isozyme 3	2.00954	0.00078232	0.00455632
225997_at (MOBKL1A)	MOBKL1A	92597	MOB1, Mps One Binder kinase activator-like 1A (yeast)	2.00983	4.317e-05	0.000448461
208723_at (USP11)	USP11	8237	ubiquitin specific peptidase 11	2.00996	2.9e-07	8.935e-06
225768_at (NR1D2)	NR1D2	9975	nuclear receptor subfamily 1, group D, member 2	2.01108	8.6e-07	2.0486e-05
211078_s_at (STK3)	STK3	6788	serine/threonine kinase 3	2.01182	0.00054935	0.00340889
235561_at (TXNL1)	TXNL1	9352	thioredoxin-like 1	2.01185	0.00012435	0.0010386
239151_at (LOC399753)	LOC399753	399753	hypothetical LOC399753	2.01373	0.0002404	0.00176262
226587_at (SNRPN)	SNRPN	6638	small nuclear ribonucleoprotein polypeptide N	2.01411	1.8e-06	3.6301e-05
233239_at (---)	---	---	---	2.01438	0.00064318	0.00388791
226235_at (LOC339290)	LOC339290	339290	hypothetical LOC339290	2.01447	4.79e-06	7.8857e-05
1558305_at (GIGYF2)	GIGYF2	26058	GRB10 interacting GYF protein 2	2.01518	5.55e-06	8.9027e-05
205811_at (POLG2)	POLG2	11232	polymerase (DNA directed), gamma 2, accessory subunit	2.0155	4e-08	1.875e-06
232914_s_at (SYTL2)	SYTL2	54843	synaptotagmin-like 2	2.01574	1.1e-07	4.437e-06
1560648_s_at (TSPYL1)	TSPYL1	7259	TSPY-like 1	2.01591	0.00079739	0.00462864
239625_at (---)	---	---	---	2.01696	0.0192362	0.0589057
213359_at (HNRNPD)	HNRNPD	3184	Heterogeneous nuclear ribonucleoprotein D (AU-rich element RNA binding protein 1, 37kDa)	2.01798	8e-08	3.298e-06
220103_s_at (MRPS18C)	MRPS18C	51023	mitochondrial ribosomal protein S18C	2.01798	0.0329209	0.0897014
220957_at (CTAGE1)	CTAGE1	64693	cutaneous T-cell lymphoma-associated antigen 1	2.01808	0.00102272	0.00564581
236256_at (---)	---	---	---	2.0183	4.01e-06	6.8285e-05
1556173_a_at (---)	---	---	---	2.01913	0.0028495	0.0128534
40148_at (APBB2)	APBB2	323	amyloid beta (A4) precursor protein-binding, family B, member 2	2.0205	7e-07	1.7576e-05
230887_at (CDC14B /// LOC100507963)	CDC14B /// LOC100507963	100507963 /// 8555	CDC14 cell division cycle 14 homolog B (S. cerevisiae) /// hypothetical LOC100507963	2.0205	0.0144499	0.0470772
243751_at (---)	---	---	---	2.02126	0.00735196	0.0274101
235405_at (GSTA4)	GSTA4	2941	glutathione S-transferase alpha 4	2.02127	3.3e-07	9.948e-06
1563629_a_at (---)	---	---	---	2.02147	2.83e-06	5.1665e-05
208502_s_at (PITX1)	PITX1	5307	paired-like homeodomain 1	2.02174	3.703e-05	0.00039696
1560741_at (SNRPN)	SNRPN	6638	small nuclear ribonucleoprotein polypeptide N	2.02179	9e-08	3.656e-06
237153_at (---)	---	---	---	2.02181	0.0165952	0.0524535
226510_at (HEATR5A)	HEATR5A	25938	HEAT repeat containing 5A	2.02193	0	4.09e-07
225615_at (IFFO2)	IFFO2	126917	intermediate filament family orphan 2	2.02214	3.394e-05	0.000369343
222133_s_at (PHF20L1)	PHF20L1	51105	PHD finger protein 20-like 1	2.0232	1.7e-07	5.947e-06
225123_at (---)	---	---	---	2.02342	0	3.28e-07
228396_at (PRKG1)	PRKG1	5592	protein kinase, cGMP-dependent, type I	2.0247	0.0130288	0.0433671
221924_at (ZMIZ2)	ZMIZ2	83637	zinc finger, MIZ-type containing 2	2.02481	1.52e-06	3.1866e-05
227503_at (---)	---	---	---	2.02515	0.0182276	0.0564688
1565887_at (TRPM7)	TRPM7	54822	Transient receptor potential cation channel, subfamily M, member 7	2.02521	0.00093421	0.00525929
229446_at (---)	---	---	---	2.02573	0.00033786	0.00231139
202198_s_at (MTMR3)	MTMR3	8897	myotubularin related protein 3	2.02585	0.0003639	0.00245453
229444_at (LOC100131607)	LOC100131607	100131607	hypothetical LOC100131607	2.02596	1.4e-07	5.023e-06
226662_at (STX17)	STX17	55014	syntaxin 17	2.02609	1.69e-06	3.4536e-05
221195_at (RNFT1)	RNFT1	51136	ring finger protein, transmembrane 1	2.02633	0.00094137	0.0052914
215501_s_at (DUSP10)	DUSP10	11221	dual specificity phosphatase 10	2.02703	4.963e-05	0.000501469
227268_at (RNFT1)	RNFT1	51136	ring finger protein, transmembrane 1	2.02705	1e-08	7.85e-07
226120_at (TTC8)	TTC8	123016	tetratricopeptide repeat domain 8	2.02824	1.992e-05	0.000242909
1552481_s_at (MAN1A2)	MAN1A2	10905	mannosidase, alpha, class 1A, member 2	2.02879	4.81e-06	7.8957e-05
230000_at (RNF213)	RNF213	57674	ring finger protein 213	2.02885	0.00750183	0.0278492
227036_at (RASAL2)	RASAL2	9462	RAS protein activator like 2	2.02897	1.247e-05	0.000167162
232340_at (LOC388889)	LOC388889	388889	hypothetical LOC388889	2.03002	0.00353012	0.0152336
230192_at (TRIM13)	TRIM13	10206	tripartite motif-containing 13	2.03008	2.615e-05	0.000300212
214098_at (KIAA1107)	KIAA1107	23285	KIAA1107	2.03048	3.395e-05	0.000369433
214397_at (MBD2)	MBD2	8932	methyl-CpG binding domain protein 2	2.03093	0.00051442	0.0032362
205522_at (HOXD3 /// HOXD4 /// MIR10B)	HOXD3 /// HOXD4 /// MIR10B	3232 /// 3233 /// 406903	homeobox D3 /// homeobox D4 /// microRNA 10b	2.0311	0.00051857	0.00325483
240728_at (PLCB4)	PLCB4	5332	Phospholipase C, beta 4	2.03122	0.00673705	0.0255673
244312_at (---)	---	---	---	2.03334	2.1e-05	0.000253176
1554324_s_at (DYNC2LI1)	DYNC2LI1	51626	dynein, cytoplasmic 2, light intermediate chain 1	2.03389	0.0325705	0.0889684
243170_at (---)	---	---	---	2.03428	6.984e-05	0.000656787
231854_at (PIK3CA)	PIK3CA	5290	phosphoinositide-3-kinase, catalytic, alpha polypeptide	2.03452	0.00012024	0.0010114
203589_s_at (TFDP2)	TFDP2	7029	transcription factor Dp-2 (E2F dimerization partner 2)	2.03503	0.00145027	0.00746712
241801_at (PGAP1)	PGAP1	80055	post-GPI attachment to proteins 1	2.03503	0.00207772	0.00995611
223217_s_at (NFKBIZ)	NFKBIZ	64332	nuclear factor of kappa light polypeptide gene enhancer in B-cells inhibitor, zeta	2.03542	0.00088658	0.00504463
1569342_at (GLI3)	GLI3	2737	GLI family zinc finger 3	2.03626	2.469e-05	0.000287372
238161_at (---)	---	---	---	2.03693	2.15e-06	4.1635e-05
228500_at (THAP8)	THAP8	199745	THAP domain containing 8	2.03701	8.9e-07	2.104e-05
226615_at (XPR1)	XPR1	9213	xenotropic and polytropic retrovirus receptor 1	2.03715	6.95e-06	0.000105289
1557203_at (PABPC1L2B)	PABPC1L2B	645974	poly(A) binding protein, cytoplasmic 1-like 2B	2.03801	0.0047828	0.0194713
227927_at (---)	---	---	---	2.03809	4.28e-06	7.1904e-05
227471_at (HACE1)	HACE1	57531	HECT domain and ankyrin repeat containing, E3 ubiquitin protein ligase 1	2.03839	4.11e-06	6.9647e-05
1553371_at (EPHA10)	EPHA10	284656	EPH receptor A10	2.03868	0.00944454	0.033492
211464_x_at (CASP6)	CASP6	839	caspase 6, apoptosis-related cysteine peptidase	2.03889	1.33e-06	2.8824e-05
222581_at (XPR1)	XPR1	9213	xenotropic and polytropic retrovirus receptor 1	2.03891	1e-08	6.91e-07
226094_at (PIK3C2A)	PIK3C2A	5286	phosphoinositide-3-kinase, class 2, alpha polypeptide	2.03912	1.412e-05	0.000185151
221763_at (JMJD1C)	JMJD1C	221037	jumonji domain containing 1C	2.03935	2e-07	6.777e-06
219266_at (ZNF350)	ZNF350	59348	zinc finger protein 350	2.03951	1.4e-07	5.108e-06
213391_at (DPY19L4)	DPY19L4	286148	dpy-19-like 4 (C. elegans)	2.03962	0	4.11e-07
243162_at (---)	---	---	---	2.03972	0.00054802	0.00340234
235866_at (C9orf85)	C9orf85	138241	chromosome 9 open reading frame 85	2.04013	0.00108151	0.00591255
213686_at (VPS13A)	VPS13A	23230	vacuolar protein sorting 13 homolog A (S. cerevisiae)	2.04058	2.08e-06	4.0534e-05
239102_s_at (---)	---	---	---	2.04075	3.787e-05	0.000404147
1557726_at (ARMCX4)	ARMCX4	100131755	armadillo repeat containing, X-linked 4	2.0415	0.00382335	0.01624
217016_x_at (TMEM212)	TMEM212	389177	transmembrane protein 212	2.04175	0.01469	0.047683
222358_x_at (---)	---	---	---	2.04185	0.00051291	0.00322932
228175_at (---)	---	---	---	2.04193	0.00023379	0.00172294
215235_at (SPTAN1)	SPTAN1	6709	spectrin, alpha, non-erythrocytic 1 (alpha-fodrin)	2.04224	5.9e-07	1.5348e-05
223643_at (CRYGS)	CRYGS	1427	Crystallin, gamma S	2.04323	0.00043653	0.00284102
228060_at (SLC35F1)	SLC35F1	222553	solute carrier family 35, member F1	2.04372	7.767e-05	0.00071561
230874_at (---)	---	---	---	2.0442	0.00084711	0.00485889
240166_x_at (RG9MTD3)	RG9MTD3	158234	RNA (guanine-9-) methyltransferase domain containing 3	2.04442	1.178e-05	0.000159539
244075_at (---)	---	---	---	2.04524	6.3e-07	1.6179e-05
227021_at (KDM1B)	KDM1B	221656	lysine (K)-specific demethylase 1B	2.0455	0.00027623	0.0019678
230885_at (SPG7)	SPG7	6687	spastic paraplegia 7 (pure and complicated autosomal recessive)	2.0462	7.71e-06	0.000113851
236079_at (DKFZp667E0512)	DKFZp667E0512	202025	hypothetical protein DKFZp667E0512	2.04672	0.00114592	0.00619286
238402_s_at (FLJ35220)	FLJ35220	284131	hypothetical protein FLJ35220	2.0469	0.00087128	0.004971
243851_at (RAB3GAP2)	RAB3GAP2	25782	RAB3 GTPase activating protein subunit 2 (non-catalytic)	2.04693	2.23e-05	0.000265466
204517_at (PPIC)	PPIC	5480	peptidylprolyl isomerase C (cyclophilin C)	2.04756	8e-08	3.404e-06
237051_at (---)	---	---	---	2.04762	4.295e-05	0.000446857
1555370_a_at (CAMTA1)	CAMTA1	23261	calmodulin binding transcription activator 1	2.04778	1.1e-07	4.305e-06
237441_at (---)	---	---	---	2.04793	1.915e-05	0.000235656
1565693_at (DTYMK)	DTYMK	1841	Deoxythymidylate kinase (thymidylate kinase)	2.04811	0.0306985	0.0850231
233834_at (---)	---	---	---	2.04849	0.00937532	0.0333092
244046_at (URGCP)	URGCP	55665	upregulator of cell proliferation	2.0486	3e-08	1.763e-06
228547_at (NRXN1)	NRXN1	9378	neurexin 1	2.04866	0.00067155	0.00402954
238126_at (---)	---	---	---	2.04916	0.00076083	0.00445935
241552_at (LOC100506677)	LOC100506677	100506677	hypothetical LOC100506677	2.05074	9.619e-05	0.000846379
1553088_a_at (BCL2L11)	BCL2L11	10018	BCL2-like 11 (apoptosis facilitator)	2.05076	6.285e-05	0.000603147
225180_at (TTC14)	TTC14	151613	tetratricopeptide repeat domain 14	2.05092	0	1.1e-07
212890_at (SLC38A10)	SLC38A10	124565	solute carrier family 38, member 10	2.05116	3.18e-06	5.6605e-05
203940_s_at (VASH1)	VASH1	22846	vasohibin 1	2.05133	0.00041401	0.00272363
230643_at (WNT9A)	WNT9A	7483	wingless-type MMTV integration site family, member 9A	2.0517	0.00016961	0.00133509
223387_at (ZFYVE1)	ZFYVE1	53349	zinc finger, FYVE domain containing 1	2.05276	4e-08	1.983e-06
232174_at (---)	---	---	---	2.05279	4.82e-06	7.9133e-05
214831_at (ELK4)	ELK4	2005	ELK4, ETS-domain protein (SRF accessory protein 1)	2.05356	4.272e-05	0.000444827
238536_at (---)	---	---	---	2.05401	0.00013298	0.00109264
208899_x_at (ATP6V1D)	ATP6V1D	51382	ATPase, H+ transporting, lysosomal 34kDa, V1 subunit D	2.05445	0	5.6e-08
239289_x_at (FAN1)	FAN1	22909	FANCD2/FANCI-associated nuclease 1	2.0556	2.322e-05	0.00027408
241633_x_at (---)	---	---	---	2.05631	0.0104014	0.036202
225769_at (COG6)	COG6	57511	component of oligomeric golgi complex 6	2.05672	0	3.34e-07
223628_at (TMEM191A)	TMEM191A	84222	transmembrane protein 191A	2.05732	4e-08	1.817e-06
226112_at (SGCB)	SGCB	6443	sarcoglycan, beta (43kDa dystrophin-associated glycoprotein)	2.05766	0	1.86e-07
212859_x_at (MT1E)	MT1E	4493	metallothionein 1E	2.05841	4e-08	1.859e-06
1557078_at (SLFN5)	SLFN5	162394	schlafen family member 5	2.05857	7.6e-07	1.8688e-05
214481_at (HIST1H2AM)	HIST1H2AM	8336	histone cluster 1, H2am	2.05975	0.00054704	0.00339799
235102_x_at (---)	---	---	---	2.05995	2.468e-05	0.000287372
228412_at (LOC643072)	LOC643072	643072	hypothetical LOC643072	2.05998	0.00021609	0.00161583
228105_at (---)	---	---	---	2.061	6.9e-07	1.7266e-05
209007_s_at (C1orf63)	C1orf63	57035	chromosome 1 open reading frame 63	2.06144	2e-08	1.145e-06
1556338_at (---)	---	---	---	2.06162	4e-08	1.873e-06
210995_s_at (TRIM23)	TRIM23	373	tripartite motif-containing 23	2.06217	2.7e-07	8.401e-06
216147_at (---)	---	---	---	2.06319	0.0183954	0.0568454
236127_at (---)	---	---	---	2.06347	7.46e-06	0.000111088
235164_at (ZNF25)	ZNF25	219749	zinc finger protein 25	2.06425	1.1e-07	4.384e-06
1554850_at (VWA5B2)	VWA5B2	90113	von Willebrand factor A domain containing 5B2	2.06477	0.00011939	0.00100624
226258_at (AMN1)	AMN1	196394	antagonist of mitotic exit network 1 homolog (S. cerevisiae)	2.06624	2.51e-06	4.7082e-05
223058_at (FAM107B)	FAM107B	83641	family with sequence similarity 107, member B	2.06709	0	3.9e-08
235247_at (---)	---	---	---	2.06755	0	1.44e-07
228832_at (FLJ20021)	FLJ20021	90024	hypothetical LOC90024	2.06853	7e-08	3.172e-06
1569316_at (TRIM24)	TRIM24	8805	tripartite motif-containing 24	2.06856	0.00866786	0.0312905
225900_at (EXOC6B)	EXOC6B	23233	exocyst complex component 6B	2.07045	7e-08	2.899e-06
239262_at (---)	---	---	---	2.07064	0.00485266	0.0196795
222872_x_at (OBFC2A)	OBFC2A	64859	oligonucleotide/oligosaccharide-binding fold containing 2A	2.07204	2.56e-06	4.772e-05
220770_s_at (C5orf54)	C5orf54	63920	chromosome 5 open reading frame 54	2.07278	3e-08	1.42e-06
209028_s_at (ABI1)	ABI1	10006	abl-interactor 1	2.07301	2e-08	1.054e-06
208771_s_at (LTA4H)	LTA4H	4048	leukotriene A4 hydrolase	2.07341	5e-08	2.296e-06
210054_at (HAUS3)	HAUS3	79441	HAUS augmin-like complex, subunit 3	2.07425	2e-08	1.28e-06
228465_at (---)	---	---	---	2.0766	0.00050105	0.00317018
236076_at (LOC257396)	LOC257396	257396	hypothetical LOC257396	2.0781	0.00718441	0.0269046
241728_at (---)	---	---	---	2.07839	0.00206822	0.00992016
203232_s_at (ATXN1)	ATXN1	6310	ataxin 1	2.07905	0.00020741	0.00156893
242476_at (---)	---	---	---	2.07917	6.35e-06	9.8547e-05
220260_at (TBC1D19)	TBC1D19	55296	TBC1 domain family, member 19	2.07967	0.0029739	0.0132983
1555471_a_at (FMN2)	FMN2	56776	formin 2	2.08	0.0009067	0.00513559
243009_at (---)	---	---	---	2.08043	0.00065694	0.00395878
1559490_at (LRCH3)	LRCH3	84859	leucine-rich repeats and calponin homology (CH) domain containing 3	2.08068	1.87e-06	3.744e-05
230888_at (WDR91)	WDR91	29062	WD repeat domain 91	2.08114	0.0017437	0.00863794
233063_s_at (---)	---	---	---	2.08144	2.08e-05	0.000251449
215072_x_at (C10orf137)	C10orf137	26098	chromosome 10 open reading frame 137	2.08145	0.00638857	0.0244707
52169_at (STRADA)	STRADA	92335	STE20-related kinase adaptor alpha	2.08148	0	2.71e-07
202366_at (ACADS)	ACADS	35	acyl-CoA dehydrogenase, C-2 to C-3 short chain	2.08198	1.173e-05	0.000159071
223250_at (KLHL7)	KLHL7	55975	kelch-like 7 (Drosophila)	2.08237	3e-08	1.695e-06
239660_at (RALGAPA2)	RALGAPA2	57186	Ral GTPase activating protein, alpha subunit 2 (catalytic)	2.08271	1.24e-06	2.7415e-05
240869_at (---)	---	---	---	2.08409	0.0003324	0.00228348
219834_at (ALS2CR8)	ALS2CR8	79800	amyotrophic lateral sclerosis 2 (juvenile) chromosome region, candidate 8	2.08422	1.114e-05	0.000152734
235990_at (LOC100130987)	LOC100130987	100130987	similar to hCG1815675	2.08482	1.3e-06	2.8362e-05
208003_s_at (NFAT5)	NFAT5	10725	nuclear factor of activated T-cells 5, tonicity-responsive	2.08484	0.00014626	0.00118157
204296_at (DCTN1)	DCTN1	1639	dynactin 1	2.08494	0.0299283	0.0833672
231270_at (CA13)	CA13	377677	carbonic anhydrase XIII	2.08569	0.00154007	0.00783507
201294_s_at (WSB1)	WSB1	26118	WD repeat and SOCS box-containing 1	2.08573	4.59e-06	7.6193e-05
242969_at (ZNF780B)	ZNF780B	163131	zinc finger protein 780B	2.08598	0.00055244	0.00342531
1563130_a_at (---)	---	---	---	2.08629	1.86e-06	3.7251e-05
230388_s_at (LOC644246)	LOC644246	644246	hypothetical LOC644246	2.08718	2.7e-07	8.39e-06
235627_at (PFN4)	PFN4	375189	profilin family, member 4	2.08728	2.8e-07	8.761e-06
208702_x_at (APLP2)	APLP2	334	amyloid beta (A4) precursor-like protein 2	2.08762	0	8.2e-08
226568_at (FAM102B)	FAM102B	284611	family with sequence similarity 102, member B	2.08812	1e-08	7.56e-07
218099_at (TEX2)	TEX2	55852	testis expressed 2	2.08914	0	2.83e-07
1569791_at (STK4)	STK4	6789	serine/threonine kinase 4	2.0908	8.94e-06	0.000128105
225729_at (C6orf89)	C6orf89	221477	chromosome 6 open reading frame 89	2.09116	8.6e-07	2.0588e-05
228061_at (CCDC126)	CCDC126	90693	coiled-coil domain containing 126	2.09167	0	3.44e-07
236236_at (WNK3)	WNK3	65267	WNK lysine deficient protein kinase 3	2.09235	5.842e-05	0.000570425
227988_s_at (VPS13A)	VPS13A	23230	vacuolar protein sorting 13 homolog A (S. cerevisiae)	2.09306	1.597e-05	0.000203972
232281_at (LOC148189)	LOC148189	148189	Hypothetical LOC148189	2.09373	0.00069049	0.00412372
243886_at (---)	---	---	---	2.09427	0.0226341	0.0669581
219720_s_at (C14orf118)	C14orf118	55668	chromosome 14 open reading frame 118	2.09465	4.853e-05	0.000492407
232312_at (PPP6R3)	PPP6R3	55291	protein phosphatase 6, regulatory subunit 3	2.09465	0.00104464	0.00574778
218853_s_at (MOSPD1)	MOSPD1	56180	motile sperm domain containing 1	2.09507	0	5.2e-08
1561589_a_at (NBEAL1)	NBEAL1	65065	neurobeachin-like 1	2.09522	0.00905389	0.0323861
244198_at (---)	---	---	---	2.09648	0.0117433	0.0399219
202098_s_at (PRMT2)	PRMT2	3275	protein arginine methyltransferase 2	2.097	3e-08	1.789e-06
212982_at (ZDHHC17)	ZDHHC17	23390	zinc finger, DHHC-type containing 17	2.09763	1.2e-07	4.464e-06
239955_at (---)	---	---	---	2.09767	0.0125218	0.0419735
229654_at (---)	---	---	---	2.09794	9.9e-07	2.2925e-05
213187_x_at (FTL)	FTL	2512	ferritin, light polypeptide	2.09816	2e-08	9.65e-07
225956_at (C5orf41)	C5orf41	153222	chromosome 5 open reading frame 41	2.09826	1e-08	8.71e-07
219381_at (C5orf42)	C5orf42	65250	chromosome 5 open reading frame 42	2.09866	0.0002564	0.00185558
243702_at (---)	---	---	---	2.09904	4.958e-05	0.000501047
244633_at (---)	---	---	---	2.10005	3.432e-05	0.00037283
217399_s_at (FOXO3 /// FOXO3B)	FOXO3 /// FOXO3B	2309 /// 2310	forkhead box O3 /// forkhead box O3B pseudogene	2.10016	0.00029163	0.00205552
238559_at (---)	---	---	---	2.10062	0.00336196	0.0146712
209553_at (VPS8)	VPS8	23355	vacuolar protein sorting 8 homolog (S. cerevisiae)	2.10079	1e-08	4.42e-07
221600_s_at (C11orf67)	C11orf67	28971	chromosome 11 open reading frame 67	2.1008	0	1.68e-07
204369_at (PIK3CA)	PIK3CA	5290	phosphoinositide-3-kinase, catalytic, alpha polypeptide	2.10146	2.525e-05	0.000292528
1554637_a_at (CBFA2T2)	CBFA2T2	9139	core-binding factor, runt domain, alpha subunit 2; translocated to, 2	2.10157	2.7e-07	8.547e-06
230005_at (SVIP)	SVIP	258010	small VCP/p97-interacting protein	2.10187	2.2e-06	4.2499e-05
202912_at (ADM)	ADM	133	adrenomedullin	2.10217	2e-08	1.342e-06
1553574_at (IFNE)	IFNE	338376	interferon, epsilon	2.1031	0.00167574	0.00838788
241226_at (---)	---	---	---	2.10325	0.00024718	0.00180171
243817_at (---)	---	---	---	2.10383	1.075e-05	0.000148528
202456_s_at (ZER1)	ZER1	10444	zer-1 homolog (C. elegans)	2.10433	0.00036197	0.00244418
223443_s_at (AMZ2P1)	AMZ2P1	201283	archaelysin family metallopeptidase 2 pseudogene 1	2.10454	0	2.06e-07
203498_at (RCAN2)	RCAN2	10231	regulator of calcineurin 2	2.10469	5e-07	1.3554e-05
211740_at (ICA1)	ICA1	3382	islet cell autoantigen 1, 69kDa	2.10503	0.00241796	0.0112445
1557644_at (---)	---	---	---	2.10508	0.0105627	0.0366701
223218_s_at (NFKBIZ)	NFKBIZ	64332	nuclear factor of kappa light polypeptide gene enhancer in B-cells inhibitor, zeta	2.10644	0	1.03e-07
225622_at (PAG1)	PAG1	55824	phosphoprotein associated with glycosphingolipid microdomains 1	2.10677	0	2.06e-07
238867_at (TMEM182)	TMEM182	130827	transmembrane protein 182	2.10694	1.12e-06	2.5125e-05
209304_x_at (GADD45B)	GADD45B	4616	growth arrest and DNA-damage-inducible, beta	2.10704	6.1e-07	1.5766e-05
233008_at (LOC100507284)	LOC100507284	100507284	hypothetical LOC100507284	2.1072	0.0124785	0.0418617
204131_s_at (FOXO3)	FOXO3	2309	forkhead box O3	2.10774	0	3.52e-07
223041_at (CD99L2)	CD99L2	83692	CD99 molecule-like 2	2.1085	1.3e-07	4.916e-06
1565567_at (---)	---	---	---	2.10891	0.00072517	0.00428682
239016_at (---)	---	---	---	2.10921	0.00071294	0.0042273
203874_s_at (SMARCA1)	SMARCA1	6594	SWI/SNF related, matrix associated, actin dependent regulator of chromatin, subfamily a, member 1	2.10923	7.2e-07	1.7992e-05
1561206_at (KLHL8)	KLHL8	57563	kelch-like 8 (Drosophila)	2.10976	0.0157251	0.0502851
213135_at (TIAM1)	TIAM1	7074	T-cell lymphoma invasion and metastasis 1	2.11042	1.06e-06	2.4132e-05
1552770_s_at (ZNF563)	ZNF563	147837	zinc finger protein 563	2.11069	0.00381818	0.0162319
1562948_at (---)	---	---	---	2.11158	0.00063264	0.00383557
1569868_s_at (EME2)	EME2	197342	essential meiotic endonuclease 1 homolog 2 (S. pombe)	2.11267	0.00045446	0.0029367
209002_s_at (CALCOCO1)	CALCOCO1	57658	calcium binding and coiled-coil domain 1	2.11271	4.2e-07	1.1978e-05
226579_at (---)	---	---	---	2.11285	0.00031458	0.00218449
231188_at (ZSCAN2)	ZSCAN2	54993	zinc finger and SCAN domain containing 2	2.11327	1.1e-07	4.259e-06
237139_at (PDE9A)	PDE9A	5152	phosphodiesterase 9A	2.11333	0.0128002	0.0427259
238859_at (---)	---	---	---	2.11348	1.18e-06	2.6191e-05
1554161_at (SLC25A27)	SLC25A27	9481	solute carrier family 25, member 27	2.11447	7.153e-05	0.000669537
225919_s_at (C9orf72)	C9orf72	203228	chromosome 9 open reading frame 72	2.11562	6e-08	2.732e-06
228081_at (CCNG2)	CCNG2	901	cyclin G2	2.11577	1e-08	6.64e-07
244241_x_at (---)	---	---	---	2.1161	2.4e-07	7.819e-06
244674_at (---)	---	---	---	2.11639	2e-08	9.86e-07
209717_at (EVI5)	EVI5	7813	ecotropic viral integration site 5	2.11687	1.38e-05	0.000181845
213249_at (FBXL7)	FBXL7	23194	F-box and leucine-rich repeat protein 7	2.11754	0.00017322	0.00135798
202222_s_at (DES)	DES	1674	desmin	2.11943	0.018129	0.0562275
230483_at (---)	---	---	---	2.11954	8e-08	3.342e-06
233228_at (---)	---	---	---	2.11973	7.105e-05	0.000665415
225173_at (ARHGAP18)	ARHGAP18	93663	Rho GTPase activating protein 18	2.12045	3.244e-05	0.000356478
206314_at (ZNF167)	ZNF167	55888	zinc finger protein 167	2.12064	0.00910505	0.0325435
233294_at (DENND2C)	DENND2C	163259	DENN/MADD domain containing 2C	2.1218	0.00010238	0.00089059
1554600_s_at (LMNA)	LMNA	4000	lamin A/C	2.12196	2.1e-07	6.991e-06
224828_at (CPEB4)	CPEB4	80315	cytoplasmic polyadenylation element binding protein 4	2.12205	5e-06	8.1649e-05
238615_at (ERLIN2)	ERLIN2	11160	ER lipid raft associated 2	2.12258	3.347e-05	0.00036545
227199_at (DIP2A)	DIP2A	23181	DIP2 disco-interacting protein 2 homolog A (Drosophila)	2.12286	1e-08	5.34e-07
226864_at (PKIA)	PKIA	5569	protein kinase (cAMP-dependent, catalytic) inhibitor alpha	2.12313	5.7e-07	1.4967e-05
224898_at (WDR26)	WDR26	80232	WD repeat domain 26	2.12322	1.2e-07	4.504e-06
1568801_at (C15orf44)	C15orf44	81556	chromosome 15 open reading frame 44	2.12386	0.00034339	0.00234308
209502_s_at (BAIAP2)	BAIAP2	10458	BAI1-associated protein 2	2.12396	1e-08	7.85e-07
234923_at (RALGAPA1)	RALGAPA1	253959	Ral GTPase activating protein, alpha subunit 1 (catalytic)	2.12587	1.52e-06	3.1863e-05
209459_s_at (ABAT)	ABAT	18	4-aminobutyrate aminotransferase	2.12603	5.9e-07	1.5261e-05
207575_at (GOLGA6A)	GOLGA6A	342096	golgin A6 family, member A	2.12613	0.0194685	0.0594513
239896_at (LOC100289098)	LOC100289098	100289098	hypothetical LOC100289098	2.12639	1.8e-07	6.344e-06
200899_s_at (MGEA5)	MGEA5	10724	meningioma expressed antigen 5 (hyaluronidase)	2.1266	0	2.64e-07
231875_at (KIF21A)	KIF21A	55605	kinesin family member 21A	2.1266	0.00018592	0.00143962
225875_s_at (NIPAL3)	NIPAL3	57185	NIPA-like domain containing 3	2.12667	1.2e-07	4.485e-06
1556568_a_at (---)	---	---	---	2.12669	7.567e-05	0.000700887
243915_at (---)	---	---	---	2.12824	0.00160445	0.0080888
239682_at (---)	---	---	---	2.1289	0.00184359	0.0090329
228725_x_at (PRMT2)	PRMT2	3275	protein arginine methyltransferase 2	2.13056	2e-08	1.083e-06
223497_at (FAM135A)	FAM135A	57579	family with sequence similarity 135, member A	2.13068	3.11e-06	5.5674e-05
241581_at (---)	---	---	---	2.13093	0.00035579	0.00241053
230093_at (RSPH1)	RSPH1	89765	radial spoke head 1 homolog (Chlamydomonas)	2.13144	2.87e-06	5.2262e-05
209504_s_at (PLEKHB1)	PLEKHB1	58473	pleckstrin homology domain containing, family B (evectins) member 1	2.13145	5.192e-05	0.000520005
233964_at (---)	---	---	---	2.13207	0.00385786	0.0163663
237673_at (---)	---	---	---	2.13218	0.00611435	0.0236424
211303_x_at (FOLH1B)	FOLH1B	219595	folate hydrolase 1B	2.13283	6e-08	2.795e-06
227669_at (BRP44)	BRP44	25874	brain protein 44	2.1332	6.6e-07	1.6616e-05
204201_s_at (PTPN13)	PTPN13	5783	protein tyrosine phosphatase, non-receptor type 13 (APO-1/CD95 (Fas)-associated phosphatase)	2.13331	0	2.43e-07
205618_at (PRRG1)	PRRG1	5638	proline rich Gla (G-carboxyglutamic acid) 1	2.13424	1e-08	4.5e-07
228908_s_at (LOC642852)	LOC642852	642852	hypothetical LOC642852	2.13436	4.7e-07	1.291e-05
208553_at (HIST1H1E)	HIST1H1E	3008	histone cluster 1, H1e	2.13474	0.00212192	0.0101241
211155_s_at (THPO)	THPO	7066	thrombopoietin	2.13509	0.00318835	0.0140685
209031_at (CADM1)	CADM1	23705	cell adhesion molecule 1	2.13543	8e-08	3.338e-06
217858_s_at (ARMCX3)	ARMCX3	51566	armadillo repeat containing, X-linked 3	2.13546	0	4e-08
203020_at (RABGAP1L)	RABGAP1L	9910	RAB GTPase activating protein 1-like	2.13577	3e-08	1.572e-06
210074_at (CTSL2)	CTSL2	1515	cathepsin L2	2.13584	6.9e-07	1.7393e-05
1556047_s_at (MAGEE1)	MAGEE1	57692	melanoma antigen family E, 1	2.13606	1.79e-06	3.6175e-05
228724_at (TTLL7)	TTLL7	79739	tubulin tyrosine ligase-like family, member 7	2.13708	1.173e-05	0.000159071
216449_x_at (HSP90B1)	HSP90B1	7184	heat shock protein 90kDa beta (Grp94), member 1	2.13727	0	1.55e-07
227370_at (FAM171B)	FAM171B	165215	family with sequence similarity 171, member B	2.138	1e-06	2.3054e-05
228643_at (---)	---	---	---	2.13912	4.046e-05	0.000426479
217560_at (GGA1)	GGA1	26088	golgi-associated, gamma adaptin ear containing, ARF binding protein 1	2.13984	0.0369633	0.0982723
1557099_at (---)	---	---	---	2.13984	0.0103852	0.0361572
228793_at (JMJD1C)	JMJD1C	221037	jumonji domain containing 1C	2.14157	0	3.64e-07
222290_at (OR2A20P /// OR2A9P)	OR2A20P /// OR2A9P	401428 /// 441295	olfactory receptor, family 2, subfamily A, member 20 pseudogene /// olfactory receptor, family 2, subfamily A, member 9 pseudogene	2.14218	0.00103782	0.00571931
208786_s_at (MAP1LC3B)	MAP1LC3B	81631	microtubule-associated protein 1 light chain 3 beta	2.14277	0	4.9e-08
215322_at (---)	---	---	---	2.14282	0.0168703	0.0531297
210041_s_at (PGM3)	PGM3	5238	phosphoglucomutase 3	2.14321	1e-08	8.04e-07
1564757_a_at (CCDC148)	CCDC148	130940	coiled-coil domain containing 148	2.14385	0.001196	0.00640088
209037_s_at (EHD1)	EHD1	10938	EH-domain containing 1	2.14391	3.294e-05	0.000360794
213469_at (PGAP1)	PGAP1	80055	post-GPI attachment to proteins 1	2.1441	0.00012176	0.00102148
1553193_at (ZNF441)	ZNF441	126068	zinc finger protein 441	2.14484	0.00122731	0.00653456
240141_at (---)	---	---	---	2.14485	0.00470593	0.0192228
243410_at (---)	---	---	---	2.14568	3.443e-05	0.000373508
1562777_at (---)	---	---	---	2.14702	0.00105836	0.00580984
1560404_a_at (ATPBD4)	ATPBD4	89978	ATP binding domain 4	2.14743	0.032578	0.0889844
227087_at (INPP4A)	INPP4A	3631	inositol polyphosphate-4-phosphatase, type I, 107kDa	2.14792	6.09e-06	9.5762e-05
239041_at (HIST1H2AK)	HIST1H2AK	8330	histone cluster 1, H2ak	2.14882	0.000406	0.00267997
228722_at (PRMT2)	PRMT2	3275	protein arginine methyltransferase 2	2.14912	6.9e-07	1.7249e-05
210260_s_at (TNFAIP8)	TNFAIP8	25816	tumor necrosis factor, alpha-induced protein 8	2.15012	7e-08	3.059e-06
204578_at (PPIP5K1)	PPIP5K1	9677	diphosphoinositol pentakisphosphate kinase 1	2.15083	6.85e-06	0.000104164
1555289_at (SEC16B)	SEC16B	89866	SEC16 homolog B (S. cerevisiae)	2.15143	0.00092583	0.00522071
202662_s_at (ITPR2)	ITPR2	3709	inositol 1,4,5-triphosphate receptor, type 2	2.15218	0.00278217	0.0126069
242903_at (IFNGR1)	IFNGR1	3459	interferon gamma receptor 1	2.15398	0.00199459	0.00963717
222043_at (CLU)	CLU	1191	clusterin	2.15461	0.00230803	0.0108207
218642_s_at (CHCHD7)	CHCHD7	79145	coiled-coil-helix-coiled-coil-helix domain containing 7	2.15486	1.43e-05	0.000186999
1553122_s_at (RBAK)	RBAK	57786	RB-associated KRAB zinc finger	2.15504	8.96e-06	0.000128278
1560728_at (---)	---	---	---	2.15567	0.00590387	0.0229894
230624_at (SLC25A27)	SLC25A27	9481	solute carrier family 25, member 27	2.15599	8.658e-05	0.000780493
240574_at (---)	---	---	---	2.15653	9.48e-06	0.000134244
239453_at (---)	---	---	---	2.15703	0.00012274	0.00102818
209032_s_at (CADM1)	CADM1	23705	cell adhesion molecule 1	2.15736	0.00090299	0.00512043
238883_at (---)	---	---	---	2.15768	1.5e-07	5.365e-06
210655_s_at (FOXO3 /// FOXO3B)	FOXO3 /// FOXO3B	2309 /// 2310	forkhead box O3 /// forkhead box O3B pseudogene	2.15846	6e-08	2.644e-06
228492_at (USP9Y)	USP9Y	8287	ubiquitin specific peptidase 9, Y-linked	2.15943	0.00047025	0.0030163
228636_at (BHLHE22)	BHLHE22	27319	basic helix-loop-helix family, member e22	2.15988	0.0135847	0.0448218
225284_at (DNAJC3)	DNAJC3	5611	DnaJ (Hsp40) homolog, subfamily C, member 3	2.16025	0	3.7e-07
236615_at (---)	---	---	---	2.16083	3.1e-07	9.536e-06
204552_at (INPP4A)	INPP4A	3631	inositol polyphosphate-4-phosphatase, type I, 107kDa	2.16295	5.82e-06	9.2497e-05
228328_at (KLHL28)	KLHL28	54813	kelch-like 28 (Drosophila)	2.16333	6.43e-06	9.9535e-05
226644_at (MIB2)	MIB2	142678	mindbomb homolog 2 (Drosophila)	2.16371	1e-08	7.69e-07
1569124_at (LRRC63)	LRRC63	220416	leucine rich repeat containing 63	2.16379	0.00900236	0.0322376
204291_at (ZNF518A)	ZNF518A	9849	zinc finger protein 518A	2.16508	1.49e-06	3.1481e-05
210592_s_at (40817)	10/01/11	6303	spermidine/spermine N1-acetyltransferase 1	2.1653	0	1.32e-07
226350_at (CHML)	CHML	1122	choroideremia-like (Rab escort protein 2)	2.16704	1.7e-07	5.908e-06
221218_s_at (TPK1)	TPK1	27010	thiamin pyrophosphokinase 1	2.16719	8.9e-07	2.1101e-05
1562467_at (---)	---	---	---	2.16813	0.00329267	0.0144252
226529_at (TMEM106B)	TMEM106B	54664	transmembrane protein 106B	2.16931	0	3.44e-07
45288_at (ABHD6)	ABHD6	57406	abhydrolase domain containing 6	2.16961	0.00035919	0.00242962
1552716_at (SPEF2)	SPEF2	79925	sperm flagellar 2	2.17023	1.36e-06	2.9255e-05
220740_s_at (SLC12A6)	SLC12A6	9990	solute carrier family 12 (potassium/chloride transporters), member 6	2.17126	3.974e-05	0.000420355
222891_s_at (BCL11A)	BCL11A	53335	B-cell CLL/lymphoma 11A (zinc finger protein)	2.17178	0.00390363	0.0165105
238646_at (---)	---	---	---	2.17189	2e-08	1.134e-06
215169_at (SLC35E2)	SLC35E2	9906	solute carrier family 35, member E2	2.17197	0.00010376	0.000900094
242124_at (---)	---	---	---	2.17228	0.00155278	0.00788506
215612_at (---)	---	---	---	2.1727	0.00040271	0.00266211
239661_at (---)	---	---	---	2.17316	0.00314298	0.0139065
224827_at (UBTD2)	UBTD2	92181	ubiquitin domain containing 2	2.17392	0	2.51e-07
239536_at (---)	---	---	---	2.17418	9.48e-05	0.000837521
218824_at (PNMAL1)	PNMAL1	55228	PNMA-like 1	2.17448	0.00075837	0.00444702
1559980_at (ZNF7)	ZNF7	7553	zinc finger protein 7	2.17468	0.00030927	0.00215489
209082_s_at (COL18A1)	COL18A1	80781	collagen, type XVIII, alpha 1	2.17491	9.29e-06	0.000132168
238620_at (---)	---	---	---	2.17519	0.00044091	0.0028644
207464_at (AHCYL1)	AHCYL1	10768	adenosylhomocysteinase-like 1	2.17538	0.0154411	0.0495593
203370_s_at (PDLIM7)	PDLIM7	9260	PDZ and LIM domain 7 (enigma)	2.17556	0.00015595	0.00124459
233264_at (---)	---	---	---	2.17653	0.00113475	0.00614467
1554785_at (CCDC82)	CCDC82	79780	coiled-coil domain containing 82	2.17701	0.0001133	0.000965333
215873_x_at (ABCC10)	ABCC10	89845	ATP-binding cassette, sub-family C (CFTR/MRP), member 10	2.17736	1e-08	7.82e-07
209715_at (CBX5)	CBX5	23468	chromobox homolog 5	2.17821	9.5e-07	2.2217e-05
239877_at (LOC157740)	LOC157740	157740	hypothetical protein C8orf9	2.17835	0.00983947	0.0345741
1556352_at (---)	---	---	---	2.17858	0.00207383	0.00994097
238042_at (---)	---	---	---	2.17924	2.49e-05	0.000289244
228909_at (LOC642852)	LOC642852	642852	hypothetical LOC642852	2.17987	1.5e-05	0.000193962
232647_at (PROCA1)	PROCA1	147011	protein interacting with cyclin A1	2.18102	0.00014366	0.00116385
242431_at (---)	---	---	---	2.18207	0.00066508	0.00399805
223129_x_at (MYLIP)	MYLIP	29116	myosin regulatory light chain interacting protein	2.18275	7e-08	3.052e-06
241372_at (ZC3H6)	ZC3H6	376940	zinc finger CCCH-type containing 6	2.18295	3.005e-05	0.000335659
240149_at (LOC100289294)	LOC100289294	100289294	Hypothetical protein LOC100289294	2.18331	0.00148672	0.00761963
216531_at (YY2)	YY2	404281	YY2 transcription factor	2.18444	0.00021697	0.0016204
219439_at (C1GALT1)	C1GALT1	56913	core 1 synthase, glycoprotein-N-acetylgalactosamine 3-beta-galactosyltransferase, 1	2.18551	0	2.49e-07
240195_at (---)	---	---	---	2.186	0.00121489	0.00648042
201040_at (GNAI2)	GNAI2	2771	guanine nucleotide binding protein (G protein), alpha inhibiting activity polypeptide 2	2.18718	1.1e-07	4.175e-06
213326_at (VAMP1)	VAMP1	6843	vesicle-associated membrane protein 1 (synaptobrevin 1)	2.18776	1.856e-05	0.000229676
232726_at (---)	---	---	---	2.18851	0.00124806	0.00661732
234192_s_at (GKAP1)	GKAP1	80318	G kinase anchoring protein 1	2.18866	2e-07	6.747e-06
213605_s_at (---)	---	---	---	2.18908	9.2e-07	2.1643e-05
212359_s_at (KIAA0913)	KIAA0913	23053	KIAA0913	2.18968	0	3.43e-07
210426_x_at (RORA)	RORA	6095	RAR-related orphan receptor A	2.19012	0.00054691	0.00339762
208685_x_at (BRD2)	BRD2	6046	bromodomain containing 2	2.1904	0	2.65e-07
211048_s_at (PDIA4)	PDIA4	9601	protein disulfide isomerase family A, member 4	2.19234	0	1.21e-07
1556216_s_at (---)	---	---	---	2.19296	0.0035019	0.0151448
241644_at (BOLA2)	BOLA2	552900	bolA homolog 2 (E. coli)	2.19312	0.0221609	0.0658662
213212_x_at (GOLGA6L5 /// GOLGA6L9)	GOLGA6L5 /// GOLGA6L9	374650 /// 440295	golgin A6 family-like 5 (pseudogene) /// golgin A6 family-like 9	2.19354	2.748e-05	0.000311806
210994_x_at (TRIM23)	TRIM23	373	tripartite motif-containing 23	2.19381	4.7e-07	1.3006e-05
1552988_at (C11orf65)	C11orf65	160140	chromosome 11 open reading frame 65	2.19387	0.00582537	0.0227469
221194_s_at (RNFT1)	RNFT1	51136	ring finger protein, transmembrane 1	2.19401	0	3.05e-07
205066_s_at (ENPP1)	ENPP1	5167	ectonucleotide pyrophosphatase/phosphodiesterase 1	2.19463	1.175e-05	0.000159301
236623_at (ATP1A1OS)	ATP1A1OS	84852	ATP1A1 opposite strand	2.19495	0.00085333	0.00488643
201599_at (OAT)	OAT	4942	ornithine aminotransferase	2.19536	0	7e-09
213186_at (DZIP3)	DZIP3	9666	DAZ interacting protein 3, zinc finger	2.1954	4e-07	1.1437e-05
221646_s_at (ZDHHC11)	ZDHHC11	79844	zinc finger, DHHC-type containing 11	2.19606	0	5.2e-08
244631_at (LOC389834)	LOC389834	389834	ankyrin repeat domain 57 pseudogene	2.19778	5.7e-07	1.4982e-05
1560622_at (---)	---	---	---	2.19864	5.6e-07	1.4881e-05
213372_at (PAQR3)	PAQR3	152559	progestin and adipoQ receptor family member III	2.19892	1e-08	7.42e-07
227109_at (CYP2R1)	CYP2R1	120227	cytochrome P450, family 2, subfamily R, polypeptide 1	2.19981	1e-08	4.35e-07
212730_at (SYNM)	SYNM	23336	synemin, intermediate filament protein	2.20151	1.7e-07	6.024e-06
1558815_at (SORBS2)	SORBS2	8470	sorbin and SH3 domain containing 2	2.20256	0.0101138	0.0353472
210609_s_at (TP53I3)	TP53I3	9540	tumor protein p53 inducible protein 3	2.20303	1.23e-06	2.7232e-05
213748_at (TRIM66)	TRIM66	9866	tripartite motif-containing 66	2.20453	2.62e-06	4.8625e-05
211559_s_at (CCNG2)	CCNG2	901	cyclin G2	2.20475	0	1.3e-08
215586_at (---)	---	---	---	2.2066	0.00021128	0.00158852
239655_at (---)	---	---	---	2.20822	0.00428415	0.0178004
219941_at (TMEM19)	TMEM19	55266	transmembrane protein 19	2.20921	8.495e-05	0.000768766
1554411_at (CTNNB1)	CTNNB1	1499	catenin (cadherin-associated protein), beta 1, 88kDa	2.2094	2.31e-05	0.000273046
240990_at (---)	---	---	---	2.20942	0.00762931	0.0282293
232911_at (ZFP14)	ZFP14	57677	zinc finger protein 14 homolog (mouse)	2.20996	0.0012671	0.00669878
234650_at (---)	---	---	---	2.21064	0.00237764	0.0110796
224346_at (---)	---	---	---	2.21174	9.569e-05	0.000843014
229287_at (PCNX)	PCNX	22990	pecanex homolog (Drosophila)	2.21281	4.5e-07	1.2564e-05
212483_at (NIPBL)	NIPBL	25836	Nipped-B homolog (Drosophila)	2.21349	8.2e-07	1.971e-05
241382_at (PCP4L1)	PCP4L1	654790	Purkinje cell protein 4 like 1	2.21362	8.505e-05	0.000769523
1558956_s_at (IFT80)	IFT80	57560	intraflagellar transport 80 homolog (Chlamydomonas)	2.21555	2e-08	1.089e-06
240314_at (---)	---	---	---	2.21698	6.35e-06	9.8547e-05
1561090_at (LOC400654)	LOC400654	400654	hypothetical LOC400654	2.21763	0.0324203	0.0886512
230136_at (LOC400099)	LOC400099	400099	hypothetical LOC400099	2.21789	0.00022004	0.00163841
1557455_s_at (MOSPD1)	MOSPD1	56180	motile sperm domain containing 1	2.21838	0	3.76e-07
206204_at (GRB14)	GRB14	2888	growth factor receptor-bound protein 14	2.21928	1.373e-05	0.000181039
227865_at (C9orf103)	C9orf103	414328	chromosome 9 open reading frame 103	2.21992	0.00099212	0.00551686
219106_s_at (KBTBD10)	KBTBD10	10324	kelch repeat and BTB (POZ) domain containing 10	2.22016	0.0008387	0.00482141
239479_x_at (---)	---	---	---	2.22033	0.0205758	0.0621606
228446_at (KIAA2026)	KIAA2026	158358	KIAA2026	2.22053	2.24e-06	4.3e-05
232865_at (AFF4)	AFF4	27125	AF4/FMR2 family, member 4	2.2211	5e-08	2.305e-06
240472_at (---)	---	---	---	2.22115	0.0200806	0.0609309
242701_at (TBRG1)	TBRG1	84897	transforming growth factor beta regulator 1	2.22146	1.711e-05	0.000215034
212830_at (MEGF9)	MEGF9	1955	multiple EGF-like-domains 9	2.22149	1.9e-07	6.45e-06
1557193_at (---)	---	---	---	2.22193	0.00038564	0.00257166
225579_at (PQLC3)	PQLC3	130814	PQ loop repeat containing 3	2.22233	0	1.44e-07
233169_at (ZNF350)	ZNF350	59348	zinc finger protein 350	2.22259	0.0004954	0.0031439
243783_at (---)	---	---	---	2.22428	0.0243258	0.0708282
244461_at (SPECC1)	SPECC1	92521	sperm antigen with calponin homology and coiled-coil domains 1	2.22489	3.4e-07	1.0057e-05
1560118_at (---)	---	---	---	2.22502	0.00841399	0.0305529
1562062_at (KIAA1245 /// NBPF1 /// NBPF10 /// NBPF11 /// NBPF12 /// NBPF24 /// NBPF8 /// NBPF9)	KIAA1245 /// NBPF1 /// NBPF10 /// NBPF11 /// NBPF12 /// NBPF24 /// NBPF8 /// NBPF9	100132406 /// 149013 /// 200030 /// 400818 /// 440675 /// 55672 /// 728841 /// 728912	KIAA1245 /// neuroblastoma breakpoint family, member 1 /// neuroblastoma breakpoint family, member 10 /// neuroblastoma breakpoint family, member 11 /// neuroblastoma breakpoint family, member 12 /// neuroblastoma breakpoint family, member 24 /// neuroblastoma breakpoint family, member 8 /// neuroblastoma breakpoint family, member 9	2.22551	1.2e-07	4.593e-06
241769_at (---)	---	---	---	2.22642	1.43e-06	3.0424e-05
223577_x_at (MALAT1)	MALAT1	378938	metastasis associated lung adenocarcinoma transcript 1 (non-protein coding)	2.22744	2.4e-07	7.672e-06
239669_at (---)	---	---	---	2.22753	0.00023251	0.00171651
230408_at (---)	---	---	---	2.22834	3.36e-06	5.9354e-05
206648_at (ZNF571)	ZNF571	51276	zinc finger protein 571	2.22843	0.00049706	0.00315313
219205_at (SRR)	SRR	63826	serine racemase	2.22852	2e-08	1.252e-06
204132_s_at (FOXO3 /// FOXO3B)	FOXO3 /// FOXO3B	2309 /// 2310	forkhead box O3 /// forkhead box O3B pseudogene	2.22954	0	1.38e-07
1554588_a_at (TTC30B)	TTC30B	150737	tetratricopeptide repeat domain 30B	2.23134	2.3e-05	0.000272161
1558208_at (---)	---	---	---	2.23251	2.566e-05	0.000295819
219574_at (40603)	03/01/11	55016	membrane-associated ring finger (C3HC4) 1	2.23278	0.0334122	0.0908139
235857_at (KCTD11)	KCTD11	147040	potassium channel tetramerisation domain containing 11	2.23282	1.714e-05	0.000215243
205288_at (CDC14A)	CDC14A	8556	CDC14 cell division cycle 14 homolog A (S. cerevisiae)	2.23443	0.00292935	0.0131334
205006_s_at (NMT2)	NMT2	9397	N-myristoyltransferase 2	2.23583	0	2.63e-07
242993_at (---)	---	---	---	2.23675	0.00146293	0.0075203
231944_at (ERO1LB)	ERO1LB	56605	ERO1-like beta (S. cerevisiae)	2.23704	1.8e-06	3.6313e-05
216317_x_at (RHCE)	RHCE	6006	Rh blood group, CcEe antigens	2.2391	0.0117006	0.0398018
207071_s_at (ACO1)	ACO1	48	aconitase 1, soluble	2.23911	0	5.9e-08
217630_at (ANGEL2)	ANGEL2	90806	angel homolog 2 (Drosophila)	2.24006	0.00012043	0.00101283
57540_at (RBKS)	RBKS	64080	ribokinase	2.24046	4.6e-07	1.2644e-05
216294_s_at (KIAA1109)	KIAA1109	84162	KIAA1109	2.2412	4.579e-05	0.000469579
1558742_at (---)	---	---	---	2.24334	0.00128976	0.00679492
215046_at (C2orf67)	C2orf67	151050	chromosome 2 open reading frame 67	2.24442	0.0042651	0.0177349
1554132_a_at (FAM190B)	FAM190B	54462	family with sequence similarity 190, member B	2.24472	7.401e-05	0.000687932
219462_at (TMEM53)	TMEM53	79639	transmembrane protein 53	2.24555	7e-08	2.993e-06
241464_s_at (LOC400931)	LOC400931	400931	hypothetical LOC400931	2.24572	4.2e-07	1.2013e-05
240557_at (---)	---	---	---	2.2461	0.00423407	0.0176326
1554057_at (LOC645676)	LOC645676	645676	hypothetical LOC645676	2.24667	2.01e-06	3.9465e-05
236883_at (---)	---	---	---	2.24686	2.9e-07	8.851e-06
204415_at (IFI6)	IFI6	2537	interferon, alpha-inducible protein 6	2.24729	1.24e-06	2.7354e-05
243933_at (---)	---	---	---	2.2474	0.00024184	0.00177108
239203_at (C7orf53)	C7orf53	286006	chromosome 7 open reading frame 53	2.248	0.00021205	0.00159238
1566852_at (TRIM42)	TRIM42	287015	tripartite motif-containing 42	2.24843	0.0142142	0.046481
209790_s_at (CASP6)	CASP6	839	caspase 6, apoptosis-related cysteine peptidase	2.24909	2e-07	6.662e-06
219562_at (RAB26)	RAB26	25837	RAB26, member RAS oncogene family	2.24933	4e-08	2.145e-06
212820_at (DMXL2)	DMXL2	23312	Dmx-like 2	2.24987	5e-08	2.243e-06
1564069_at (NCRNA00213)	NCRNA00213	100316868	non-protein coding RNA 213	2.25	1.7e-07	5.943e-06
1558430_at (---)	---	---	---	2.25073	0.00200288	0.00967207
209184_s_at (IRS2)	IRS2	8660	insulin receptor substrate 2	2.25085	0	2.8e-07
215069_at (NMT2)	NMT2	9397	N-myristoyltransferase 2	2.25241	1.67e-05	0.000210913
203656_at (FIG4)	FIG4	9896	FIG4 homolog, SAC1 lipid phosphatase domain containing (S. cerevisiae)	2.25251	0	1.83e-07
216915_s_at (PTPN12)	PTPN12	5782	protein tyrosine phosphatase, non-receptor type 12	2.25695	1.2e-07	4.569e-06
207117_at (ZNF117)	ZNF117	51351	zinc finger protein 117	2.2576	1.29e-06	2.8171e-05
243221_at (FAM20A)	FAM20A	54757	family with sequence similarity 20, member A	2.25783	8.685e-05	0.000782453
202770_s_at (CCNG2)	CCNG2	901	cyclin G2	2.25882	0	4.22e-07
241905_at (PIK3C2A)	PIK3C2A	5286	Phosphoinositide-3-kinase, class 2, alpha polypeptide	2.25883	3.88e-06	6.6408e-05
36920_at (MTM1)	MTM1	4534	myotubularin 1	2.25907	4e-08	1.802e-06
205005_s_at (NMT2)	NMT2	9397	N-myristoyltransferase 2	2.2596	0	2.8e-08
1554923_at (ANKS6)	ANKS6	203286	ankyrin repeat and sterile alpha motif domain containing 6	2.25964	1.184e-05	0.000160218
200898_s_at (MGEA5)	MGEA5	10724	meningioma expressed antigen 5 (hyaluronidase)	2.26014	4e-08	1.947e-06
215470_at (GTF2H2B)	GTF2H2B	653238	general transcription factor IIH, polypeptide 2B	2.26045	4e-08	2.145e-06
219201_s_at (TWSG1)	TWSG1	57045	twisted gastrulation homolog 1 (Drosophila)	2.26045	2.5e-07	7.856e-06
214270_s_at (MAPRE3)	MAPRE3	22924	microtubule-associated protein, RP/EB family, member 3	2.26119	0.0134659	0.0445114
227269_s_at (RAB40C)	RAB40C	57799	RAB40C, member RAS oncogene family	2.26288	0.00582147	0.0227359
227576_at (---)	---	---	---	2.26316	4.77e-06	7.8521e-05
214415_at (PLGLB1 /// PLGLB2)	PLGLB1 /// PLGLB2	5342 /// 5343	plasminogen-like B1 /// plasminogen-like B2	2.26421	0.0109549	0.0377772
236313_at (CDKN2B)	CDKN2B	1030	cyclin-dependent kinase inhibitor 2B (p15, inhibits CDK4)	2.26501	2.1e-07	6.91e-06
209398_at (HIST1H1C)	HIST1H1C	3006	histone cluster 1, H1c	2.26543	0	1.8e-08
213725_x_at (XYLT1)	XYLT1	64131	xylosyltransferase I	2.26553	0.00270152	0.0123037
208626_s_at (VAT1)	VAT1	10493	vesicle amine transport protein 1 homolog (T. californica)	2.26768	1.7e-07	5.882e-06
213279_at (DHRS1)	DHRS1	115817	dehydrogenase/reductase (SDR family) member 1	2.2687	1e-08	8.23e-07
212677_s_at (CEP68)	CEP68	23177	centrosomal protein 68kDa	2.2694	9.04e-06	0.000129178
224558_s_at (MALAT1)	MALAT1	378938	metastasis associated lung adenocarcinoma transcript 1 (non-protein coding)	2.2699	2e-08	1.052e-06
216883_x_at (PDE6D)	PDE6D	5147	phosphodiesterase 6D, cGMP-specific, rod, delta	2.27044	0	9.5e-08
233399_x_at (ZNF252)	ZNF252	286101	Zinc finger protein 252	2.27052	4.271e-05	0.000444827
207700_s_at (NCOA3)	NCOA3	8202	nuclear receptor coactivator 3	2.27317	0	1.6e-07
204745_x_at (MT1G)	MT1G	4495	metallothionein 1G	2.27373	1.7e-07	6.013e-06
208523_x_at (HIST1H2BI)	HIST1H2BI	8346	histone cluster 1, H2bi	2.27497	9e-08	3.61e-06
202769_at (CCNG2)	CCNG2	901	cyclin G2	2.27499	0	1.74e-07
236437_at (---)	---	---	---	2.27529	0.00155569	0.00789648
1561166_a_at (---)	---	---	---	2.27536	0.00054239	0.00337528
207404_s_at (HTR1E)	HTR1E	3354	5-hydroxytryptamine (serotonin) receptor 1E	2.27569	0.00127734	0.00674249
220372_at (DNAJC28)	DNAJC28	54943	DnaJ (Hsp40) homolog, subfamily C, member 28	2.27592	0.00011226	0.000958421
241751_at (OFD1)	OFD1	8481	oral-facial-digital syndrome 1	2.27603	7.9e-07	1.9185e-05
215220_s_at (TPR)	TPR	7175	translocated promoter region (to activated MET oncogene)	2.27659	1.049e-05	0.00014548
226318_at (TBRG1)	TBRG1	84897	transforming growth factor beta regulator 1	2.27664	1e-08	6.28e-07
236292_at (---)	---	---	---	2.2773	3e-08	1.475e-06
203706_s_at (FZD7)	FZD7	8324	frizzled homolog 7 (Drosophila)	2.27733	6.65e-06	0.000102078
216695_s_at (TNKS)	TNKS	8658	tankyrase, TRF1-interacting ankyrin-related ADP-ribose polymerase	2.27738	2.697e-05	0.000307626
1560734_at (LOC727924)	LOC727924	727924	hypothetical LOC727924	2.27743	0.0119179	0.0403983
235469_at (FAM133B /// LOC728066)	FAM133B /// LOC728066	257415 /// 728066	family with sequence similarity 133, member B /// family with sequence similarity 133, member B pseudogene	2.27974	8.091e-05	0.000738428
1560148_at (---)	---	---	---	2.27989	6.896e-05	0.000649649
242565_x_at (C21orf57)	C21orf57	54059	Chromosome 21 open reading frame 57	2.28012	2.5e-07	8.068e-06
239471_at (LRRC28)	LRRC28	123355	leucine rich repeat containing 28	2.28024	0.00019236	0.001478
1557432_at (RASAL2)	RASAL2	9462	RAS protein activator like 2	2.2822	0.0180155	0.0559562
235567_at (RORA)	RORA	6095	RAR-related orphan receptor A	2.28249	0.00016271	0.00128891
235556_at (C5orf41)	C5orf41	153222	chromosome 5 open reading frame 41	2.28262	5.9e-07	1.5262e-05
1559995_at (SAMD14)	SAMD14	201191	Sterile alpha motif domain containing 14	2.28345	0.0360277	0.0962727
207236_at (ZNF345)	ZNF345	25850	zinc finger protein 345	2.28411	0.00059459	0.00363964
228660_x_at (SEMA4F)	SEMA4F	10505	sema domain, immunoglobulin domain (Ig), transmembrane domain (TM) and short cytoplasmic domain, (semaphorin) 4F	2.285	3.5e-07	1.0301e-05
226181_at (TUBE1)	TUBE1	51175	tubulin, epsilon 1	2.28542	2.321e-05	0.000273992
209030_s_at (CADM1)	CADM1	23705	cell adhesion molecule 1	2.2856	0	3.18e-07
243715_at (---)	---	---	---	2.28637	3.33e-06	5.8802e-05
1555845_at (---)	---	---	---	2.28696	8.01e-06	0.000117559
203623_at (PLXNA3)	PLXNA3	55558	plexin A3	2.2892	6e-08	2.66e-06
238902_at (---)	---	---	---	2.28923	2.881e-05	0.000323619
1569194_at (ZNF789)	ZNF789	285989	zinc finger protein 789	2.29062	0	2.97e-07
232145_at (C2orf68)	C2orf68	388969	chromosome 2 open reading frame 68	2.2916	4.5e-07	1.249e-05
241827_at (ZNF615)	ZNF615	284370	zinc finger protein 615	2.29196	3.777e-05	0.000403377
238566_at (---)	---	---	---	2.29427	0.00027395	0.00195557
235831_at (---)	---	---	---	2.29477	0.016154	0.0513589
238549_at (CBFA2T2)	CBFA2T2	9139	core-binding factor, runt domain, alpha subunit 2; translocated to, 2	2.29619	1e-08	6.89e-07
209006_s_at (C1orf63)	C1orf63	57035	chromosome 1 open reading frame 63	2.29681	1.8e-07	6.227e-06
223648_s_at (FGFRL1)	FGFRL1	53834	fibroblast growth factor receptor-like 1	2.29711	8.869e-05	0.000794933
241775_at (---)	---	---	---	2.29794	5.598e-05	0.00055173
225182_at (TMEM50B)	TMEM50B	757	transmembrane protein 50B	2.29854	0	2.47e-07
214740_at (POLR2J /// POLR2J2 /// POLR2J3)	POLR2J /// POLR2J2 /// POLR2J3	246721 /// 5439 /// 548644	polymerase (RNA) II (DNA directed) polypeptide J, 13.3kDa /// polymerase (RNA) II (DNA directed) polypeptide J2 /// polymerase (RNA) II (DNA directed) polypeptide J3	2.29862	0.0141883	0.0464185
1559156_at (---)	---	---	---	2.29899	0.00116155	0.00625738
210479_s_at (RORA)	RORA	6095	RAR-related orphan receptor A	2.29987	0.0001719	0.00134979
241491_at (---)	---	---	---	2.30074	0.0301918	0.0839373
236289_at (LOC100506563)	LOC100506563	100506563	hypothetical LOC100506563	2.30186	0.00289167	0.0129965
212724_at (RND3)	RND3	390	Rho family GTPase 3	2.30236	3e-08	1.66e-06
236500_at (---)	---	---	---	2.30247	0.00012442	0.0010386
205257_s_at (AMPH)	AMPH	273	amphiphysin	2.3026	4.437e-05	0.000457399
1569477_at (---)	---	---	---	2.30288	3e-08	1.633e-06
244121_at (UBR3)	UBR3	130507	Ubiquitin protein ligase E3 component n-recognin 3 (putative)	2.30316	0.00251279	0.0116095
208124_s_at (SEMA4F)	SEMA4F	10505	sema domain, immunoglobulin domain (Ig), transmembrane domain (TM) and short cytoplasmic domain, (semaphorin) 4F	2.30457	1.5e-07	5.546e-06
241774_at (---)	---	---	---	2.30542	4.744e-05	0.000484038
211126_s_at (CSRP2)	CSRP2	1466	cysteine and glycine-rich protein 2	2.30696	0	1.03e-07
203803_at (PCYOX1)	PCYOX1	51449	prenylcysteine oxidase 1	2.30831	8.5e-07	2.0401e-05
232471_at (---)	---	---	---	2.30882	1.7e-07	5.934e-06
1561908_a_at (HS3ST3B1)	HS3ST3B1	9953	Heparan sulfate (glucosamine) 3-O-sulfotransferase 3B1	2.31141	0.00947671	0.03358
214290_s_at (HIST2H2AA3 /// HIST2H2AA4)	HIST2H2AA3 /// HIST2H2AA4	723790 /// 8337	histone cluster 2, H2aa3 /// histone cluster 2, H2aa4	2.31231	0	5.2e-08
238393_at (---)	---	---	---	2.31232	3.563e-05	0.000384514
1556684_at (RPPH1)	RPPH1	85495	ribonuclease P RNA component H1	2.31488	0.00096163	0.00538477
227149_at (TNRC6C)	TNRC6C	57690	trinucleotide repeat containing 6C	2.31535	6e-08	2.777e-06
241808_at (FAM164A)	FAM164A	51101	family with sequence similarity 164, member A	2.31553	4e-08	2.091e-06
37547_at (BBS9)	BBS9	27241	Bardet-Biedl syndrome 9	2.31554	1.066e-05	0.000147508
215810_x_at (DST)	DST	667	Dystonin	2.31649	0.00156906	0.00794776
236002_at (---)	---	---	---	2.31651	0.00096017	0.00537846
205807_s_at (TUFT1)	TUFT1	7286	tuftelin 1	2.31744	0	1.05e-07
220149_at (C2orf54)	C2orf54	79919	chromosome 2 open reading frame 54	2.31951	0.00680311	0.0257615
233227_at (KIAA1109)	KIAA1109	84162	KIAA1109	2.32037	0.00123093	0.00654683
217713_x_at (---)	---	---	---	2.32152	4.246e-05	0.000442705
221554_at (STRADA)	STRADA	92335	STE20-related kinase adaptor alpha	2.32318	8e-08	3.426e-06
239233_at (CCDC88A)	CCDC88A	55704	coiled-coil domain containing 88A	2.32318	0.00339825	0.0147882
218416_s_at (SLC48A1)	SLC48A1	55652	solute carrier family 48 (heme transporter), member 1	2.32376	0.0032385	0.0142392
211349_at (SLC15A1)	SLC15A1	6564	solute carrier family 15 (oligopeptide transporter), member 1	2.32402	0.0296445	0.0827494
212746_s_at (CEP170)	CEP170	9859	centrosomal protein 170kDa	2.32444	9.29e-06	0.000132168
1569202_x_at (---)	---	---	---	2.32445	0	3.64e-07
1555052_a_at (SYT9)	SYT9	143425	synaptotagmin IX	2.32509	8.89e-06	0.000127612
212163_at (KIDINS220)	KIDINS220	57498	kinase D-interacting substrate, 220kDa	2.32532	1.1e-07	4.35e-06
1559332_at (---)	---	---	---	2.32863	4.527e-05	0.000465122
242717_at (---)	---	---	---	2.32919	0.0165859	0.0524273
214401_at (PAX1)	PAX1	5075	paired box 1	2.33033	0.0174921	0.0546441
205934_at (PLCL1)	PLCL1	5334	phospholipase C-like 1	2.33143	0.00283336	0.0127965
204732_s_at (TRIM23)	TRIM23	373	tripartite motif-containing 23	2.33219	3.94e-06	6.7345e-05
238868_at (UACA)	UACA	55075	uveal autoantigen with coiled-coil domains and ankyrin repeats	2.33266	0.00051088	0.00321952
221011_s_at (LBH)	LBH	81606	limb bud and heart development homolog (mouse)	2.33281	8.877e-05	0.000795541
242886_at (---)	---	---	---	2.33297	2.021e-05	0.000245898
1561469_at (---)	---	---	---	2.3332	0.00948899	0.0336126
215057_at (LOC100272228)	LOC100272228	100272228	hypothetical LOC100272228	2.33597	0.0009905	0.00551072
209008_x_at (KRT8)	KRT8	3856	keratin 8	2.33619	0	7e-08
231238_at (LOC100506075)	LOC100506075	100506075	hypothetical LOC100506075	2.33633	5.891e-05	0.000573536
206046_at (ADAM23)	ADAM23	8745	ADAM metallopeptidase domain 23	2.33675	0.0002199	0.00163754
203042_at (LAMP2)	LAMP2	3920	lysosomal-associated membrane protein 2	2.33721	0	9.5e-08
207030_s_at (CSRP2)	CSRP2	1466	cysteine and glycine-rich protein 2	2.33729	7e-08	2.974e-06
235410_at (NPHP3)	NPHP3	27031	nephronophthisis 3 (adolescent)	2.33862	0.00010723	0.000923874
241268_x_at (---)	---	---	---	2.33884	0.0205568	0.0621135
210650_s_at (PCLO)	PCLO	27445	piccolo (presynaptic cytomatrix protein)	2.33911	7.73e-06	0.000114088
232362_at (CCDC18)	CCDC18	343099	coiled-coil domain containing 18	2.34135	0.00030253	0.00211734
230120_s_at (PLGLB2)	PLGLB2	5342	plasminogen-like B2	2.34449	5.235e-05	0.000523446
1569157_s_at (ZNF846)	ZNF846	162993	zinc finger protein 846	2.34618	5.389e-05	0.000536148
218396_at (VPS13C)	VPS13C	54832	vacuolar protein sorting 13 homolog C (S. cerevisiae)	2.34734	1.995e-05	0.000243182
235592_at (---)	---	---	---	2.34831	1.746e-05	0.000218781
1557688_at (---)	---	---	---	2.34968	9.357e-05	0.000829283
232690_at (---)	---	---	---	2.34969	4.7e-07	1.3059e-05
1553697_at (C1orf96)	C1orf96	126731	chromosome 1 open reading frame 96	2.34974	1.531e-05	0.000197226
210015_s_at (MAP2)	MAP2	4133	microtubule-associated protein 2	2.35198	2.55e-06	4.7518e-05
242649_x_at (C15orf21)	C15orf21	283651	Dresden prostate cancer 2	2.35386	0.00020603	0.00156043
1556339_a_at (---)	---	---	---	2.3571	8.97e-06	0.000128423
230769_at (DENND2C)	DENND2C	163259	DENN/MADD domain containing 2C	2.35785	0.00187605	0.00916485
238430_x_at (SLFN5)	SLFN5	162394	schlafen family member 5	2.35833	5.25e-06	8.5073e-05
215555_at (---)	---	---	---	2.35857	0.0309403	0.0855453
220238_s_at (KLHL7)	KLHL7	55975	kelch-like 7 (Drosophila)	2.35899	1e-07	4.112e-06
227611_at (TARSL2)	TARSL2	123283	threonyl-tRNA synthetase-like 2	2.36021	2.1e-07	6.907e-06
235798_at (TMEM170B)	TMEM170B	100113407	transmembrane protein 170B	2.36031	0.0001739	0.00136214
232864_s_at (AFF4)	AFF4	27125	AF4/FMR2 family, member 4	2.36174	0.00100854	0.00558626
244132_x_at (ZNF518A)	ZNF518A	9849	Zinc finger protein 518A	2.36183	8.93e-06	0.00012803
216336_x_at (LOC100505584 /// MT1E)	LOC100505584 /// MT1E	100505584 /// 4493	hypothetical protein LOC100505584 /// metallothionein 1E	2.36235	1.7e-07	6.016e-06
1558754_at (ZNF763)	ZNF763	284390	zinc finger protein 763	2.36237	0.0216037	0.064563
1556789_a_at (---)	---	---	---	2.36269	0.00369855	0.0158317
221155_x_at (---)	---	---	---	2.36358	0.0266681	0.0761654
242447_at (C3orf70)	C3orf70	285382	chromosome 3 open reading frame 70	2.36452	0.00013114	0.0010805
217270_s_at (DYRK1B)	DYRK1B	9149	dual-specificity tyrosine-(Y)-phosphorylation regulated kinase 1B	2.36657	0.00884926	0.031801
242448_at (---)	---	---	---	2.36686	0.00063657	0.00385516
206624_at (USP9Y)	USP9Y	8287	ubiquitin specific peptidase 9, Y-linked	2.36764	0.00126637	0.00669619
240554_at (AKAP8L)	AKAP8L	26993	A kinase (PRKA) anchor protein 8-like	2.36891	0.00113529	0.00614572
220940_at (ANKRD36B)	ANKRD36B	57730	ankyrin repeat domain 36B	2.36962	0.00018149	0.00141089
234593_at (---)	---	---	---	2.37024	0.0109027	0.0376259
239544_at (---)	---	---	---	2.37171	0.00218614	0.0103594
243434_at (---)	---	---	---	2.3718	1.07e-05	0.000147934
229818_at (SVOP)	SVOP	55530	SV2 related protein homolog (rat)	2.37407	0.00948574	0.0336054
239442_at (CEP68)	CEP68	23177	centrosomal protein 68kDa	2.37417	9.922e-05	0.000868151
1558626_at (LOC100287696)	LOC100287696	100287696	Similar to ring finger protein 181	2.37579	3e-08	1.505e-06
229848_at (ZNF10)	ZNF10	7556	zinc finger protein 10	2.37636	3.84e-06	6.6021e-05
213837_at (L3MBTL1)	L3MBTL1	26013	l(3)mbt-like 1 (Drosophila)	2.37641	0.00364441	0.0156244
1558922_at (---)	---	---	---	2.37803	0.00045369	0.00293207
227354_at (PAG1)	PAG1	55824	phosphoprotein associated with glycosphingolipid microdomains 1	2.38205	7.8e-07	1.8961e-05
242663_at (LOC148189)	LOC148189	148189	Hypothetical LOC148189	2.3825	8.44e-06	0.000122622
242239_at (---)	---	---	---	2.38367	4.4e-07	1.2252e-05
230383_x_at (---)	---	---	---	2.38446	5.49e-06	8.8241e-05
228108_at (PPM1L)	PPM1L	151742	protein phosphatase, Mg2+/Mn2+ dependent, 1L	2.38497	1.32e-06	2.8666e-05
229506_at (PPM1L)	PPM1L	151742	protein phosphatase, Mg2+/Mn2+ dependent, 1L	2.38564	0.00045798	0.00295391
238224_at (---)	---	---	---	2.38659	0.00542089	0.0214898
219489_s_at (NXN)	NXN	64359	nucleoredoxin	2.38681	0	4.6e-08
225274_at (PCYOX1)	PCYOX1	51449	prenylcysteine oxidase 1	2.39036	0	2.7e-08
232164_s_at (EPPK1)	EPPK1	83481	epiplakin 1	2.39037	0	6.3e-08
201559_s_at (CLIC4)	CLIC4	25932	chloride intracellular channel 4	2.39082	1e-08	4.91e-07
1559739_at (CHPT1)	CHPT1	56994	Choline phosphotransferase 1	2.39186	0.00145134	0.00747161
216005_at (TNC)	TNC	3371	Tenascin C	2.39397	0.00206757	0.00991792
215378_at (---)	---	---	---	2.39423	4.79e-06	7.8847e-05
[truncated: 916 more rows]

## Sheet: LNCaP 10uM
PROBE_ID	SYMBOL	ENTREZ_GENE_ID	DESCRIPTION	10uM_I-BET762_FC	10uM_I-BET762_p-value	10uM_I-BET762_FDR
219288_at (C3orf14)	C3orf14	57415	chromosome 3 open reading frame 14	-153.472	0	5e-09
210143_at (ANXA10)	ANXA10	11199	annexin A10	-142.422	0	9.5e-08
214404_x_at (SPDEF)	SPDEF	25803	SAM pointed domain containing ets transcription factor	-118.897	0	0
222862_s_at (AK5)	AK5	26289	adenylate kinase 5	-113.085	0	1e-09
216598_s_at (CCL2)	CCL2	6347	chemokine (C-C motif) ligand 2	-109.462	0	1.8e-08
205311_at (DDC)	DDC	1644	dopa decarboxylase (aromatic L-amino acid decarboxylase)	-104.468	0	0
214307_at (HGD)	HGD	3081	homogentisate 1,2-dioxygenase	-90.0718	0	2.5e-08
205221_at (HGD)	HGD	3081	homogentisate 1,2-dioxygenase	-84.7862	0	0
220416_at (ATP8B4)	ATP8B4	79895	ATPase, class I, type 8B, member 4	-70.3117	0	1e-09
222592_s_at (ACSL5)	ACSL5	51703	acyl-CoA synthetase long-chain family member 5	-66.4493	1e-08	2.06e-07
1557146_a_at (LOC146336)	LOC146336	146336	hypothetical LOC146336	-58.8807	0	6e-09
241585_at (LOC100507187)	LOC100507187	100507187	hypothetical LOC100507187	-56.251	1.66e-06	1.5086e-05
204891_s_at (LCK)	LCK	3932	lymphocyte-specific protein tyrosine kinase	-51.2434	0	3e-09
206418_at (NOX1)	NOX1	27035	NADPH oxidase 1	-51.1735	0.00176059	0.00620234
230030_at (HS6ST2)	HS6ST2	90161	heparan sulfate 6-O-sulfotransferase 2	-50.4717	0	0
1552766_at (HS6ST2)	HS6ST2	90161	heparan sulfate 6-O-sulfotransferase 2	-49.1124	3e-08	5.62e-07
1556012_at (KLHDC7A)	KLHDC7A	127707	kelch domain containing 7A	-48.1742	1.308e-05	8.8008e-05
203556_at (ZHX2)	ZHX2	22882	zinc fingers and homeoboxes 2	-47.1832	0	0
206505_at (UGT2B4)	UGT2B4	7363	UDP glucuronosyltransferase 2 family, polypeptide B4	-43.2851	4.521e-05	0.000255958
206143_at (SLC26A3)	SLC26A3	1811	solute carrier family 26, member 3	-42.413	2.35e-06	2.0216e-05
220192_x_at (SPDEF)	SPDEF	25803	SAM pointed domain containing ets transcription factor	-41.5242	0	0
211122_s_at (CXCL11)	CXCL11	6373	chemokine (C-X-C motif) ligand 11	-40.838	1.7e-07	2.254e-06
231771_at (GJB6)	GJB6	10804	gap junction protein, beta 6, 30kDa	-39.0206	2e-08	4.15e-07
210163_at (CXCL11)	CXCL11	6373	chemokine (C-X-C motif) ligand 11	-37.9166	3.89e-05	0.000225108
206260_at (TGM4)	TGM4	7047	transglutaminase 4 (prostate)	-37.68	6.7e-07	7.001e-06
238625_at (C1orf168)	C1orf168	199920	chromosome 1 open reading frame 168	-37.6099	7.2e-07	7.466e-06
204583_x_at (KLK3)	KLK3	354	kallikrein-related peptidase 3	-36.5346	0	3e-09
221178_at (BAIAP2L2)	BAIAP2L2	80115	BAI1-associated protein 2-like 2	-35.9586	1.08e-06	1.0447e-05
204582_s_at (KLK3)	KLK3	354	kallikrein-related peptidase 3	-34.9033	1.4e-07	1.895e-06
215185_at (---)	---	---	---	-34.8218	0	1.02e-07
227758_at (RERG)	RERG	85004	RAS-like, estrogen-regulated, growth inhibitor	-32.8006	3.223e-05	0.00019185
209040_s_at (PSMB8)	PSMB8	5696	proteasome (prosome, macropain) subunit, beta type, 8 (large multifunctional peptidase 7)	-32.5217	0	0
239823_at (---)	---	---	---	-32.2496	2.2e-06	1.911e-05
219308_s_at (AK5)	AK5	26289	adenylate kinase 5	-32.0597	6e-08	9.42e-07
201744_s_at (LUM)	LUM	4060	lumican	-30.6516	1.45e-06	1.3418e-05
219949_at (LRRC2)	LRRC2	79442	leucine rich repeat containing 2	-30.5713	0.00069419	0.00275996
229156_s_at (LOC100505483)	LOC100505483	100505483	hypothetical LOC100505483	-28.788	9.88e-06	6.8807e-05
236834_at (SCFD2)	SCFD2	152579	sec1 family domain containing 2	-28.6879	0	4e-09
239543_s_at (---)	---	---	---	-28.5245	0.00013092	0.000646338
1562294_x_at (ANKRD30B)	ANKRD30B	374860	ankyrin repeat domain 30B	-28.4579	6.057e-05	0.000329925
228241_at (AGR3)	AGR3	155465	anterior gradient homolog 3 (Xenopus laevis)	-27.272	5.353e-05	0.000296126
201645_at (TNC)	TNC	3371	tenascin C	-26.8306	0	4e-09
206456_at (GABRA5)	GABRA5	2558	gamma-aminobutyric acid (GABA) A receptor, alpha 5	-26.7407	0	2e-09
214087_s_at (MYBPC1)	MYBPC1	4604	myosin binding protein C, slow type	-26.578	1e-08	1.89e-07
213441_x_at (SPDEF)	SPDEF	25803	SAM pointed domain containing ets transcription factor	-25.8098	0	0
206271_at (TLR3)	TLR3	7098	toll-like receptor 3	-24.7158	3.227e-05	0.000192039
209813_x_at (TARP)	TARP	445347	TCR gamma alternate reading frame protein	-24.6599	0	1.6e-08
230422_at (FPR3)	FPR3	2359	formyl peptide receptor 3	-24.5002	1.65e-05	0.000107348
232271_at (HNF4G)	HNF4G	3174	hepatocyte nuclear factor 4, gamma	-24.4386	1.665e-05	0.000108197
221345_at (FFAR2)	FFAR2	2867	free fatty acid receptor 2	-24.2424	3.64e-06	2.9291e-05
214308_s_at (HGD)	HGD	3081	homogentisate 1,2-dioxygenase	-23.6589	4e-08	7.05e-07
238984_at (REG4)	REG4	83998	regenerating islet-derived family, member 4	-22.9175	0	1.3e-08
211144_x_at (TARP /// TRGC2)	TARP /// TRGC2	445347 /// 6967	TCR gamma alternate reading frame protein /// T cell receptor gamma constant 2	-22.8957	1e-08	1.92e-07
206799_at (SCGB1D2)	SCGB1D2	10647	secretoglobin, family 1D, member 2	-22.7793	5.4e-07	5.894e-06
239650_at (NCKAP5)	NCKAP5	344148	NCK-associated protein 5	-22.5423	5.3e-07	5.812e-06
210998_s_at (HGF)	HGF	3082	hepatocyte growth factor (hepapoietin A; scatter factor)	-21.7751	0.00034893	0.00152185
204393_s_at (ACPP)	ACPP	55	acid phosphatase, prostate	-21.5813	1e-08	2.6e-07
204533_at (CXCL10)	CXCL10	3627	chemokine (C-X-C motif) ligand 10	-21.5449	2.3e-07	2.907e-06
241014_at (LOC339400)	LOC339400	339400	hypothetical LOC339400	-21.2746	0.00028793	0.00128974
219655_at (C7orf10)	C7orf10	79783	chromosome 7 open reading frame 10	-21.0139	1.5e-07	2.069e-06
230573_at (SGK2)	SGK2	10110	Serum/glucocorticoid regulated kinase 2	-20.5702	2.403e-05	0.000149303
1554436_a_at (REG4)	REG4	83998	regenerating islet-derived family, member 4	-20.564	0	1e-09
215806_x_at (TARP /// TRGC2)	TARP /// TRGC2	445347 /// 6967	TCR gamma alternate reading frame protein /// T cell receptor gamma constant 2	-20.4027	1e-08	1.98e-07
1552767_a_at (HS6ST2)	HS6ST2	90161	heparan sulfate 6-O-sulfotransferase 2	-20.2861	0	0
1554343_a_at (STAP1)	STAP1	26228	signal transducing adaptor family member 1	-20.2536	5.818e-05	0.000318698
242093_at (SYTL5)	SYTL5	94122	synaptotagmin-like 5	-20.1676	5.05e-06	3.8734e-05
207714_s_at (SERPINH1)	SERPINH1	871	serpin peptidase inhibitor, clade H (heat shock protein 47), member 1, (collagen binding protein 1)	-20.1145	0	4.8e-08
201798_s_at (MYOF)	MYOF	26509	myoferlin	-19.8777	3e-08	5.54e-07
204338_s_at (RGS4)	RGS4	5999	regulator of G-protein signaling 4	-19.7031	0	1e-09
203716_s_at (DPP4)	DPP4	1803	dipeptidyl-peptidase 4	-19.5482	0	0
209074_s_at (FAM107A)	FAM107A	11170	family with sequence similarity 107, member A	-19.0969	1.5e-07	2.071e-06
1554508_at (PIK3AP1)	PIK3AP1	118788	phosphoinositide-3-kinase adaptor protein 1	-19.0788	6e-08	1.009e-06
230803_s_at (ARHGAP24)	ARHGAP24	83478	Rho GTPase activating protein 24	-18.9392	2e-08	3.96e-07
210576_at (CYP4F8)	CYP4F8	11283	cytochrome P450, family 4, subfamily F, polypeptide 8	-18.9019	2.154e-05	0.000135747
227652_at (FAM69B)	FAM69B	138311	family with sequence similarity 69, member B	-18.7468	2e-08	4.01e-07
207245_at (UGT2B17)	UGT2B17	7367	UDP glucuronosyltransferase 2 family, polypeptide B17	-18.6046	0.00011057	0.000556965
216920_s_at (TARP /// TRGC2)	TARP /// TRGC2	445347 /// 6967	TCR gamma alternate reading frame protein /// T cell receptor gamma constant 2	-18.4999	0	1.4e-08
219522_at (FJX1)	FJX1	24147	four jointed box 1 (Drosophila)	-18.3603	5e-08	8.11e-07
213456_at (SOSTDC1)	SOSTDC1	25928	sclerostin domain containing 1	-18.1785	0.00043708	0.00185297
213160_at (DOCK2)	DOCK2	1794	dedicator of cytokinesis 2	-17.8869	2.9e-07	3.536e-06
231232_at (LOC100506125)	LOC100506125	100506125	hypothetical LOC100506125	-17.8469	8e-08	1.155e-06
226407_at (LOC100190939)	LOC100190939	100190939	hypothetical LOC100190939	-17.512	2.6e-07	3.161e-06
232707_at (ISX)	ISX	91464	intestine-specific homeobox	-17.3413	4.484e-05	0.000254171
217498_at (---)	---	---	---	-17.2091	1.1e-06	1.0612e-05
231711_at (---)	---	---	---	-16.9727	0.00019174	0.000902591
206208_at (CA4)	CA4	762	carbonic anhydrase IV	-16.9635	1.06e-06	1.0301e-05
221270_s_at (QTRT1)	QTRT1	81890	queuine tRNA-ribosyltransferase 1	-16.8261	0	6e-09
243938_x_at (DNAH5)	DNAH5	1767	dynein, axonemal, heavy chain 5	-16.7879	1e-08	2.97e-07
218322_s_at (ACSL5)	ACSL5	51703	acyl-CoA synthetase long-chain family member 5	-16.5141	0.00055309	0.00226705
226382_at (CAMK1D /// LOC283070)	CAMK1D /// LOC283070	283070 /// 57118	calcium/calmodulin-dependent protein kinase ID /// hypothetical LOC283070	-16.3409	0	2.3e-08
244880_at (---)	---	---	---	-16.1003	5e-08	7.84e-07
220617_s_at (ZNF532)	ZNF532	55205	zinc finger protein 532	-15.7594	0	8.8e-08
209114_at (TSPAN1)	TSPAN1	10103	tetraspanin 1	-15.7075	0	0
64408_s_at (CALML4)	CALML4	91860	calmodulin-like 4	-15.4429	0	1e-09
209855_s_at (KLK2)	KLK2	3817	kallikrein-related peptidase 2	-15.3886	0	3e-09
219361_s_at (AEN)	AEN	64782	apoptosis enhancing nuclease	-15.2674	1e-08	1.72e-07
216252_x_at (FAS)	FAS	355	Fas (TNF receptor superfamily, member 6)	-15.1431	0	1e-09
209919_x_at (GGT1)	GGT1	2678	gamma-glutamyltransferase 1	-15.0952	0	0
221648_s_at (LOC100507192)	LOC100507192	100507192	hypothetical LOC100507192	-15.0621	0	4e-09
240953_at (---)	---	---	---	-15.0429	0.00076322	0.00299455
240137_at (---)	---	---	---	-14.9696	0.00014095	0.00068986
239991_at (---)	---	---	---	-14.8952	0.00013322	0.000655857
230865_at (LIX1)	LIX1	167410	Lix1 homolog (chicken)	-14.7858	1e-07	1.478e-06
207131_x_at (GGT1)	GGT1	2678	gamma-glutamyltransferase 1	-14.4745	0	0
227491_at (ELOVL6)	ELOVL6	79071	ELOVL family member 6, elongation of long chain fatty acids (FEN1/Elo2, SUR4/Elo3-like, yeast)	-14.3916	0	3e-09
205186_at (DNALI1)	DNALI1	7802	dynein, axonemal, light intermediate chain 1	-14.2909	0	1e-09
232040_at (LOC157860)	LOC157860	157860	hypothetical protein LOC157860	-14.2376	1.54e-06	1.4118e-05
217647_at (---)	---	---	---	-14.2375	3.6e-06	2.9016e-05
235780_at (PRKACB)	PRKACB	5567	protein kinase, cAMP-dependent, catalytic, beta	-14.173	1e-08	2.76e-07
206339_at (CARTPT)	CARTPT	9607	CART prepropeptide	-14.16	1.09e-06	1.0541e-05
207178_s_at (FRK)	FRK	2444	fyn-related kinase	-13.9814	4e-07	4.576e-06
221796_at (NTRK2)	NTRK2	4915	neurotrophic tyrosine kinase, receptor, type 2	-13.9486	0.00010751	0.000543881
229278_at (USP51)	USP51	158880	ubiquitin specific peptidase 51	-13.9038	3.01e-06	2.4845e-05
209351_at (KRT14)	KRT14	3861	keratin 14	-13.8542	3.795e-05	0.000220262
207825_s_at (GHRHR)	GHRHR	2692	growth hormone releasing hormone receptor	-13.505	8.744e-05	0.000454575
226388_at (TCEA3)	TCEA3	6920	transcription elongation factor A (SII), 3	-13.482	0	0
220108_at (GNA14)	GNA14	9630	guanine nucleotide binding protein (G protein), alpha 14	-13.4495	4e-08	6.43e-07
222668_at (KCTD15)	KCTD15	79047	potassium channel tetramerisation domain containing 15	-13.4449	0	0
243311_at (DEFB132)	DEFB132	400830	defensin, beta 132	-13.402	5.06e-06	3.8755e-05
209684_at (RIN2)	RIN2	54453	Ras and Rab interactor 2	-13.3212	0	7e-09
208208_at (MYH13)	MYH13	8735	myosin, heavy chain 13, skeletal muscle	-13.284	2.1e-07	2.652e-06
205041_s_at (ORM1 /// ORM2)	ORM1 /// ORM2	5004 /// 5005	orosomucoid 1 /// orosomucoid 2	-13.1519	0.00128167	0.00470651
239079_at (ADAM7)	ADAM7	8756	ADAM metallopeptidase domain 7	-13.1356	0.00020167	0.000943477
235512_at (CDKL1)	CDKL1	8814	cyclin-dependent kinase-like 1 (CDC2-related kinase)	-13.0244	9e-08	1.316e-06
1555953_at (SLC19A1)	SLC19A1	6573	solute carrier family 19 (folate transporter), member 1	-13.0124	2.818e-05	0.000170875
201288_at (ARHGDIB)	ARHGDIB	397	Rho GDP dissociation inhibitor (GDI) beta	-12.9311	0	0
229551_x_at (ZNF367)	ZNF367	195828	zinc finger protein 367	-12.9228	0	0
205774_at (F12)	F12	2161	coagulation factor XII (Hageman factor)	-12.9197	0	0
40850_at (FKBP8)	FKBP8	23770	FK506 binding protein 8, 38kDa	-12.7582	0	4e-09
1553033_at (SYTL5)	SYTL5	94122	synaptotagmin-like 5	-12.7178	7.24e-06	5.2503e-05
240061_at (PION)	PION	54103	Pigeon homolog (Drosophila)	-12.7096	1.5e-07	2.007e-06
235467_s_at (KCNC4)	KCNC4	3749	potassium voltage-gated channel, Shaw-related subfamily, member 4	-12.7092	4.62e-06	3.5904e-05
212819_at (ASB1)	ASB1	51665	ankyrin repeat and SOCS box-containing 1	-12.6195	0	4.4e-08
204695_at (CDC25A)	CDC25A	993	cell division cycle 25 homolog A (S. pombe)	-12.6167	0	4.5e-08
220059_at (STAP1)	STAP1	26228	signal transducing adaptor family member 1	-12.5271	2.226e-05	0.000139591
211829_s_at (GPER)	GPER	2852	G protein-coupled estrogen receptor 1	-12.4091	3.076e-05	0.000184214
211239_s_at (ADAM7)	ADAM7	8756	ADAM metallopeptidase domain 7	-12.2518	2.04e-06	1.797e-05
204717_s_at (SLC29A2)	SLC29A2	3177	solute carrier family 29 (nucleoside transporters), member 2	-12.2512	0	2e-09
241386_at (LOC100506691)	LOC100506691	100506691	hypothetical LOC100506691	-12.1393	1.13e-06	1.0816e-05
213142_x_at (PION)	PION	54103	pigeon homolog (Drosophila)	-12.1302	0	0
225655_at (UHRF1)	UHRF1	29128	ubiquitin-like with PHD and ring finger domains 1	-12.1016	0	0
236219_at (TMEM20)	TMEM20	159371	transmembrane protein 20	-11.9558	8e-08	1.24e-06
207456_at (HNF4G)	HNF4G	3174	hepatocyte nuclear factor 4, gamma	-11.8799	0.00455324	0.014045
204256_at (ELOVL6)	ELOVL6	79071	ELOVL family member 6, elongation of long chain fatty acids (FEN1/Elo2, SUR4/Elo3-like, yeast)	-11.8452	0	0
1555812_a_at (ARHGDIB)	ARHGDIB	397	Rho GDP dissociation inhibitor (GDI) beta	-11.7394	0	2.2e-08
221879_at (CALML4)	CALML4	91860	calmodulin-like 4	-11.6958	1e-08	2.08e-07
224576_at (ERGIC1)	ERGIC1	57222	endoplasmic reticulum-golgi intermediate compartment (ERGIC) 1	-11.6357	0	0
237029_at (HGD)	HGD	3081	homogentisate 1,2-dioxygenase	-11.5294	1.43e-05	9.4946e-05
227081_at (DNALI1)	DNALI1	7802	dynein, axonemal, light intermediate chain 1	-11.523	1.95e-06	1.7302e-05
207262_at (APOF)	APOF	319	apolipoprotein F	-11.4854	3.52e-06	2.8506e-05
223447_at (REG4)	REG4	83998	regenerating islet-derived family, member 4	-11.3647	1e-08	1.94e-07
203717_at (DPP4)	DPP4	1803	dipeptidyl-peptidase 4	-11.3538	1.5e-07	2.014e-06
237077_at (---)	---	---	---	-11.3206	3.59e-06	2.8954e-05
228949_at (WLS)	WLS	79971	wntless homolog (Drosophila)	-11.2874	3e-08	5.38e-07
226265_at (QSER1)	QSER1	79832	glutamine and serine rich 1	-11.1726	8e-08	1.193e-06
211682_x_at (UGT2B28)	UGT2B28	54490	UDP glucuronosyltransferase 2 family, polypeptide B28	-11.1024	4.38e-06	3.4295e-05
215719_x_at (FAS)	FAS	355	Fas (TNF receptor superfamily, member 6)	-11.0918	0	4e-09
204347_at (AK4)	AK4	205	adenylate kinase 4	-11.0442	0	1e-09
210997_at (HGF)	HGF	3082	hepatocyte growth factor (hepapoietin A; scatter factor)	-11.0402	0.00359282	0.0114648
237212_at (---)	---	---	---	-11.0363	1e-07	1.447e-06
220380_at (DNASE2B)	DNASE2B	58511	deoxyribonuclease II beta	-11.008	1.4e-07	1.925e-06
240027_at (LIN7A)	LIN7A	8825	lin-7 homolog A (C. elegans)	-10.9375	5e-07	5.537e-06
1556348_at (HEATR1)	HEATR1	55127	HEAT repeat containing 1	-10.768	5.3e-07	5.764e-06
223824_at (RNLS)	RNLS	55328	renalase, FAD-dependent amine oxidase	-10.7618	0	1.32e-07
207392_x_at (UGT2B15)	UGT2B15	7366	UDP glucuronosyltransferase 2 family, polypeptide B15	-10.7473	2.12e-06	1.8583e-05
1564155_x_at (---)	---	---	---	-10.6909	0.00129384	0.00474419
206349_at (LGI1)	LGI1	9211	leucine-rich, glioma inactivated 1	-10.6869	4.64e-06	3.5995e-05
205216_s_at (APOH)	APOH	350	apolipoprotein H (beta-2-glycoprotein I)	-10.6172	0.0144887	0.0376973
1555867_at (GNG4)	GNG4	2786	guanine nucleotide binding protein (G protein), gamma 4	-10.5833	4.08e-06	3.2232e-05
208284_x_at (GGT1)	GGT1	2678	gamma-glutamyltransferase 1	-10.5683	0	5e-09
1553333_at (C1orf161)	C1orf161	126868	chromosome 1 open reading frame 161	-10.5661	1.218e-05	8.2769e-05
205083_at (AOX1)	AOX1	316	aldehyde oxidase 1	-10.5624	8e-08	1.184e-06
230132_at (---)	---	---	---	-10.5326	0.00152866	0.00548241
239594_at (LOC145837)	LOC145837	145837	hypothetical LOC145837	-10.5177	0	2.1e-08
236263_at (SHH)	SHH	6469	sonic hedgehog	-10.5166	1e-08	2.14e-07
201170_s_at (BHLHE40)	BHLHE40	8553	basic helix-loop-helix family, member e40	-10.4693	0	0
208725_at (EIF2S2)	EIF2S2	8894	eukaryotic translation initiation factor 2, subunit 2 beta, 38kDa	-10.4527	0	8.7e-08
224577_at (ERGIC1)	ERGIC1	57222	endoplasmic reticulum-golgi intermediate compartment (ERGIC) 1	-10.4044	0	0
211966_at (COL4A2)	COL4A2	1284	collagen, type IV, alpha 2	-10.3732	0	8e-09
216030_s_at (SEMG2)	SEMG2	6407	semenogelin II	-10.345	0.0028244	0.00932511
205673_s_at (ASB9)	ASB9	140462	ankyrin repeat and SOCS box-containing 9	-10.3291	0	1e-09
243027_at (IGSF5)	IGSF5	150084	immunoglobulin superfamily, member 5	-10.324	0	3.8e-08
208343_s_at (NR5A2)	NR5A2	2494	nuclear receptor subfamily 5, group A, member 2	-10.2682	1.412e-05	9.3936e-05
1558290_a_at (PVT1)	PVT1	5820	Pvt1 oncogene (non-protein coding)	-10.2305	0	0
232397_at (LOC100507039)	LOC100507039	100507039	hypothetical LOC100507039	-10.2286	0.0155597	0.0400417
206386_at (SERPINA7)	SERPINA7	6906	serpin peptidase inhibitor, clade A (alpha-1 antiproteinase, antitrypsin), member 7	-10.1515	5.343e-05	0.000295784
203394_s_at (HES1)	HES1	3280	hairy and enhancer of split 1, (Drosophila)	-10.1196	0	0
230956_at (C11orf92)	C11orf92	399948	chromosome 11 open reading frame 92	-10.1085	2.5e-07	3.04e-06
203548_s_at (LPL)	LPL	4023	lipoprotein lipase	-10.0787	0	2.5e-08
226455_at (CREB3L4)	CREB3L4	148327	cAMP responsive element binding protein 3-like 4	-10.029	0	0
232111_at (---)	---	---	---	-10.0054	3.1e-07	3.688e-06
210096_at (CYP4B1)	CYP4B1	1580	cytochrome P450, family 4, subfamily B, polypeptide 1	-9.9801	0.00064781	0.00259956
237298_at (FLJ26850)	FLJ26850	400710	FLJ26850 protein	-9.97424	0.00212729	0.00730473
242888_at (---)	---	---	---	-9.97082	0	0
222664_at (KCTD15)	KCTD15	79047	potassium channel tetramerisation domain containing 15	-9.90429	0	1e-09
227046_at (SLC39A11)	SLC39A11	201266	solute carrier family 39 (metal ion transporter), member 11	-9.80071	1e-08	1.84e-07
235892_at (---)	---	---	---	-9.7658	0	7e-09
1553540_a_at (SLC29A2)	SLC29A2	3177	solute carrier family 29 (nucleoside transporters), member 2	-9.75055	2.1e-07	2.7e-06
240944_at (---)	---	---	---	-9.70059	7e-08	1.101e-06
232149_s_at (NSMAF)	NSMAF	8439	neutral sphingomyelinase (N-SMase) activation associated factor	-9.65819	0	1e-09
230788_at (GCNT2)	GCNT2	2651	glucosaminyl (N-acetyl) transferase 2, I-branching enzyme (I blood group)	-9.62783	6e-08	8.95e-07
235651_at (TTC22)	TTC22	55001	tetratricopeptide repeat domain 22	-9.61011	6.1e-07	6.512e-06
1560851_at (C10orf136)	C10orf136	414260	chromosome 10 open reading frame 136	-9.59873	0.0318952	0.0730967
218804_at (ANO1)	ANO1	55107	anoctamin 1, calcium activated chloride channel	-9.48705	0.00172424	0.00609196
206214_at (PLA2G7)	PLA2G7	7941	phospholipase A2, group VII (platelet-activating factor acetylhydrolase, plasma)	-9.45642	0	1e-09
219054_at (C5orf23)	C5orf23	79614	chromosome 5 open reading frame 23	-9.41217	6.1e-07	6.5e-06
231783_at (CHRM1)	CHRM1	1128	cholinergic receptor, muscarinic 1	-9.40538	4.693e-05	0.000264339
203148_s_at (TRIM14)	TRIM14	9830	tripartite motif-containing 14	-9.37061	0	0
202659_at (PSMB10)	PSMB10	5699	proteasome (prosome, macropain) subunit, beta type, 10	-9.36855	0	7.7e-08
238439_at (ANKRD22)	ANKRD22	118932	ankyrin repeat domain 22	-9.29737	0	3.7e-08
204337_at (RGS4)	RGS4	5999	regulator of G-protein signaling 4	-9.22055	7e-08	1.053e-06
239400_at (FLJ45513)	FLJ45513	729220	hypothetical LOC729220	-9.21335	1.378e-05	9.209e-05
204781_s_at (FAS)	FAS	355	Fas (TNF receptor superfamily, member 6)	-9.19868	9.2e-07	9.122e-06
211478_s_at (DPP4)	DPP4	1803	dipeptidyl-peptidase 4	-9.16397	0.00347907	0.0111526
211417_x_at (GGT1)	GGT1	2678	gamma-glutamyltransferase 1	-9.14376	0	0
209679_s_at (SMAGP)	SMAGP	57228	small cell adhesion glycoprotein	-9.07499	0	0
219874_at (SLC12A8)	SLC12A8	84561	solute carrier family 12 (potassium/chloride transporters), member 8	-9.05045	5e-08	7.87e-07
227725_at (ST6GALNAC1)	ST6GALNAC1	55808	ST6 (alpha-N-acetyl-neuraminyl-2,3-beta-galactosyl-1,3)-N-acetylgalactosaminide alpha-2,6-sialyltransferase 1	-8.97765	3.5e-07	4.113e-06
209645_s_at (ALDH1B1)	ALDH1B1	219	aldehyde dehydrogenase 1 family, member B1	-8.96127	1.804e-05	0.000115969
233820_at (---)	---	---	---	-8.96054	0.00062704	0.00252567
223235_s_at (SMOC2)	SMOC2	64094	SPARC related modular calcium binding 2	-8.95092	2.07e-06	1.8188e-05
227578_at (LOC100128191)	LOC100128191	100128191	hypothetical LOC100128191	-8.93706	4e-08	7.24e-07
225163_at (FRMD4A)	FRMD4A	55691	FERM domain containing 4A	-8.93067	9e-08	1.39e-06
229461_x_at (NEGR1)	NEGR1	257194	neuronal growth regulator 1	-8.8719	2.423e-05	0.000150252
229975_at (BMPR1B)	BMPR1B	658	bone morphogenetic protein receptor, type IB	-8.85997	0	1e-09
219990_at (E2F8)	E2F8	79733	E2F transcription factor 8	-8.83646	0	1e-09
205909_at (POLE2)	POLE2	5427	polymerase (DNA directed), epsilon 2 (p59 subunit)	-8.8334	0	0
241772_at (---)	---	---	---	-8.83139	4.07e-05	0.000233511
209230_s_at (NUPR1)	NUPR1	26471	nuclear protein, transcriptional regulator, 1	-8.82861	0	0
204780_s_at (FAS)	FAS	355	Fas (TNF receptor superfamily, member 6)	-8.82022	0	0
213964_x_at (---)	---	---	---	-8.7835	0.00048046	0.00201082
204339_s_at (RGS4)	RGS4	5999	regulator of G-protein signaling 4	-8.7631	0	8.6e-08
205942_s_at (ACSM3)	ACSM3	6296	acyl-CoA synthetase medium-chain family member 3	-8.74153	4e-08	6.43e-07
228885_at (MAMDC2)	MAMDC2	256691	MAM domain containing 2	-8.72526	1.43e-06	1.3337e-05
238600_at (JAKMIP1)	JAKMIP1	152789	janus kinase and microtubule interacting protein 1	-8.70298	2.9e-06	2.4067e-05
212427_at (KIAA0368)	KIAA0368	23392	KIAA0368	-8.68121	0	1e-09
236491_at (BCL2L10)	BCL2L10	10017	BCL2-like 10 (apoptosis facilitator)	-8.6454	0.0001073	0.00054294
201577_at (NME1)	NME1	4830	non-metastatic cells 1, protein (NM23A) expressed in	-8.62831	0	0
205376_at (INPP4B)	INPP4B	8821	inositol polyphosphate-4-phosphatase, type II, 105kDa	-8.60146	0	1.17e-07
221577_x_at (GDF15)	GDF15	9518	growth differentiation factor 15	-8.59157	0	0
219197_s_at (SCUBE2)	SCUBE2	57758	signal peptide, CUB domain, EGF-like 2	-8.59105	3.51e-06	2.8392e-05
207003_at (GUCA2A)	GUCA2A	2980	guanylate cyclase activator 2A (guanylin)	-8.55221	4e-08	7.37e-07
232594_at (HSBP1L1)	HSBP1L1	440498	heat shock factor binding protein 1-like 1	-8.52833	0	1.9e-08
204394_at (SLC43A1)	SLC43A1	8501	solute carrier family 43, member 1	-8.52025	0	0
238462_at (UBASH3B)	UBASH3B	84959	ubiquitin associated and SH3 domain containing B	-8.49711	1.224e-05	8.3092e-05
225520_at (MTHFD1L)	MTHFD1L	25902	methylenetetrahydrofolate dehydrogenase (NADP+ dependent) 1-like	-8.48383	0	0
205085_at (ORC1)	ORC1	4998	origin recognition complex, subunit 1	-8.47257	0	6.1e-08
205799_s_at (SLC3A1)	SLC3A1	6519	solute carrier family 3 (cystine, dibasic and neutral amino acid transporters, activator of cystine, dibasic and neutral amino acid transport), member 1	-8.46319	0	2e-08
218960_at (TMPRSS4)	TMPRSS4	56649	transmembrane protease, serine 4	-8.42424	7.2e-07	7.43e-06
211026_s_at (MGLL)	MGLL	11343	monoglyceride lipase	-8.38792	0	0
239587_at (---)	---	---	---	-8.37691	1e-08	1.62e-07
216641_s_at (LAD1)	LAD1	3898	ladinin 1	-8.34774	3e-08	6.02e-07
222150_s_at (PION)	PION	54103	pigeon homolog (Drosophila)	-8.32143	0	5e-09
1555765_a_at (GNG4)	GNG4	2786	guanine nucleotide binding protein (G protein), gamma 4	-8.28069	8.3e-07	8.399e-06
230894_s_at (LOC100506728)	LOC100506728	100506728	hypothetical LOC100506728	-8.27546	1.738e-05	0.000112344
240258_at (ENO1)	ENO1	2023	enolase 1, (alpha)	-8.26658	7e-08	1.04e-06
1561365_at (NRP1)	NRP1	8829	Neuropilin 1	-8.26533	6.83e-06	5.0057e-05
228221_at (SLC44A3)	SLC44A3	126969	solute carrier family 44, member 3	-8.2591	0	0
218353_at (RGS5)	RGS5	8490	regulator of G-protein signaling 5	-8.23836	0.00063097	0.00253942
215193_x_at (HLA-DRB1 /// HLA-DRB3 /// HLA-DRB4)	HLA-DRB1 /// HLA-DRB3 /// HLA-DRB4	3123 /// 3125 /// 3126	major histocompatibility complex, class II, DR beta 1 /// major histocompatibility complex, class II, DR beta 3 /// major histocompatibility complex, class II, DR beta 4	-8.23377	0	0
1553293_at (MRGPRX3)	MRGPRX3	117195	MAS-related GPR, member X3	-8.2239	0.00104583	0.00393697
201808_s_at (ENG)	ENG	2022	endoglin	-8.21392	2.1e-07	2.651e-06
233121_at (---)	---	---	---	-8.17753	0	1.06e-07
220133_at (ODAM)	ODAM	54959	odontogenic, ameloblast asssociated	-8.14748	7.18e-06	5.2192e-05
203549_s_at (LPL)	LPL	4023	lipoprotein lipase	-8.14124	0	0
225102_at (MGLL)	MGLL	11343	monoglyceride lipase	-8.12078	0	0
208891_at (DUSP6)	DUSP6	1848	dual specificity phosphatase 6	-8.10436	0	5e-09
217853_at (TNS3)	TNS3	64759	tensin 3	-8.09873	6.3e-07	6.654e-06
211715_s_at (BDH1)	BDH1	622	3-hydroxybutyrate dehydrogenase, type 1	-8.0926	0	1.7e-08
215603_x_at (GGT1 /// GGT2 /// GGT3P /// GGTLC2 /// GGTLC3)	GGT1 /// GGT2 /// GGT3P /// GGTLC2 /// GGTLC3	2678 /// 2679 /// 728226 /// 728441 /// 91227	gamma-glutamyltransferase 1 /// gamma-glutamyltransferase 2 /// gamma-glutamyltransferase 3 pseudogene /// gamma-glutamyltransferase light chain 2 /// gamma-glutamyltransferase light chain 3	-8.06291	0	3.7e-08
208306_x_at (HLA-DRB1)	HLA-DRB1	3123	Major histocompatibility complex, class II, DR beta 1	-8.05536	0	5e-09
203119_at (CCDC86)	CCDC86	79080	coiled-coil domain containing 86	-8.05485	0	0
203701_s_at (TRMT1)	TRMT1	55621	TRM1 tRNA methyltransferase 1 homolog (S. cerevisiae)	-8.00876	1.1e-07	1.57e-06
1555935_s_at (HUNK)	HUNK	30811	hormonally up-regulated Neu-associated kinase	-8.00714	2.744e-05	0.000167012
1555772_a_at (CDC25A)	CDC25A	993	cell division cycle 25 homolog A (S. pombe)	-7.98234	0	8e-09
224553_s_at (TNFRSF18)	TNFRSF18	8784	tumor necrosis factor receptor superfamily, member 18	-7.95389	0	1e-09
224022_x_at (WNT16)	WNT16	51384	wingless-type MMTV integration site family, member 16	-7.94189	0.0440413	0.0955919
209312_x_at (HLA-DRB1 /// HLA-DRB4 /// HLA-DRB5)	HLA-DRB1 /// HLA-DRB4 /// HLA-DRB5	3123 /// 3126 /// 3127	major histocompatibility complex, class II, DR beta 1 /// major histocompatibility complex, class II, DR beta 4 /// major histocompatibility complex, class II, DR beta 5	-7.8923	0	0
236430_at (TMED6)	TMED6	146456	transmembrane emp24 protein transport domain containing 6	-7.86419	0	1.01e-07
202481_at (DHRS3)	DHRS3	9249	dehydrogenase/reductase (SDR family) member 3	-7.80503	0	0
222719_s_at (PDGFC)	PDGFC	56034	platelet derived growth factor C	-7.79146	9.19e-06	6.4606e-05
203693_s_at (E2F3)	E2F3	1871	E2F transcription factor 3	-7.75753	0	0
1555039_a_at (ABCC4)	ABCC4	10257	ATP-binding cassette, sub-family C (CFTR/MRP), member 4	-7.72933	0	0
232566_at (NOL6)	NOL6	65083	nucleolar protein family 6 (RNA-associated)	-7.72442	2.64e-06	2.2266e-05
1552531_a_at (NLRP11)	NLRP11	204801	NLR family, pyrin domain containing 11	-7.69896	0.00058157	0.00236692
210755_at (HGF)	HGF	3082	hepatocyte growth factor (hepapoietin A; scatter factor)	-7.66533	1.2e-07	1.74e-06
225168_at (FRMD4A)	FRMD4A	55691	FERM domain containing 4A	-7.66519	9e-07	9.024e-06
204490_s_at (CD44)	CD44	960	CD44 molecule (Indian blood group)	-7.66375	0	1.2e-08
228058_at (ZG16B)	ZG16B	124220	zymogen granule protein 16 homolog B (rat)	-7.63784	0	0
242260_at (MATR3)	MATR3	9782	Matrin 3	-7.63121	0	2.7e-08
218585_s_at (DTL)	DTL	51514	denticleless homolog (Drosophila)	-7.61168	0	0
202183_s_at (KIF22)	KIF22	3835	kinesin family member 22	-7.55816	0	0
244653_at (SETD7)	SETD7	80854	SET domain containing (lysine methyltransferase) 7	-7.53669	1.6e-07	2.171e-06
221584_s_at (KCNMA1)	KCNMA1	3778	potassium large conductance calcium-activated channel, subfamily M, alpha member 1	-7.5257	0	1.21e-07
226418_at (ERGIC2)	ERGIC2	51290	ERGIC and golgi 2	-7.52147	7.86e-06	5.647e-05
201809_s_at (ENG)	ENG	2022	endoglin	-7.51757	2.5e-06	2.1301e-05
212660_at (PHF15)	PHF15	23338	PHD finger protein 15	-7.50326	0	0
203474_at (IQGAP2)	IQGAP2	10788	IQ motif containing GTPase activating protein 2	-7.41908	1e-07	1.436e-06
204947_at (E2F1)	E2F1	1869	E2F transcription factor 1	-7.41101	7e-08	1.077e-06
207197_at (ZIC3)	ZIC3	7547	Zic family member 3 (odd-paired homolog, Drosophila)	-7.34241	0.00034745	0.00151672
242517_at (KISS1R)	KISS1R	84634	KISS1 receptor	-7.33512	0	0
240338_at (---)	---	---	---	-7.30789	0.0008758	0.00337047
232049_at (---)	---	---	---	-7.29248	0.0021372	0.00733023
202085_at (TJP2)	TJP2	9414	tight junction protein 2 (zona occludens 2)	-7.28595	0	0
1554724_at (SLC6A11)	SLC6A11	6538	solute carrier family 6 (neurotransmitter transporter, GABA), member 11	-7.27597	0.00062765	0.00252793
219115_s_at (IL20RA)	IL20RA	53832	interleukin 20 receptor, alpha	-7.26784	6.84e-05	0.00036706
205316_at (SLC15A2)	SLC15A2	6565	solute carrier family 15 (H+/peptide transporter), member 2	-7.25966	0	4e-09
217651_at (---)	---	---	---	-7.22174	0	1.4e-08
221854_at (PKP1)	PKP1	5317	plakophilin 1 (ectodermal dysplasia/skin fragility syndrome)	-7.22103	0	0
210372_s_at (TPD52L1)	TPD52L1	7164	tumor protein D52-like 1	-7.1614	0	0
212298_at (NRP1)	NRP1	8829	neuropilin 1	-7.16043	0	2.4e-08
45633_at (GINS3)	GINS3	64785	GINS complex subunit 3 (Psf3 homolog)	-7.15083	0	0
209692_at (EYA2)	EYA2	2139	eyes absent homolog 2 (Drosophila)	-7.11098	6.8e-07	7.133e-06
1555227_a_at (MANEA)	MANEA	79694	mannosidase, endo-alpha	-7.10193	4.145e-05	0.000237255
217566_s_at (TGM4)	TGM4	7047	transglutaminase 4 (prostate)	-7.10137	1.2e-07	1.701e-06
218481_at (EXOSC5)	EXOSC5	56915	exosome component 5	-7.07746	0	0
230577_at (LOC100507008)	LOC100507008	100507008	hypothetical LOC100507008	-7.07661	0.00059246	0.00240436
242222_at (LOC440894)	LOC440894	440894	hypothetical protein LOC440894	-6.99875	6.578e-05	0.000354927
211544_s_at (GHRHR)	GHRHR	2692	growth hormone releasing hormone receptor	-6.98346	6.17e-06	4.5925e-05
213302_at (PFAS)	PFAS	5198	phosphoribosylformylglycinamidine synthase	-6.98311	0	0
1564154_at (---)	---	---	---	-6.98287	1.48e-06	1.3682e-05
209735_at (ABCG2)	ABCG2	9429	ATP-binding cassette, sub-family G (WHITE), member 2	-6.9465	0.00081885	0.00318095
237030_at (ACPP)	ACPP	55	acid phosphatase, prostate	-6.93832	0	1.05e-07
202254_at (SIPA1L1)	SIPA1L1	26037	Signal-induced proliferation-associated 1 like 1	-6.92442	3.3e-07	3.887e-06
202291_s_at (MGP)	MGP	4256	matrix Gla protein	-6.91663	0	4.3e-08
228425_at (LOC654433)	LOC654433	654433	hypothetical LOC654433	-6.89817	0.00016898	0.000808877
204126_s_at (CDC45)	CDC45	8318	cell division cycle 45 homolog (S. cerevisiae)	-6.82663	0	2.3e-08
1568685_at (---)	---	---	---	-6.81422	0.0239307	0.0575328
203779_s_at (MPZL2)	MPZL2	10205	myelin protein zero-like 2	-6.81142	7.1e-07	7.352e-06
226301_at (C6orf192)	C6orf192	116843	chromosome 6 open reading frame 192	-6.79506	4e-08	6.91e-07
1569729_a_at (ASZ1)	ASZ1	136991	ankyrin repeat, SAM and basic leucine zipper domain containing 1	-6.79286	3.36e-06	2.7379e-05
201797_s_at (VARS)	VARS	7407	valyl-tRNA synthetase	-6.77763	0	0
243110_x_at (NPW)	NPW	283869	neuropeptide W	-6.76609	3.275e-05	0.000194351
223791_at (FAM27A /// FAM27B /// FAM27C)	FAM27A /// FAM27B /// FAM27C	100132948 /// 100133121 /// 548321	family with sequence similarity 27, member A /// family with sequence similarity 27, member B /// family with sequence similarity 27, member C	-6.75007	4.2e-07	4.74e-06
223895_s_at (EPN3)	EPN3	55040	epsin 3	-6.73774	0	0
214846_s_at (ALPK3)	ALPK3	57538	alpha-kinase 3	-6.72019	4.5e-07	5.048e-06
205024_s_at (RAD51)	RAD51	5888	RAD51 homolog (RecA homolog, E. coli) (S. cerevisiae)	-6.69355	0	0
209049_s_at (ZMYND8)	ZMYND8	23613	zinc finger, MYND-type containing 8	-6.6931	0	0
232473_at (PRPF18)	PRPF18	8559	PRP18 pre-mRNA processing factor 18 homolog (S. cerevisiae)	-6.67993	0	1.4e-08
228361_at (E2F2)	E2F2	1870	E2F transcription factor 2	-6.67597	0	4.3e-08
204348_s_at (AK4)	AK4	205	adenylate kinase 4	-6.66398	0	0
216237_s_at (MCM5)	MCM5	4174	minichromosome maintenance complex component 5	-6.64669	0	2e-09
211207_s_at (ACSL6)	ACSL6	23305	acyl-CoA synthetase long-chain family member 6	-6.63782	4.334e-05	0.000246636
203269_at (NSMAF)	NSMAF	8439	neutral sphingomyelinase (N-SMase) activation associated factor	-6.62144	0	3e-09
237031_at (---)	---	---	---	-6.6129	1.9e-07	2.422e-06
201332_s_at (STAT6)	STAT6	6778	signal transducer and activator of transcription 6, interleukin-4 induced	-6.6047	4.311e-05	0.000245545
205357_s_at (AGTR1)	AGTR1	185	angiotensin II receptor, type 1	-6.59012	1.69e-06	1.529e-05
235209_at (C8orf84)	C8orf84	157869	chromosome 8 open reading frame 84	-6.57547	2.5e-07	3.105e-06
211991_s_at (HLA-DPA1)	HLA-DPA1	3113	major histocompatibility complex, class II, DP alpha 1	-6.56693	0.00041197	0.00175933
220651_s_at (MCM10)	MCM10	55388	minichromosome maintenance complex component 10	-6.53717	0	0
238977_at (MCM6)	MCM6	4175	minichromosome maintenance complex component 6	-6.50006	0.00046924	0.00197138
203180_at (ALDH1A3)	ALDH1A3	220	aldehyde dehydrogenase 1 family, member A3	-6.49577	0	0
204032_at (BCAR3)	BCAR3	8412	breast cancer anti-estrogen resistance 3	-6.49194	0	6.4e-08
1553602_at (MUCL1)	MUCL1	118430	mucin-like 1	-6.47212	0.00369768	0.0117521
226923_at (SCFD2)	SCFD2	152579	sec1 family domain containing 2	-6.46376	0	0
200795_at (SPARCL1)	SPARCL1	8404	SPARC-like 1 (hevin)	-6.46214	9.6e-06	6.7147e-05
240838_s_at (LOC145837)	LOC145837	145837	hypothetical LOC145837	-6.46095	2.8e-07	3.337e-06
60474_at (FERMT1)	FERMT1	55612	fermitin family member 1	-6.4374	0	4e-09
201655_s_at (HSPG2)	HSPG2	3339	heparan sulfate proteoglycan 2	-6.43361	0	2.5e-08
207130_at (ZMYND8)	ZMYND8	23613	zinc finger, MYND-type containing 8	-6.41602	3e-08	4.82e-07
225503_at (DHRSX)	DHRSX	207063	dehydrogenase/reductase (SDR family) X-linked	-6.41118	1e-08	1.81e-07
226870_at (COMTD1)	COMTD1	118881	catechol-O-methyltransferase domain containing 1	-6.4021	0	1e-09
238103_at (---)	---	---	---	-6.39827	0.00213544	0.00732559
210008_s_at (MRPS12)	MRPS12	6183	mitochondrial ribosomal protein S12	-6.39325	0	0
201163_s_at (IGFBP7)	IGFBP7	3490	insulin-like growth factor binding protein 7	-6.38713	2.44e-06	2.0908e-05
205082_s_at (AOX1)	AOX1	316	aldehyde oxidase 1	-6.38444	0.00025842	0.00117499
204508_s_at (CA12)	CA12	771	carbonic anhydrase XII	-6.37514	2e-08	4.5e-07
235046_at (INPP4B)	INPP4B	8821	inositol polyphosphate-4-phosphatase, type II, 105kDa	-6.36298	0	7e-09
207655_s_at (BLNK)	BLNK	29760	B-cell linker	-6.36226	6e-08	9.59e-07
230748_at (SLC16A6)	SLC16A6	9120	solute carrier family 16, member 6 (monocarboxylic acid transporter 7)	-6.36069	0	0
225083_at (GTF3C6)	GTF3C6	112495	general transcription factor IIIC, polypeptide 6, alpha 35kDa	-6.36054	0	0
218796_at (FERMT1)	FERMT1	55612	fermitin family member 1	-6.35352	0	1e-09
209048_s_at (ZMYND8)	ZMYND8	23613	zinc finger, MYND-type containing 8	-6.33399	0	0
216969_s_at (KIF22)	KIF22	3835	kinesin family member 22	-6.33395	0	5e-09
212680_x_at (PPP1R14B)	PPP1R14B	26472	protein phosphatase 1, regulatory (inhibitor) subunit 14B	-6.31232	0	0
201404_x_at (PSMB2)	PSMB2	5690	proteasome (prosome, macropain) subunit, beta type, 2	-6.31205	0	5.1e-08
228876_at (BAIAP2L2)	BAIAP2L2	80115	BAI1-associated protein 2-like 2	-6.30625	4.52e-06	3.5195e-05
215983_s_at (UBXN8)	UBXN8	7993	UBX domain protein 8	-6.28464	0	2.6e-08
211259_s_at (BMP7)	BMP7	655	bone morphogenetic protein 7	-6.2689	0.00052444	0.00216928
218081_at (C20orf27)	C20orf27	54976	chromosome 20 open reading frame 27	-6.25721	1e-08	1.74e-07
204363_at (F3)	F3	2152	coagulation factor III (thromboplastin, tissue factor)	-6.2487	3.09e-06	2.542e-05
236575_at (---)	---	---	---	-6.24787	0	1.6e-08
226884_at (LRRN1)	LRRN1	57633	leucine rich repeat neuronal 1	-6.24295	0	3e-09
218898_at (FAM57A)	FAM57A	79850	family with sequence similarity 57, member A	-6.23587	0	0
201141_at (GPNMB)	GPNMB	10457	glycoprotein (transmembrane) nmb	-6.2216	1.5e-07	1.978e-06
222135_at (ZNF814)	ZNF814	730051	zinc finger protein 814	-6.21463	0.00031636	0.00139738
210448_s_at (P2RX5)	P2RX5	5026	purinergic receptor P2X, ligand-gated ion channel, 5	-6.19628	0	0
211576_s_at (SLC19A1)	SLC19A1	6573	solute carrier family 19 (folate transporter), member 1	-6.19326	0	0
232124_at (FAM198A)	FAM198A	729085	family with sequence similarity 198, member A	-6.18373	0.0368035	0.0824517
228868_x_at (CDT1)	CDT1	81620	Chromatin licensing and DNA replication factor 1	-6.18268	1.98e-06	1.7518e-05
224634_at (GPATCH4)	GPATCH4	54865	G patch domain containing 4	-6.18118	0	6e-09
202148_s_at (PYCR1)	PYCR1	5831	pyrroline-5-carboxylate reductase 1	-6.17195	0	0
204712_at (WIF1)	WIF1	11197	WNT inhibitory factor 1	-6.17194	8e-08	1.254e-06
212070_at (GPR56)	GPR56	9289	G protein-coupled receptor 56	-6.16389	1e-08	1.36e-07
222962_s_at (MCM10)	MCM10	55388	minichromosome maintenance complex component 10	-6.15044	0	5e-09
202910_s_at (CD97)	CD97	976	CD97 molecule	-6.12106	0	7.2e-08
211964_at (COL4A2)	COL4A2	1284	collagen, type IV, alpha 2	-6.12072	0	6e-09
225947_at (MYO19)	MYO19	80179	myosin XIX	-6.11699	0	0
210868_s_at (ELOVL6)	ELOVL6	79071	ELOVL family member 6, elongation of long chain fatty acids (FEN1/Elo2, SUR4/Elo3-like, yeast)	-6.11406	0	1.11e-07
223500_at (CPLX1)	CPLX1	10815	complexin 1	-6.10887	4e-08	6.99e-07
204563_at (SELL)	SELL	6402	selectin L	-6.08447	4.4e-07	5.018e-06
235924_at (---)	---	---	---	-6.08115	0	5.9e-08
213920_at (CUX2)	CUX2	23316	cut-like homeobox 2	-6.07561	0.00083567	0.00323675
210377_at (ACSM3)	ACSM3	6296	acyl-CoA synthetase medium-chain family member 3	-6.07182	0	6e-08
217684_at (TYMS)	TYMS	7298	thymidylate synthetase	-6.03953	4.6e-07	5.119e-06
1556421_at (LOC286189)	LOC286189	286189	hypothetical LOC286189	-6.03911	1e-08	2.96e-07
202052_s_at (RAI14)	RAI14	26064	retinoic acid induced 14	-6.03527	0	4e-09
221024_s_at (SLC2A10)	SLC2A10	81031	solute carrier family 2 (facilitated glucose transporter), member 10	-6.03455	1e-08	1.92e-07
209871_s_at (APBA2)	APBA2	321	amyloid beta (A4) precursor protein-binding, family A, member 2	-6.01193	0	1.2e-08
222803_at (PRTFDC1)	PRTFDC1	56952	phosphoribosyl transferase domain containing 1	-6.00431	2e-08	3.36e-07
1552797_s_at (PROM2)	PROM2	150696	prominin 2	-5.99578	0	5e-09
221480_at (HNRNPD)	HNRNPD	3184	heterogeneous nuclear ribonucleoprotein D (AU-rich element RNA binding protein 1, 37kDa)	-5.98123	0	2e-09
203723_at (ITPKB)	ITPKB	3707	inositol 1,4,5-trisphosphate 3-kinase B	-5.9774	0	2e-09
208475_at (FRMD4A)	FRMD4A	55691	FERM domain containing 4A	-5.97597	0.0057363	0.0171001
220187_at (STEAP4)	STEAP4	79689	STEAP family member 4	-5.94418	5.9e-07	6.288e-06
215034_s_at (TM4SF1)	TM4SF1	4071	transmembrane 4 L six family member 1	-5.92982	0	3e-08
238252_at (---)	---	---	---	-5.91861	7.22e-06	5.2388e-05
203545_at (ALG8)	ALG8	79053	asparagine-linked glycosylation 8, alpha-1,3-glucosyltransferase homolog (S. cerevisiae)	-5.89882	0	0
232231_at (RUNX2)	RUNX2	860	runt-related transcription factor 2	-5.89567	0	1.8e-08
202790_at (CLDN7)	CLDN7	1366	claudin 7	-5.88679	0	1e-09
221293_s_at (DEF6)	DEF6	50619	differentially expressed in FDCP 6 homolog (mouse)	-5.86103	0.00019351	0.000910196
212977_at (CXCR7)	CXCR7	57007	chemokine (C-X-C motif) receptor 7	-5.8585	0	2e-09
239252_at (COX7B)	COX7B	1349	cytochrome c oxidase subunit VIIb	-5.85694	7e-08	1.079e-06
241247_at (---)	---	---	---	-5.85381	2.69e-06	2.2613e-05
1558292_s_at (PIGW)	PIGW	284098	phosphatidylinositol glycan anchor biosynthesis, class W	-5.83131	0	7e-09
230630_at (AK4)	AK4	205	adenylate kinase 4	-5.83047	2.27e-06	1.964e-05
208892_s_at (DUSP6)	DUSP6	1848	dual specificity phosphatase 6	-5.82287	0	1.3e-08
235004_at (RBM24)	RBM24	221662	RNA binding motif protein 24	-5.82123	1e-08	2.49e-07
203395_s_at (HES1)	HES1	3280	hairy and enhancer of split 1, (Drosophila)	-5.82089	0	1.22e-07
203824_at (TSPAN8)	TSPAN8	7103	tetraspanin 8	-5.8164	0	7.2e-08
226702_at (CMPK2)	CMPK2	129607	cytidine monophosphate (UMP-CMP) kinase 2, mitochondrial	-5.81294	0	9.5e-08
226590_at (ZNF618)	ZNF618	114991	zinc finger protein 618	-5.81145	0	1.6e-08
235890_at (TBL1XR1)	TBL1XR1	79718	transducin (beta)-like 1 X-linked receptor 1	-5.8068	4e-08	6.53e-07
225861_at (FAM195A)	FAM195A	84331	family with sequence similarity 195, member A	-5.78168	0	0
227756_at (FAM81A)	FAM81A	145773	family with sequence similarity 81, member A	-5.76858	3.043e-05	0.000182669
222680_s_at (DTL)	DTL	51514	denticleless homolog (Drosophila)	-5.76836	0	0
230766_at (GART)	GART	2618	phosphoribosylglycinamide formyltransferase, phosphoribosylglycinamide synthetase, phosphoribosylaminoimidazole synthetase	-5.76272	0	8.3e-08
203683_s_at (VEGFB)	VEGFB	7423	vascular endothelial growth factor B	-5.762	6e-08	9.96e-07
225342_at (AK4)	AK4	205	adenylate kinase 4	-5.75481	0	0
227252_at (LRP10)	LRP10	26020	low density lipoprotein receptor-related protein 10	-5.75434	0.0003256	0.00143289
224463_s_at (C11orf70)	C11orf70	85016	chromosome 11 open reading frame 70	-5.75429	8.8e-07	8.803e-06
208817_at (COMT)	COMT	1312	catechol-O-methyltransferase	-5.73822	0	0
219759_at (ERAP2)	ERAP2	64167	endoplasmic reticulum aminopeptidase 2	-5.70839	0.00694159	0.0201258
202489_s_at (FXYD3)	FXYD3	5349	FXYD domain containing ion transport regulator 3	-5.70671	0	1e-09
225987_at (STEAP4)	STEAP4	79689	STEAP family member 4	-5.70644	0	1.01e-07
201137_s_at (HLA-DPB1)	HLA-DPB1	3115	major histocompatibility complex, class II, DP beta 1	-5.69697	5.064e-05	0.00028227
225502_at (DOCK8)	DOCK8	81704	dedicator of cytokinesis 8	-5.65373	2.193e-05	0.000137842
209854_s_at (KLK2)	KLK2	3817	kallikrein-related peptidase 2	-5.64753	0	8e-09
1558163_at (PEX13)	PEX13	5194	peroxisomal biogenesis factor 13	-5.64194	0.00133252	0.00486612
209567_at (RRS1)	RRS1	23212	RRS1 ribosome biogenesis regulator homolog (S. cerevisiae)	-5.62669	4e-08	6.47e-07
203913_s_at (HPGD)	HPGD	3248	hydroxyprostaglandin dehydrogenase 15-(NAD)	-5.61836	0	4e-09
1553645_at (CCDC141)	CCDC141	285025	coiled-coil domain containing 141	-5.61063	0.013708	0.0359552
212242_at (TUBA4A)	TUBA4A	7277	tubulin, alpha 4a	-5.60466	0	0
232277_at (SLC28A3)	SLC28A3	64078	solute carrier family 28 (sodium-coupled nucleoside transporter), member 3	-5.60327	0.00800934	0.0227746
207586_at (SHH)	SHH	6469	sonic hedgehog	-5.59313	0.00048449	0.00202549
204699_s_at (C1orf107)	C1orf107	27042	chromosome 1 open reading frame 107	-5.58157	0	3e-09
202740_at (ABHD14A /// ACY1)	ABHD14A /// ACY1	25864 /// 95	abhydrolase domain containing 14A /// aminoacylase 1	-5.57827	0	0
211432_s_at (TYRO3)	TYRO3	7301	TYRO3 protein tyrosine kinase	-5.57556	1e-08	1.81e-07
242486_at (---)	---	---	---	-5.56841	1e-08	3.08e-07
219518_s_at (ELL3 /// SERINC4)	ELL3 /// SERINC4	619189 /// 80237	elongation factor RNA polymerase II-like 3 /// serine incorporator 4	-5.55517	7.3e-07	7.518e-06
225021_at (ZNF532)	ZNF532	55205	zinc finger protein 532	-5.55362	0	1.1e-08
204694_at (AFP)	AFP	174	alpha-fetoprotein	-5.54815	4.66e-06	3.6173e-05
1554741_s_at (FGF7 /// KGFLP1 /// KGFLP2)	FGF7 /// KGFLP1 /// KGFLP2	2252 /// 387628 /// 654466	fibroblast growth factor 7 /// keratinocyte growth factor-like protein 1 /// keratinocyte growth factor-like protein 2	-5.53762	6.156e-05	0.00033469
213298_at (NFIC)	NFIC	4782	nuclear factor I/C (CCAAT-binding transcription factor)	-5.53623	1.38e-06	1.2957e-05
206153_at (CYP4F11)	CYP4F11	57834	cytochrome P450, family 4, subfamily F, polypeptide 11	-5.53213	0.00047232	0.00198173
214193_s_at (C1orf107)	C1orf107	27042	chromosome 1 open reading frame 107	-5.52521	0	1.3e-08
201467_s_at (NQO1)	NQO1	1728	NAD(P)H dehydrogenase, quinone 1	-5.5187	3e-08	6.07e-07
229964_at (C9orf152)	C9orf152	401546	chromosome 9 open reading frame 152	-5.50988	0	6e-09
204714_s_at (F5)	F5	2153	coagulation factor V (proaccelerin, labile factor)	-5.50739	0	5e-09
1564474_at (LOC728723)	LOC728723	728723	hypothetical LOC728723	-5.50533	2.784e-05	0.000168996
233803_s_at (MYBBP1A)	MYBBP1A	10514	MYB binding protein (P160) 1a	-5.50277	6e-08	8.92e-07
218835_at (SFTPA2)	SFTPA2	729238	surfactant protein A2	-5.50238	0	1.8e-08
233907_s_at (SERTAD4)	SERTAD4	56256	SERTA domain containing 4	-5.50095	4.046e-05	0.000232494
1559005_s_at (CNTLN)	CNTLN	54875	centlein, centrosomal protein	-5.49949	0	5e-09
235210_s_at (C8orf84)	C8orf84	157869	chromosome 8 open reading frame 84	-5.4986	2.3e-07	2.858e-06
205317_s_at (SLC15A2)	SLC15A2	6565	solute carrier family 15 (H+/peptide transporter), member 2	-5.49609	7e-08	1.079e-06
205305_at (FGL1)	FGL1	2267	fibrinogen-like 1	-5.49155	0.00054693	0.00224599
49049_at (DTX3)	DTX3	196403	deltex homolog 3 (Drosophila)	-5.47982	6.15e-06	4.5771e-05
230220_at (UNC80)	UNC80	285175	unc-80 homolog (C. elegans)	-5.47971	5.49e-05	0.000302731
228964_at (PRDM1)	PRDM1	639	PR domain containing 1, with ZNF domain	-5.47426	6e-08	8.95e-07
211238_at (ADAM7)	ADAM7	8756	ADAM metallopeptidase domain 7	-5.46878	2.7e-07	3.288e-06
222075_s_at (OAZ3)	OAZ3	51686	ornithine decarboxylase antizyme 3	-5.44358	2e-08	3.43e-07
1554125_a_at (NLGN4Y)	NLGN4Y	22829	neuroligin 4, Y-linked	-5.43782	0.00053284	0.00219795
203289_s_at (NPRL3)	NPRL3	8131	nitrogen permease regulator-like 3 (S. cerevisiae)	-5.43253	0	1e-09
219080_s_at (CTPS2)	CTPS2	56474	CTP synthase II	-5.43121	0	7.7e-08
225143_at (SFXN4)	SFXN4	119559	sideroflexin 4	-5.42907	0	0
220474_at (SLC25A21)	SLC25A21	89874	solute carrier family 25 (mitochondrial oxodicarboxylate carrier), member 21	-5.41738	1.008e-05	7.0053e-05
222037_at (MCM4)	MCM4	4173	minichromosome maintenance complex component 4	-5.41697	0	0
202788_at (MAPKAPK3)	MAPKAPK3	7867	mitogen-activated protein kinase-activated protein kinase 3	-5.405	0	4e-09
239806_at (---)	---	---	---	-5.40382	0.00176975	0.00622859
229544_at (---)	---	---	---	-5.39751	0	0
203963_at (CA12)	CA12	771	carbonic anhydrase XII	-5.3943	0	8.2e-08
204238_s_at (C6orf108)	C6orf108	10591	chromosome 6 open reading frame 108	-5.38895	0	0
220679_s_at (CDH7)	CDH7	1005	cadherin 7, type 2	-5.38788	3e-07	3.58e-06
235350_at (C4orf19)	C4orf19	55286	chromosome 4 open reading frame 19	-5.37555	5.02e-05	0.000280161
219127_at (PRR15L)	PRR15L	79170	proline rich 15-like	-5.37468	0	6e-09
242391_at (---)	---	---	---	-5.36883	0.00281831	0.0093067
220591_s_at (EFHC2)	EFHC2	80258	EF-hand domain (C-terminal) containing 2	-5.36787	7.621e-05	0.000403309
211549_s_at (HPGD)	HPGD	3248	hydroxyprostaglandin dehydrogenase 15-(NAD)	-5.36704	4e-08	6.89e-07
205862_at (GREB1)	GREB1	9687	growth regulation by estrogen in breast cancer 1	-5.36161	5e-08	8.04e-07
204493_at (BID)	BID	637	BH3 interacting domain death agonist	-5.3487	0	7.2e-08
230570_at (---)	---	---	---	-5.33852	0	3.3e-08
204670_x_at (HLA-DRB1 /// HLA-DRB4)	HLA-DRB1 /// HLA-DRB4	3123 /// 3126	major histocompatibility complex, class II, DR beta 1 /// major histocompatibility complex, class II, DR beta 4	-5.3327	0	1.4e-08
1555788_a_at (TRIB3)	TRIB3	57761	tribbles homolog 3 (Drosophila)	-5.33059	0	4e-09
226895_at (NFIC)	NFIC	4782	Nuclear factor I/C (CCAAT-binding transcription factor)	-5.32358	0	1e-09
235738_at (---)	---	---	---	-5.31813	7.013e-05	0.000375228
227007_at (TMCO4)	TMCO4	255104	transmembrane and coiled-coil domains 4	-5.29943	2.2e-07	2.754e-06
201331_s_at (STAT6)	STAT6	6778	signal transducer and activator of transcription 6, interleukin-4 induced	-5.28438	0	0
209624_s_at (MCCC2)	MCCC2	64087	methylcrotonoyl-CoA carboxylase 2 (beta)	-5.28301	0	6e-09
235579_at (SRSF2IP)	SRSF2IP	9169	serine/arginine-rich splicing factor 2, interacting protein	-5.28202	1e-08	2.13e-07
220688_s_at (MRTO4)	MRTO4	51154	mRNA turnover 4 homolog (S. cerevisiae)	-5.26625	0	8e-09
213094_at (GPR126)	GPR126	57211	G protein-coupled receptor 126	-5.26493	0	1.1e-08
207621_s_at (PEMT)	PEMT	10400	phosphatidylethanolamine N-methyltransferase	-5.25236	0	1e-09
243209_at (KCNQ4)	KCNQ4	9132	potassium voltage-gated channel, KQT-like subfamily, member 4	-5.23861	0	2e-08
202987_at (TRAF3IP2)	TRAF3IP2	10758	TRAF3 interacting protein 2	-5.2188	8.5e-07	8.531e-06
203911_at (RAP1GAP)	RAP1GAP	5909	RAP1 GTPase activating protein	-5.20854	0	1.1e-08
204973_at (GJB1)	GJB1	2705	gap junction protein, beta 1, 32kDa	-5.19857	3.154e-05	0.000188255
235104_at (ERAP2)	ERAP2	64167	endoplasmic reticulum aminopeptidase 2	-5.19693	0.00016211	0.000779933
236769_at (LOC158402)	LOC158402	158402	hypothetical protein LOC158402	-5.19502	5e-08	8.34e-07
209269_s_at (SYK)	SYK	6850	spleen tyrosine kinase	-5.19309	5.21e-05	0.000289264
1560138_at (KIAA0226)	KIAA0226	9711	KIAA0226	-5.19061	0.00250401	0.00840641
229349_at (LIN28B)	LIN28B	389421	lin-28 homolog B (C. elegans)	-5.18794	0.00107505	0.00403144
218719_s_at (GINS3)	GINS3	64785	GINS complex subunit 3 (Psf3 homolog)	-5.18786	1e-08	1.99e-07
214560_at (FPR3)	FPR3	2359	formyl peptide receptor 3	-5.18455	0.00049191	0.00205199
215125_s_at (UGT1A1 /// UGT1A10 /// UGT1A3 /// UGT1A4 /// UGT1A5 /// UGT1A6 /// UGT1A7 /// UGT1A8 /// UGT1A9)	UGT1A1 /// UGT1A10 /// UGT1A3 /// UGT1A4 /// UGT1A5 /// UGT1A6 /// UGT1A7 /// UGT1A8 /// UGT1A9	54575 /// 54576 /// 54577 /// 54578 /// 54579 /// 54600 /// 54657 /// 54658 /// 54659	UDP glucuronosyltransferase 1 family, polypeptide A1 /// UDP glucuronosyltransferase 1 family, polypeptide A10 /// UDP glucuronosyltransferase 1 family, polypeptide A3 /// UDP glucuronosyltransferase 1 family, polypeptide A4 /// UDP glucuronosyltransferase 1 family, polypeptide A5 /// UDP glucuronosyltransferase 1 family, polypeptide A6 /// UDP glucuronosyltransferase 1 family, polypeptide A7 ///…	-5.17472	1.518e-05	9.9982e-05
204112_s_at (HNMT)	HNMT	3176	histamine N-methyltransferase	-5.16638	6e-08	8.94e-07
242537_at (---)	---	---	---	-5.13167	0.0150763	0.0389758
222554_s_at (NOL6)	NOL6	65083	nucleolar protein family 6 (RNA-associated)	-5.12726	2.1e-07	2.642e-06
212173_at (AK2)	AK2	204	adenylate kinase 2	-5.12433	0	1.9e-08
221189_s_at (TARS2)	TARS2	80222	threonyl-tRNA synthetase 2, mitochondrial (putative)	-5.12205	5e-08	7.88e-07
239410_at (---)	---	---	---	-5.1143	0.00376057	0.0119242
223452_s_at (ATL3)	ATL3	25923	atlastin GTPase 3	-5.10894	0	0
214240_at (GAL)	GAL	51083	galanin prepropeptide	-5.10455	0	0
209387_s_at (TM4SF1)	TM4SF1	4071	transmembrane 4 L six family member 1	-5.10187	3.18e-06	2.6043e-05
229129_at (HNRNPD)	HNRNPD	3184	heterogeneous nuclear ribonucleoprotein D (AU-rich element RNA binding protein 1, 37kDa)	-5.09568	0	0
222564_at (POGK)	POGK	57645	pogo transposable element with KRAB domain	-5.089	0.0002992	0.001333
1554830_a_at (STEAP3)	STEAP3	55240	STEAP family member 3	-5.08846	1e-08	1.41e-07
227676_at (FAM3D)	FAM3D	131177	family with sequence similarity 3, member D	-5.07093	2.026e-05	0.000128492
209373_at (MALL)	MALL	7851	mal, T-cell differentiation protein-like	-5.0645	0	1e-09
229657_at (THRB)	THRB	7068	thyroid hormone receptor, beta (erythroblastic leukemia viral (v-erb-a) oncogene homolog 2, avian)	-5.06312	0	5.9e-08
230231_at (FGF14)	FGF14	2259	fibroblast growth factor 14	-5.05638	0.0159973	0.041021
238702_at (C3orf57)	C3orf57	165679	chromosome 3 open reading frame 57	-5.04156	0.00200379	0.00693489
1557207_s_at (LOC283177)	LOC283177	283177	hypothetical LOC283177	-5.02396	3.804e-05	0.000220702
243483_at (TRPM8)	TRPM8	79054	transient receptor potential cation channel, subfamily M, member 8	-5.02301	8.7e-07	8.744e-06
239989_at (CNTLN)	CNTLN	54875	centlein, centrosomal protein	-5.00589	3e-08	6.14e-07
216687_x_at (UGT2B15)	UGT2B15	7366	UDP glucuronosyltransferase 2 family, polypeptide B15	-5.00506	2.011e-05	0.000127747
1557347_at (MCPH1)	MCPH1	79648	microcephalin 1	-4.99914	0.00242278	0.00816982
206209_s_at (CA4)	CA4	762	carbonic anhydrase IV	-4.98976	2.59e-06	2.1945e-05
214255_at (ATP10A)	ATP10A	57194	ATPase, class V, type 10A	-4.98219	0	6.8e-08
230234_at (FXN)	FXN	2395	frataxin	-4.97939	0.0237738	0.0572299
219789_at (NPR3)	NPR3	4883	natriuretic peptide receptor C/guanylate cyclase C (atrionatriuretic peptide receptor C)	-4.95308	1e-07	1.417e-06
227211_at (PHF19)	PHF19	26147	PHD finger protein 19	-4.95158	0	9.4e-08
206239_s_at (SPINK1)	SPINK1	6690	serine peptidase inhibitor, Kazal type 1	-4.94361	3.988e-05	0.000229922
218894_s_at (MAGOHB)	MAGOHB	55110	mago-nashi homolog B (Drosophila)	-4.93292	4.66e-06	3.6175e-05
201014_s_at (PAICS)	PAICS	10606	phosphoribosylaminoimidazole carboxylase, phosphoribosylaminoimidazole succinocarboxamide synthetase	-4.92746	0	0
222819_at (CTPS2)	CTPS2	56474	CTP synthase II	-4.92689	1e-08	1.38e-07
204417_at (GALC)	GALC	2581	galactosylceramidase	-4.92234	0	0
214764_at (RRP15)	RRP15	51018	ribosomal RNA processing 15 homolog (S. cerevisiae)	-4.92149	2e-08	3.88e-07
213582_at (ATP11A)	ATP11A	23250	ATPase, class VI, type 11A	-4.91906	0.00057311	0.00233615
223847_s_at (ERGIC1)	ERGIC1	57222	endoplasmic reticulum-golgi intermediate compartment (ERGIC) 1	-4.90726	0	3e-09
232136_s_at (CTTNBP2)	CTTNBP2	83992	cortactin binding protein 2	-4.89583	0.0292199	0.0679944
243681_at (SHANK2)	SHANK2	22941	SH3 and multiple ankyrin repeat domains 2	-4.89293	0	3.5e-08
219584_at (PLA1A)	PLA1A	51365	phospholipase A1 member A	-4.87991	8.878e-05	0.000460336
1563498_s_at (SLC25A45)	SLC25A45	283130	solute carrier family 25, member 45	-4.87642	1.23e-06	1.1672e-05
240331_at (---)	---	---	---	-4.8669	0.00584102	0.0173696
203201_at (PMM2)	PMM2	5373	phosphomannomutase 2	-4.86507	0	1.9e-08
225568_at (TMEM141)	TMEM141	85014	transmembrane protein 141	-4.84717	0	9e-09
205393_s_at (CHEK1)	CHEK1	1111	CHK1 checkpoint homolog (S. pombe)	-4.8443	0	1e-09
232693_s_at (FBXO16 /// ZNF395)	FBXO16 /// ZNF395	157574 /// 55893	F-box protein 16 /// zinc finger protein 395	-4.83734	0.00063784	0.0025646
208818_s_at (COMT)	COMT	1312	catechol-O-methyltransferase	-4.83526	0	0
210538_s_at (BIRC3)	BIRC3	330	baculoviral IAP repeat-containing 3	-4.82493	1e-08	1.6e-07
238520_at (TRERF1)	TRERF1	55809	transcriptional regulating factor 1	-4.82141	1.7e-07	2.254e-06
204897_at (PTGER4)	PTGER4	5734	prostaglandin E receptor 4 (subtype EP4)	-4.81024	0	4e-09
241115_at (---)	---	---	---	-4.80644	0.00586954	0.017444
204686_at (IRS1)	IRS1	3667	insulin receptor substrate 1	-4.8036	5e-08	8.08e-07
211300_s_at (TP53)	TP53	7157	tumor protein p53	-4.80116	3.72e-06	2.9859e-05
204521_at (C12orf24)	C12orf24	29902	chromosome 12 open reading frame 24	-4.79462	0	0
206664_at (SI)	SI	6476	sucrase-isomaltase (alpha-glucosidase)	-4.78764	0.00118534	0.00439768
236918_s_at (LRRC34)	LRRC34	151827	leucine rich repeat containing 34	-4.78059	5.1e-07	5.619e-06
204168_at (MGST2)	MGST2	4258	microsomal glutathione S-transferase 2	-4.77872	0	1e-09
226882_x_at (WDR4)	WDR4	10785	WD repeat domain 4	-4.77576	0	0
203967_at (CDC6)	CDC6	990	cell division cycle 6 homolog (S. cerevisiae)	-4.76862	0	0
214877_at (CDKAL1)	CDKAL1	54901	CDK5 regulatory subunit associated protein 1-like 1	-4.76494	9e-07	8.97e-06
200706_s_at (LITAF)	LITAF	9516	lipopolysaccharide-induced TNF factor	-4.75585	0	1e-09
204351_at (S100P)	S100P	6286	S100 calcium binding protein P	-4.75292	5e-07	5.498e-06
219491_at (LRFN4)	LRFN4	78999	leucine rich repeat and fibronectin type III domain containing 4	-4.74577	1e-08	1.46e-07
225673_at (MYADM)	MYADM	91663	myeloid-associated differentiation marker	-4.74095	0	0
224428_s_at (CDCA7)	CDCA7	83879	cell division cycle associated 7	-4.73756	0	6e-09
209509_s_at (DPAGT1)	DPAGT1	1798	dolichyl-phosphate (UDP-N-acetylglucosamine) N-acetylglucosaminephosphotransferase 1 (GlcNAc-1-P transferase)	-4.72904	0	0
214011_s_at (NOP16)	NOP16	51491	NOP16 nucleolar protein homolog (yeast)	-4.71468	0	0
235626_at (CAMK1D)	CAMK1D	57118	calcium/calmodulin-dependent protein kinase ID	-4.71175	2.1e-07	2.654e-06
202799_at (CLPP)	CLPP	8192	ClpP caseinolytic peptidase, ATP-dependent, proteolytic subunit homolog (E. coli)	-4.71166	0	0
215233_at (JMJD6)	JMJD6	23210	jumonji domain containing 6	-4.70628	0.00075113	0.00295199
208962_s_at (FADS1)	FADS1	3992	fatty acid desaturase 1	-4.70432	0	0
203147_s_at (TRIM14)	TRIM14	9830	tripartite motif-containing 14	-4.70343	3.29e-06	2.6873e-05
219932_at (SLC27A6)	SLC27A6	28965	solute carrier family 27 (fatty acid transporter), member 6	-4.69768	0.00838471	0.0236477
215282_at (ANAPC13)	ANAPC13	25847	anaphase promoting complex subunit 13	-4.69763	0.00012937	0.000639412
236340_at (LOC100506380)	LOC100506380	100506380	hypothetical LOC100506380	-4.69641	0.00034073	0.00149118
214444_s_at (PVR)	PVR	5817	poliovirus receptor	-4.69444	4.203e-05	0.00024017
203786_s_at (TPD52L1)	TPD52L1	7164	tumor protein D52-like 1	-4.69106	0	1e-09
209832_s_at (CDT1)	CDT1	81620	chromatin licensing and DNA replication factor 1	-4.687	1.5e-07	1.993e-06
228042_at (ADPRH)	ADPRH	141	ADP-ribosylarginine hydrolase	-4.67727	1.2e-07	1.703e-06
229485_x_at (SHISA3)	SHISA3	152573	shisa homolog 3 (Xenopus laevis)	-4.67531	3.67e-06	2.9508e-05
209529_at (PPAP2C)	PPAP2C	8612	phosphatidic acid phosphatase type 2C	-4.67384	0	3e-09
238587_at (UBASH3B)	UBASH3B	84959	ubiquitin associated and SH3 domain containing B	-4.67341	0.00030276	0.00134559
225683_x_at (PHPT1)	PHPT1	29085	phosphohistidine phosphatase 1	-4.67229	2.151e-05	0.000135581
235591_at (SSTR1)	SSTR1	6751	somatostatin receptor 1	-4.65917	0.0001101	0.000554812
1558775_s_at (NSMAF)	NSMAF	8439	neutral sphingomyelinase (N-SMase) activation associated factor	-4.65868	1.01e-06	9.858e-06
202691_at (SNRPD1)	SNRPD1	6632	small nuclear ribonucleoprotein D1 polypeptide 16kDa	-4.65337	0	4e-09
208963_x_at (FADS1)	FADS1	3992	fatty acid desaturase 1	-4.64198	0	1e-09
236114_at (---)	---	---	---	-4.63144	8.805e-05	0.000457252
200704_at (LITAF)	LITAF	9516	lipopolysaccharide-induced TNF factor	-4.62446	0	0
234801_s_at (ACSS1)	ACSS1	84532	acyl-CoA synthetase short-chain family member 1	-4.62141	0.00049694	0.00207011
1553715_s_at (FAM195A)	FAM195A	84331	family with sequence similarity 195, member A	-4.61873	0	0
227804_at (TLCD1)	TLCD1	116238	TLC domain containing 1	-4.61405	0	0
232181_at (PPARGC1B)	PPARGC1B	133522	peroxisome proliferator-activated receptor gamma, coactivator 1 beta	-4.61136	0	9.8e-08
209100_at (IFRD2)	IFRD2	7866	interferon-related developmental regulator 2	-4.6098	0	2.9e-08
203444_s_at (MTA2)	MTA2	9219	metastasis associated 1 family, member 2	-4.60524	8.3e-06	5.9226e-05
200665_s_at (SPARC)	SPARC	6678	secreted protein, acidic, cysteine-rich (osteonectin)	-4.59307	9.17e-06	6.4507e-05
207038_at (SLC16A6)	SLC16A6	9120	solute carrier family 16, member 6 (monocarboxylic acid transporter 7)	-4.5887	0	4e-09
203914_x_at (HPGD)	HPGD	3248	hydroxyprostaglandin dehydrogenase 15-(NAD)	-4.58763	0	0
204792_s_at (IFT140)	IFT140	9742	intraflagellar transport 140 homolog (Chlamydomonas)	-4.58693	3.567e-05	0.000208729
210059_s_at (MAPK13)	MAPK13	5603	mitogen-activated protein kinase 13	-4.58639	0	1e-09
211597_s_at (HOPX)	HOPX	84525	HOP homeobox	-4.58569	0	1.05e-07
1552673_at (RFX6)	RFX6	222546	regulatory factor X, 6	-4.58013	0.00688951	0.0200066
222108_at (AMIGO2)	AMIGO2	347902	adhesion molecule with Ig-like domain 2	-4.57819	0	1.16e-07
205402_x_at (PRSS2)	PRSS2	5645	protease, serine, 2 (trypsin 2)	-4.57814	4.78e-06	3.6933e-05
202688_at (TNFSF10)	TNFSF10	8743	tumor necrosis factor (ligand) superfamily, member 10	-4.57631	2.68e-06	2.259e-05
219786_at (MTL5)	MTL5	9633	metallothionein-like 5, testis-specific (tesmin)	-4.57575	1e-08	2.25e-07
209775_x_at (SLC19A1)	SLC19A1	6573	solute carrier family 19 (folate transporter), member 1	-4.57437	5.2e-07	5.659e-06
202766_s_at (FBN1)	FBN1	2200	fibrillin 1	-4.56732	2.867e-05	0.000173332
210058_at (MAPK13)	MAPK13	5603	mitogen-activated protein kinase 13	-4.56371	0	0
227450_at (ERP27)	ERP27	121506	endoplasmic reticulum protein 27	-4.55623	2.8e-07	3.339e-06
1553743_at (FAM119A)	FAM119A	151194	family with sequence similarity 119, member A	-4.55047	9.935e-05	0.000507779
208476_s_at (FRMD4A)	FRMD4A	55691	FERM domain containing 4A	-4.54994	0.00015172	0.000736247
212174_at (AK2)	AK2	204	adenylate kinase 2	-4.54711	0	5.5e-08
206632_s_at (APOBEC3B)	APOBEC3B	9582	apolipoprotein B mRNA editing enzyme, catalytic polypeptide-like 3B	-4.5422	1e-08	1.37e-07
221795_at (NTRK2)	NTRK2	4915	neurotrophic tyrosine kinase, receptor, type 2	-4.53965	0.0169951	0.043215
242664_at (---)	---	---	---	-4.53521	2e-08	3.4e-07
218468_s_at (GREM1)	GREM1	26585	gremlin 1	-4.532	1.515e-05	9.9855e-05
228121_at (TGFB2)	TGFB2	7042	transforming growth factor, beta 2	-4.52905	0.0002861	0.00128313
227117_at (---)	---	---	---	-4.51784	0	0
201755_at (MCM5)	MCM5	4174	minichromosome maintenance complex component 5	-4.51273	0	2e-08
201587_s_at (IRAK1)	IRAK1	3654	interleukin-1 receptor-associated kinase 1	-4.50973	0	0
223707_at (RPL27A)	RPL27A	6157	ribosomal protein L27a	-4.50944	0	4e-09
226959_at (CAMK1D /// LOC283070)	CAMK1D /// LOC283070	283070 /// 57118	calcium/calmodulin-dependent protein kinase ID /// hypothetical LOC283070	-4.50553	0	5e-09
221649_s_at (PPAN)	PPAN	56342	peter pan homolog (Drosophila)	-4.49856	1.97e-06	1.7438e-05
242579_at (BMPR1B)	BMPR1B	658	bone morphogenetic protein receptor, type IB	-4.49567	0	6.2e-08
201038_s_at (ANP32A)	ANP32A	8125	acidic (leucine-rich) nuclear phosphoprotein 32 family, member A	-4.48966	0	0
214598_at (CLDN8)	CLDN8	9073	claudin 8	-4.48729	0	0
221946_at (C9orf116)	C9orf116	138162	chromosome 9 open reading frame 116	-4.484	3.244e-05	0.000192867
212739_s_at (NME4)	NME4	4833	non-metastatic cells 4, protein expressed in	-4.47536	0	0
231986_at (RIMS1)	RIMS1	22999	regulating synaptic membrane exocytosis 1	-4.47002	0	7.4e-08
1555991_s_at (C22orf42)	C22orf42	150297	chromosome 22 open reading frame 42	-4.45848	0.00616458	0.0181992
202107_s_at (MCM2)	MCM2	4171	minichromosome maintenance complex component 2	-4.44912	0	0
211548_s_at (HPGD)	HPGD	3248	hydroxyprostaglandin dehydrogenase 15-(NAD)	-4.44671	1.6e-07	2.149e-06
204663_at (ME3)	ME3	10873	malic enzyme 3, NADP(+)-dependent, mitochondrial	-4.44431	0	3.4e-08
222234_s_at (DBNDD1)	DBNDD1	79007	dysbindin (dystrobrevin binding protein 1) domain containing 1	-4.44349	0	1e-08
208972_s_at (ATP5G1)	ATP5G1	516	ATP synthase, H+ transporting, mitochondrial Fo complex, subunit C1 (subunit 9)	-4.43972	0	0
244745_at (RERG)	RERG	85004	RAS-like, estrogen-regulated, growth inhibitor	-4.43936	0.0228523	0.0553908
213913_s_at (TBC1D30)	TBC1D30	23329	TBC1 domain family, member 30	-4.43684	0	0
236860_at (NPY6R)	NPY6R	4888	neuropeptide Y receptor Y6 (pseudogene)	-4.43414	0.00011753	0.000587577
203649_s_at (PLA2G2A)	PLA2G2A	5320	phospholipase A2, group IIA (platelets, synovial fluid)	-4.42752	3.2e-07	3.771e-06
202309_at (MTHFD1)	MTHFD1	4522	methylenetetrahydrofolate dehydrogenase (NADP+ dependent) 1, methenyltetrahydrofolate cyclohydrolase, formyltetrahydrofolate synthetase	-4.42685	0	0
226134_s_at (---)	---	---	---	-4.42349	0	0
227213_at (ADAT2)	ADAT2	134637	adenosine deaminase, tRNA-specific 2, TAD2 homolog (S. cerevisiae)	-4.42256	1.34e-06	1.2547e-05
229402_at (SAMD13)	SAMD13	148418	sterile alpha motif domain containing 13	-4.42176	0	7e-09
207217_s_at (NOX1)	NOX1	27035	NADPH oxidase 1	-4.42145	0.00495235	0.0150889
227727_at (MRGPRF)	MRGPRF	116535	MAS-related GPR, member F	-4.42139	0.0296415	0.0688525
223694_at (TRIM7)	TRIM7	81786	tripartite motif-containing 7	-4.41659	1e-08	1.35e-07
205184_at (GNG4)	GNG4	2786	guanine nucleotide binding protein (G protein), gamma 4	-4.40715	0	6e-09
227212_s_at (PHF19)	PHF19	26147	PHD finger protein 19	-4.3943	0	3e-09
1554405_a_at (NCRNA00161)	NCRNA00161	118421	non-protein coding RNA 161	-4.39054	0.00757501	0.0217078
201654_s_at (HSPG2)	HSPG2	3339	heparan sulfate proteoglycan 2	-4.38994	0.00141756	0.00513551
244563_at (QSER1)	QSER1	79832	glutamine and serine rich 1	-4.37796	9.5e-07	9.372e-06
230212_at (SPRY1)	SPRY1	10252	sprouty homolog 1, antagonist of FGF signaling (Drosophila)	-4.37592	6.38e-06	4.73e-05
219049_at (CSGALNACT1)	CSGALNACT1	55790	chondroitin sulfate N-acetylgalactosaminyltransferase 1	-4.36949	1e-08	2.87e-07
201037_at (PFKP)	PFKP	5214	phosphofructokinase, platelet	-4.3667	0	1e-09
222904_s_at (TMC5)	TMC5	79838	transmembrane channel-like 5	-4.36507	4e-08	6.96e-07
218865_at (MOSC1)	MOSC1	64757	MOCO sulphurase C-terminal domain containing 1	-4.36337	0	1e-09
204514_at (DPH2)	DPH2	1802	DPH2 homolog (S. cerevisiae)	-4.36122	0	3e-09
203570_at (LOXL1)	LOXL1	4016	lysyl oxidase-like 1	-4.3601	0	2e-09
204700_x_at (C1orf107)	C1orf107	27042	chromosome 1 open reading frame 107	-4.35459	0	3e-09
228302_x_at (CAMK2N1)	CAMK2N1	55450	calcium/calmodulin-dependent protein kinase II inhibitor 1	-4.34507	0	2.3e-08
204128_s_at (RFC3)	RFC3	5983	replication factor C (activator 1) 3, 38kDa	-4.33636	0	0
214664_at (PAICS)	PAICS	10606	phosphoribosylaminoimidazole carboxylase, phosphoribosylaminoimidazole succinocarboxamide synthetase	-4.33474	4.74e-06	3.6682e-05
209731_at (NTHL1)	NTHL1	4913	nth endonuclease III-like 1 (E. coli)	-4.33466	0	4e-09
219663_s_at (TMEM121)	TMEM121	80757	transmembrane protein 121	-4.32891	4e-07	4.59e-06
1561313_at (---)	---	---	---	-4.32885	0.00054924	0.00225414
32094_at (CHST3)	CHST3	9469	carbohydrate (chondroitin 6) sulfotransferase 3	-4.32424	3.54e-06	2.8626e-05
209834_at (CHST3)	CHST3	9469	carbohydrate (chondroitin 6) sulfotransferase 3	-4.32324	5.4e-07	5.84e-06
218605_at (TFB2M)	TFB2M	64216	transcription factor B2, mitochondrial	-4.31696	0	0
229435_at (GLIS3)	GLIS3	169792	GLIS family zinc finger 3	-4.31164	0.00054148	0.00222647
200660_at (S100A11)	S100A11	6282	S100 calcium binding protein A11	-4.31074	0	0
1557262_at (---)	---	---	---	-4.30278	0.0016112	0.00574192
1556021_at (---)	---	---	---	-4.3011	1.8e-07	2.404e-06
207463_x_at (PRSS3)	PRSS3	5646	protease, serine, 3	-4.30074	0	7.5e-08
208016_s_at (AGTR1)	AGTR1	185	angiotensin II receptor, type 1	-4.29931	0.00054104	0.00222517
1554327_a_at (CANT1)	CANT1	124583	calcium activated nucleotidase 1	-4.29463	0	1e-09
204341_at (TRIM16)	TRIM16	10626	tripartite motif-containing 16	-4.29323	0	1.6e-08
205113_at (NEFM)	NEFM	4741	neurofilament, medium polypeptide	-4.29015	0.00743384	0.0213738
229439_s_at (RBM47)	RBM47	54502	RNA binding motif protein 47	-4.28771	9.8e-07	9.644e-06
210510_s_at (NRP1)	NRP1	8829	neuropilin 1	-4.28587	0	8.3e-08
200923_at (LGALS3BP)	LGALS3BP	3959	lectin, galactoside-binding, soluble, 3 binding protein	-4.2856	0	1e-09
210277_at (AP4S1)	AP4S1	11154	adaptor-related protein complex 4, sigma 1 subunit	-4.28531	0.0004713	0.00197806
204330_s_at (MRPS12)	MRPS12	6183	mitochondrial ribosomal protein S12	-4.28014	1.915e-05	0.00012228
203287_at (LAD1)	LAD1	3898	ladinin 1	-4.27231	0	1e-09
227522_at (CMBL)	CMBL	134147	carboxymethylenebutenolidase homolog (Pseudomonas)	-4.26665	0	0
222647_at (SLC35C1)	SLC35C1	55343	solute carrier family 35, member C1	-4.26177	6.2e-07	6.569e-06
203150_at (RABEPK)	RABEPK	10244	Rab9 effector protein with kelch motifs	-4.2612	0	1.3e-08
218928_s_at (SLC37A1)	SLC37A1	54020	solute carrier family 37 (glycerol-3-phosphate transporter), member 1	-4.26059	4e-08	6.45e-07
238822_at (---)	---	---	---	-4.25899	2.07e-06	1.8203e-05
206346_at (PRLR)	PRLR	5618	prolactin receptor	-4.2556	0.0004408	0.00186656
203968_s_at (CDC6)	CDC6	990	cell division cycle 6 homolog (S. cerevisiae)	-4.25401	0	0
208189_s_at (MYO7A)	MYO7A	4647	myosin VIIA	-4.249	7.928e-05	0.000417927
241840_at (---)	---	---	---	-4.2383	4.662e-05	0.000262891
213307_at (SHANK2)	SHANK2	22941	SH3 and multiple ankyrin repeat domains 2	-4.2364	0	5.2e-08
205648_at (WNT2)	WNT2	7472	wingless-type MMTV integration site family member 2	-4.2294	4.71e-06	3.6523e-05
210652_s_at (TTC39A)	TTC39A	22996	tetratricopeptide repeat domain 39A	-4.22777	2e-08	3.2e-07
213912_at (TBC1D30)	TBC1D30	23329	TBC1 domain family, member 30	-4.22662	0	4.3e-08
235177_at (FAM119A)	FAM119A	151194	family with sequence similarity 119, member A	-4.21463	0	5e-09
205268_s_at (ADD2)	ADD2	119	adducin 2 (beta)	-4.2067	8.8e-07	8.832e-06
213149_at (DLAT)	DLAT	1737	dihydrolipoamide S-acetyltransferase	-4.20233	2.34e-06	2.014e-05
218776_s_at (TMEM62)	TMEM62	80021	transmembrane protein 62	-4.1902	0	1e-09
218445_at (H2AFY2)	H2AFY2	55506	H2A histone family, member Y2	-4.18563	1.5e-07	2.032e-06
212142_at (MCM4)	MCM4	4173	minichromosome maintenance complex component 4	-4.18545	0	4e-09
201189_s_at (ITPR3)	ITPR3	3710	inositol 1,4,5-triphosphate receptor, type 3	-4.18083	0	1e-09
214331_at (TSFM)	TSFM	10102	Ts translation elongation factor, mitochondrial	-4.18001	0	4e-09
210735_s_at (CA12)	CA12	771	carbonic anhydrase XII	-4.17459	0	7.2e-08
1553972_a_at (CBS)	CBS	875	cystathionine-beta-synthase	-4.1692	0	0
229549_at (---)	---	---	---	-4.16628	0	1.24e-07
239973_at (---)	---	---	---	-4.16047	5e-08	8.36e-07
238029_s_at (SLC16A14)	SLC16A14	151473	solute carrier family 16, member 14 (monocarboxylic acid transporter 14)	-4.15956	0	1e-09
236745_at (CCDC78)	CCDC78	124093	coiled-coil domain containing 78	-4.15759	0	1.3e-07
228206_at (HS3ST4)	HS3ST4	9951	heparan sulfate (glucosamine) 3-O-sulfotransferase 4	-4.15754	2.22e-06	1.9305e-05
229135_at (FASTKD2)	FASTKD2	22868	FAST kinase domains 2	-4.15747	0.00021578	0.00100194
213716_s_at (SECTM1)	SECTM1	6398	secreted and transmembrane 1	-4.15445	0	1.22e-07
216262_s_at (TGIF2)	TGIF2	60436	TGFB-induced factor homeobox 2	-4.15209	2.86e-06	2.3766e-05
232656_at (---)	---	---	---	-4.14764	0.00132224	0.00483613
235015_at (ZDHHC9)	ZDHHC9	51114	zinc finger, DHHC-type containing 9	-4.14447	3.5e-07	4.045e-06
218573_at (MAGEH1)	MAGEH1	28986	melanoma antigen family H, 1	-4.13931	1.56e-06	1.4304e-05
210108_at (CACNA1D)	CACNA1D	776	calcium channel, voltage-dependent, L type, alpha 1D subunit	-4.138	2.27e-06	1.9603e-05
212141_at (MCM4)	MCM4	4173	minichromosome maintenance complex component 4	-4.13425	0	1e-09
227805_at (METAP1D)	METAP1D	254042	methionyl aminopeptidase type 1D (mitochondrial)	-4.1321	3.89e-06	3.0984e-05
235052_at (ZNF792)	ZNF792	126375	zinc finger protein 792	-4.13021	4.7e-07	5.283e-06
202096_s_at (TSPO)	TSPO	706	translocator protein (18kDa)	-4.12725	0	0
1559450_at (---)	---	---	---	-4.12693	0.00049684	0.00207002
222038_s_at (UTP18)	UTP18	51096	UTP18, small subunit (SSU) processome component, homolog (yeast)	-4.11961	1.403e-05	9.3456e-05
205689_at (PCNXL2)	PCNXL2	80003	pecanex-like 2 (Drosophila)	-4.11935	5.87e-05	0.000321249
213897_s_at (MRPL23)	MRPL23	6150	mitochondrial ribosomal protein L23	-4.11701	0	0
207388_s_at (PTGES)	PTGES	9536	prostaglandin E synthase	-4.11664	0	3e-09
237097_at (---)	---	---	---	-4.1134	1.133e-05	7.7677e-05
243034_at (---)	---	---	---	-4.1109	8.347e-05	0.000437181
205519_at (WDR76)	WDR76	79968	WD repeat domain 76	-4.10637	2.5e-07	3.074e-06
204058_at (ME1)	ME1	4199	malic enzyme 1, NADP(+)-dependent, cytosolic	-4.10574	0	8e-09
204779_s_at (HOXB7)	HOXB7	3217	homeobox B7	-4.10357	7e-08	1.101e-06
222079_at (ERG)	ERG	2078	v-ets erythroblastosis virus E26 oncogene homolog (avian)	-4.10067	2.46e-06	2.1039e-05
204767_s_at (FEN1)	FEN1	2237	flap structure-specific endonuclease 1	-4.09966	0	4e-09
215014_at (KCND3)	KCND3	3752	potassium voltage-gated channel, Shal-related subfamily, member 3	-4.09863	0.00219006	0.00748618
205432_at (OVGP1)	OVGP1	5016	oviductal glycoprotein 1, 120kDa	-4.09306	2e-08	3.74e-07
225638_at (C1orf31)	C1orf31	388753	chromosome 1 open reading frame 31	-4.08927	0	3e-09
1557534_at (LOC339862)	LOC339862	339862	hypothetical LOC339862	-4.08702	0.00101185	0.00382832
218717_s_at (LEPREL1)	LEPREL1	55214	leprecan-like 1	-4.08439	2e-08	3.48e-07
222587_s_at (GALNT7)	GALNT7	51809	UDP-N-acetyl-alpha-D-galactosamine:polypeptide N-acetylgalactosaminyltransferase 7 (GalNAc-T7)	-4.08273	0	8e-09
218826_at (SLC35F2)	SLC35F2	54733	solute carrier family 35, member F2	-4.08107	0	0
209386_at (TM4SF1)	TM4SF1	4071	transmembrane 4 L six family member 1	-4.07852	4e-08	6.69e-07
210339_s_at (KLK2)	KLK2	3817	kallikrein-related peptidase 2	-4.07645	5e-08	8.47e-07
235083_at (LOC151009)	LOC151009	151009	hypothetical LOC151009	-4.07618	2.513e-05	0.000154745
213421_x_at (PRSS3)	PRSS3	5646	protease, serine, 3	-4.07521	0	1e-09
225078_at (EMP2)	EMP2	2013	epithelial membrane protein 2	-4.07135	0	0
228772_at (HNMT)	HNMT	3176	histamine N-methyltransferase	-4.06977	0.0130083	0.0344121
213601_at (SLIT1)	SLIT1	6585	slit homolog 1 (Drosophila)	-4.06149	4e-08	7.44e-07
239913_at (SLC10A4)	SLC10A4	201780	solute carrier family 10 (sodium/bile acid cotransporter family), member 4	-4.05167	3.072e-05	0.000184041
223605_at (SLC25A18)	SLC25A18	83733	solute carrier family 25 (mitochondrial carrier), member 18	-4.05005	3e-08	5.2e-07
210314_x_at (TNFSF13)	TNFSF13	8741	tumor necrosis factor (ligand) superfamily, member 13	-4.04791	2.4e-07	3.002e-06
215834_x_at (SCARB1)	SCARB1	949	scavenger receptor class B, member 1	-4.04105	2.05e-06	1.8085e-05
220432_s_at (CYP39A1)	CYP39A1	51302	cytochrome P450, family 39, subfamily A, polypeptide 1	-4.03777	1.51e-06	1.3912e-05
203645_s_at (CD163)	CD163	9332	CD163 molecule	-4.03764	0.0252498	0.0601277
242680_at (---)	---	---	---	-4.02815	7.224e-05	0.000385277
201188_s_at (ITPR3)	ITPR3	3710	inositol 1,4,5-triphosphate receptor, type 3	-4.02511	1e-08	2.32e-07
202458_at (PRSS23)	PRSS23	11098	protease, serine, 23	-4.01896	7e-08	1.098e-06
226839_at (NR2C2AP)	NR2C2AP	126382	nuclear receptor 2C2-associated protein	-4.01822	0	4.7e-08
208885_at (LCP1)	LCP1	3936	lymphocyte cytosolic protein 1 (L-plastin)	-4.01526	0	1e-09
217257_at (SH3BP2)	SH3BP2	6452	SH3-domain binding protein 2	-4.01213	8.645e-05	0.00045017
221489_s_at (SPRY4)	SPRY4	81848	sprouty homolog 4 (Drosophila)	-4.01188	2.2e-07	2.82e-06
225516_at (SLC7A2)	SLC7A2	6542	solute carrier family 7 (cationic amino acid transporter, y+ system), member 2	-4.01072	1e-07	1.506e-06
229242_at (---)	---	---	---	-4.00835	0	6e-09
206107_at (RGS11)	RGS11	8786	regulator of G-protein signaling 11	-4.00205	0.00099767	0.00377962
226727_at (CISD3)	CISD3	284106	CDGSH iron sulfur domain 3	-3.99761	0	2e-09
203924_at (GSTA1)	GSTA1	2938	glutathione S-transferase alpha 1	-3.99616	0.00310497	0.0101183
202498_s_at (SLC2A3)	SLC2A3	6515	solute carrier family 2 (facilitated glucose transporter), member 3	-3.99366	0.00113147	0.00422188
228890_at (ATOH8)	ATOH8	84913	atonal homolog 8 (Drosophila)	-3.99088	7.54e-06	5.4422e-05
205996_s_at (AK2)	AK2	204	adenylate kinase 2	-3.98717	0	3e-09
218313_s_at (GALNT7)	GALNT7	51809	UDP-N-acetyl-alpha-D-galactosamine:polypeptide N-acetylgalactosaminyltransferase 7 (GalNAc-T7)	-3.98519	0	1e-09
1570145_at (UCHL5)	UCHL5	51377	ubiquitin carboxyl-terminal hydrolase L5	-3.98299	0.00073871	0.00290986
219230_at (TMEM100)	TMEM100	55273	transmembrane protein 100	-3.9788	2.55e-06	2.1671e-05
205394_at (CHEK1)	CHEK1	1111	CHK1 checkpoint homolog (S. pombe)	-3.97762	0	1.3e-08
207267_s_at (DSCR6)	DSCR6	53820	Down syndrome critical region gene 6	-3.97762	0	1.2e-08
213170_at (GPX7)	GPX7	2882	glutathione peroxidase 7	-3.97449	3.408e-05	0.000200858
206103_at (RAC3)	RAC3	5881	ras-related C3 botulinum toxin substrate 3 (rho family, small GTP binding protein Rac3)	-3.97301	0	3e-09
203650_at (PROCR)	PROCR	10544	protein C receptor, endothelial	-3.97263	0	1.1e-08
1555784_s_at (IRAK1)	IRAK1	3654	interleukin-1 receptor-associated kinase 1	-3.96689	2e-08	4.22e-07
228487_s_at (---)	---	---	---	-3.96523	0	3.5e-08
224632_at (GPATCH4)	GPATCH4	54865	G patch domain containing 4	-3.95694	0	2.2e-08
218513_at (C4orf43)	C4orf43	55319	chromosome 4 open reading frame 43	-3.95642	3.33e-06	2.7164e-05
1557411_s_at (SLC25A43)	SLC25A43	203427	solute carrier family 25, member 43	-3.95512	2e-08	3.87e-07
226974_at (NEDD4L)	NEDD4L	23327	neural precursor cell expressed, developmentally down-regulated 4-like	-3.95383	0	1e-09
205162_at (ERCC8)	ERCC8	1161	excision repair cross-complementing rodent repair deficiency, complementation group 8	-3.95331	0	3e-08
209499_x_at (TNFSF12-TNFSF13 /// TNFSF13)	TNFSF12-TNFSF13 /// TNFSF13	407977 /// 8741	TNFSF12-TNFSF13 readthrough /// tumor necrosis factor (ligand) superfamily, member 13	-3.95097	0	8.8e-08
235629_at (---)	---	---	---	-3.95076	0.0181693	0.0456863
218145_at (TRIB3)	TRIB3	57761	tribbles homolog 3 (Drosophila)	-3.95	0	0
223306_at (EBPL)	EBPL	84650	emopamil binding protein-like	-3.94859	0	0
212063_at (CD44)	CD44	960	CD44 molecule (Indian blood group)	-3.94832	0	6.5e-08
229053_at (SYT17)	SYT17	51760	synaptotagmin XVII	-3.94578	1.98e-06	1.7518e-05
201013_s_at (PAICS)	PAICS	10606	phosphoribosylaminoimidazole carboxylase, phosphoribosylaminoimidazole succinocarboxamide synthetase	-3.94154	0	0
203021_at (SLPI)	SLPI	6590	secretory leukocyte peptidase inhibitor	-3.94074	0	4e-09
242434_at (---)	---	---	---	-3.93826	1e-07	1.401e-06
218886_at (PAK1IP1)	PAK1IP1	55003	PAK1 interacting protein 1	-3.93685	3e-08	5.88e-07
214021_x_at (ITGB5)	ITGB5	3693	Integrin, beta 5	-3.93633	0.0373417	0.0834044
239680_at (WDR76)	WDR76	79968	WD repeat domain 76	-3.93558	2.17e-06	1.8918e-05
201555_at (MCM3)	MCM3	4172	minichromosome maintenance complex component 3	-3.93548	0	2.9e-08
209696_at (FBP1)	FBP1	2203	fructose-1,6-bisphosphatase 1	-3.9261	0	0
236103_at (---)	---	---	---	-3.91761	0.00261542	0.00873004
224027_at (CCL28)	CCL28	56477	chemokine (C-C motif) ligand 28	-3.9142	4.14e-06	3.2659e-05
218553_s_at (KCTD15)	KCTD15	79047	potassium channel tetramerisation domain containing 15	-3.91211	2.911e-05	0.000175725
203219_s_at (APRT)	APRT	353	adenine phosphoribosyltransferase	-3.91174	0	0
229236_s_at (SFXN4)	SFXN4	119559	sideroflexin 4	-3.90692	0	4e-09
205771_s_at (AKAP7)	AKAP7	9465	A kinase (PRKA) anchor protein 7	-3.89767	1.56e-06	1.4261e-05
225167_at (FRMD4A)	FRMD4A	55691	FERM domain containing 4A	-3.89762	0.00121332	0.00448564
202431_s_at (MYC)	MYC	4609	v-myc myelocytomatosis viral oncogene homolog (avian)	-3.89684	0	0
1557998_at (NAALADL2)	NAALADL2	254827	N-acetylated alpha-linked acidic dipeptidase-like 2	-3.89461	0.0412032	0.0904333
220318_at (EPN3)	EPN3	55040	epsin 3	-3.88833	1e-06	9.773e-06
1555500_s_at (SLC2A4RG)	SLC2A4RG	56731	SLC2A4 regulator	-3.87599	0	2e-09
203692_s_at (E2F3)	E2F3	1871	E2F transcription factor 3	-3.85821	0	2.3e-08
204949_at (ICAM3)	ICAM3	3385	intercellular adhesion molecule 3	-3.85384	0	4.7e-08
209776_s_at (SLC19A1)	SLC19A1	6573	solute carrier family 19 (folate transporter), member 1	-3.85371	0	2.9e-08
219178_at (QTRTD1)	QTRTD1	79691	queuine tRNA-ribosyltransferase domain containing 1	-3.85193	0	8.3e-08
205822_s_at (HMGCS1)	HMGCS1	3157	3-hydroxy-3-methylglutaryl-CoA synthase 1 (soluble)	-3.84935	2.4e-07	2.938e-06
218857_s_at (ASRGL1)	ASRGL1	80150	asparaginase like 1	-3.8479	0	1e-09
219259_at (SEMA4A)	SEMA4A	64218	sema domain, immunoglobulin domain (Ig), transmembrane domain (TM) and short cytoplasmic domain, (semaphorin) 4A	-3.84764	1.4e-07	1.946e-06
223038_s_at (FAM60A)	FAM60A	58516	family with sequence similarity 60, member A	-3.84741	0	2e-09
209500_x_at (TNFSF12-TNFSF13 /// TNFSF13)	TNFSF12-TNFSF13 /// TNFSF13	407977 /// 8741	TNFSF12-TNFSF13 readthrough /// tumor necrosis factor (ligand) superfamily, member 13	-3.84676	3.89e-06	3.101e-05
1560031_at (FRMD4A)	FRMD4A	55691	FERM domain containing 4A	-3.8436	0.00382375	0.0120995
212558_at (SPRY1)	SPRY1	10252	sprouty homolog 1, antagonist of FGF signaling (Drosophila)	-3.83495	9e-08	1.333e-06
220169_at (TMEM156)	TMEM156	80008	transmembrane protein 156	-3.83428	0.00072747	0.00287096
205700_at (HSD17B6)	HSD17B6	8630	hydroxysteroid (17-beta) dehydrogenase 6 homolog (mouse)	-3.83025	1.1e-07	1.609e-06
228716_at (THRB)	THRB	7068	thyroid hormone receptor, beta (erythroblastic leukemia viral (v-erb-a) oncogene homolog 2, avian)	-3.82836	0	2e-09
225079_at (EMP2)	EMP2	2013	epithelial membrane protein 2	-3.82779	0	1e-08
240189_at (ACOXL)	ACOXL	55289	acyl-CoA oxidase-like	-3.82683	0.00371173	0.0117899
235551_at (WDR4)	WDR4	10785	WD repeat domain 4	-3.82453	8e-08	1.22e-06
225237_s_at (MSI2)	MSI2	124540	musashi homolog 2 (Drosophila)	-3.8168	0	3e-08
206254_at (EGF)	EGF	1950	epidermal growth factor	-3.81237	0.00890417	0.0249097
210174_at (NR5A2)	NR5A2	2494	nuclear receptor subfamily 5, group A, member 2	-3.81138	7.06e-06	5.1471e-05
212922_s_at (SMYD2)	SMYD2	56950	SET and MYND domain containing 2	-3.80168	0	4e-08
201516_at (SRM)	SRM	6723	spermidine synthase	-3.79977	0	0
241466_at (---)	---	---	---	-3.79963	6e-08	9.67e-07
57588_at (SLC24A3)	SLC24A3	57419	solute carrier family 24 (sodium/potassium/calcium exchanger), member 3	-3.79692	2.292e-05	0.000143177
223220_s_at (PARP9)	PARP9	83666	poly (ADP-ribose) polymerase family, member 9	-3.79512	0	1e-09
221234_s_at (BACH2)	BACH2	60468	BTB and CNC homology 1, basic leucine zipper transcription factor 2	-3.79334	0.00020001	0.000936439
205264_at (CD3EAP)	CD3EAP	10849	CD3e molecule, epsilon associated protein	-3.79228	0	7e-09
229822_at (---)	---	---	---	-3.79055	5e-08	8.3e-07
226279_at (PRSS23)	PRSS23	11098	protease, serine, 23	-3.78711	0	2e-09
203023_at (NOP16)	NOP16	51491	NOP16 nucleolar protein homolog (yeast)	-3.78417	1e-08	2.46e-07
219256_s_at (SH3TC1)	SH3TC1	54436	SH3 domain and tetratricopeptide repeats 1	-3.78053	0	1.2e-08
240919_at (---)	---	---	---	-3.77791	0.0015035	0.0054071
219143_s_at (RPP25)	RPP25	54913	ribonuclease P/MRP 25kDa subunit	-3.77462	1e-08	2.76e-07
210738_s_at (SLC4A4)	SLC4A4	8671	solute carrier family 4, sodium bicarbonate cotransporter, member 4	-3.77422	0.00010974	0.00055352
203823_at (RGS3)	RGS3	5998	regulator of G-protein signaling 3	-3.77277	5e-08	7.61e-07
226377_at (---)	---	---	---	-3.77075	1.93e-06	1.7135e-05
227314_at (ITGA2)	ITGA2	3673	integrin, alpha 2 (CD49B, alpha 2 subunit of VLA-2 receptor)	-3.76163	2.37e-06	2.0374e-05
241937_s_at (WDR4)	WDR4	10785	WD repeat domain 4	-3.75905	0	1e-09
229002_at (FAM69B)	FAM69B	138311	family with sequence similarity 69, member B	-3.75595	0	1.2e-08
216484_x_at (HDGF)	HDGF	3068	Hepatoma-derived growth factor	-3.75481	0	1e-09
218400_at (OAS3)	OAS3	4940	2'-5'-oligoadenylate synthetase 3, 100kDa	-3.7539	0	3e-08
223172_s_at (MTFP1)	MTFP1	51537	mitochondrial fission process 1	-3.75068	0	9e-09
222764_at (ASRGL1)	ASRGL1	80150	asparaginase like 1	-3.74694	0	0
227188_at (C21orf63)	C21orf63	59271	chromosome 21 open reading frame 63	-3.74573	7.9e-07	8.054e-06
218264_at (BCCIP)	BCCIP	56647	BRCA2 and CDKN1A interacting protein	-3.73695	1.24e-06	1.1749e-05
204768_s_at (FEN1)	FEN1	2237	flap structure-specific endonuclease 1	-3.73589	0	0
236167_at (---)	---	---	---	-3.73224	6.84e-05	0.00036706
214161_at (OSGIN2)	OSGIN2	734	Oxidative stress induced growth inhibitor family member 2	-3.72427	0.00578795	0.0172334
219215_s_at (SLC39A4)	SLC39A4	55630	solute carrier family 39 (zinc transporter), member 4	-3.72107	0	0
206929_s_at (NFIC)	NFIC	4782	nuclear factor I/C (CCAAT-binding transcription factor)	-3.7209	0	9e-09
244098_at (---)	---	---	---	-3.72084	0.0433114	0.0942143
236068_s_at (C3orf14)	C3orf14	57415	chromosome 3 open reading frame 14	-3.71121	0.00074274	0.00292344
236200_at (FAF1)	FAF1	11124	Fas (TNFRSF6) associated factor 1	-3.71017	4.64e-06	3.5994e-05
213134_x_at (BTG3)	BTG3	10950	BTG family, member 3	-3.70793	0	2e-09
212551_at (CAP2)	CAP2	10486	CAP, adenylate cyclase-associated protein, 2 (yeast)	-3.70293	3.4e-07	3.964e-06
241507_x_at (---)	---	---	---	-3.70275	0.00477043	0.0146144
204033_at (TRIP13)	TRIP13	9319	thyroid hormone receptor interactor 13	-3.70173	0	0
1565162_s_at (MGST1)	MGST1	4257	microsomal glutathione S-transferase 1	-3.69344	0	2e-09
232737_s_at (ENPP3)	ENPP3	5169	ectonucleotide pyrophosphatase/phosphodiesterase 3	-3.69254	0.0145915	0.0379179
203932_at (HLA-DMB)	HLA-DMB	3109	major histocompatibility complex, class II, DM beta	-3.6916	1e-08	1.97e-07
1555250_a_at (CPEB3)	CPEB3	22849	cytoplasmic polyadenylation element binding protein 3	-3.69024	5.646e-05	0.000310569
50314_i_at (C20orf27)	C20orf27	54976	chromosome 20 open reading frame 27	-3.69004	0	2e-09
227936_at (TMEM68)	TMEM68	137695	transmembrane protein 68	-3.68489	0	6e-09
207328_at (ALOX15)	ALOX15	246	arachidonate 15-lipoxygenase	-3.68012	5.55e-06	4.1926e-05
207006_s_at (CCDC106)	CCDC106	29903	coiled-coil domain containing 106	-3.67924	7e-08	1.077e-06
222490_at (POLR3E)	POLR3E	55718	polymerase (RNA) III (DNA directed) polypeptide E (80kD)	-3.67611	0	5e-09
226793_at (NCRNA00294)	NCRNA00294	283267	non-protein coding RNA 294	-3.6736	1e-08	1.79e-07
209646_x_at (ALDH1B1)	ALDH1B1	219	aldehyde dehydrogenase 1 family, member B1	-3.67043	5.11e-06	3.9107e-05
214329_x_at (TNFSF10)	TNFSF10	8743	tumor necrosis factor (ligand) superfamily, member 10	-3.66837	1.81e-06	1.6273e-05
210367_s_at (PTGES)	PTGES	9536	prostaglandin E synthase	-3.66676	7.64e-06	5.5088e-05
204975_at (EMP2)	EMP2	2013	epithelial membrane protein 2	-3.66467	0	3e-09
233970_s_at (TRMT6)	TRMT6	51605	tRNA methyltransferase 6 homolog (S. cerevisiae)	-3.66449	0	1e-09
225240_s_at (MSI2)	MSI2	124540	musashi homolog 2 (Drosophila)	-3.66169	0	1e-09
204603_at (EXO1)	EXO1	9156	exonuclease 1	-3.65945	0	1.1e-08
227829_at (GYLTL1B)	GYLTL1B	120071	glycosyltransferase-like 1B	-3.6552	9.4e-07	9.311e-06
242097_at (---)	---	---	---	-3.65428	0.00040833	0.00174552
228400_at (SHROOM3)	SHROOM3	57619	shroom family member 3	-3.6519	0	7.4e-08
203196_at (ABCC4)	ABCC4	10257	ATP-binding cassette, sub-family C (CFTR/MRP), member 4	-3.65182	0	4e-09
226064_s_at (DGAT2)	DGAT2	84649	diacylglycerol O-acyltransferase 2	-3.64897	0	1.5e-08
205676_at (CYP27B1)	CYP27B1	1594	cytochrome P450, family 27, subfamily B, polypeptide 1	-3.64762	1.5e-07	2.067e-06
202330_s_at (UNG)	UNG	7374	uracil-DNA glycosylase	-3.64388	0	2e-09
201063_at (RCN1)	RCN1	5954	reticulocalbin 1, EF-hand calcium binding domain	-3.63779	0	1e-09
214913_at (ADAMTS3)	ADAMTS3	9508	ADAM metallopeptidase with thrombospondin type 1 motif, 3	-3.63442	7e-08	1.116e-06
239578_at (---)	---	---	---	-3.63369	5e-08	8.15e-07
1557487_at (---)	---	---	---	-3.62968	0	1.1e-08
233744_at (---)	---	---	---	-3.62937	0.0248969	0.0594505
213974_at (ADAMTSL3)	ADAMTSL3	57188	ADAMTS-like 3	-3.62786	6e-08	9.56e-07
232442_at (BCAR1)	BCAR1	9564	breast cancer anti-estrogen resistance 1	-3.62173	0.00197342	0.00684623
202793_at (LPCAT3)	LPCAT3	10162	lysophosphatidylcholine acyltransferase 3	-3.6217	0	1e-08
219995_s_at (ZNF750)	ZNF750	79755	zinc finger protein 750	-3.62101	0.0434849	0.0945358
214717_at (PK155)	PK155	150967	hypothetical protein DKFZp434H1419	-3.62095	2.118e-05	0.000133782
223293_at (WDR24)	WDR24	84219	WD repeat domain 24	-3.61563	0	5.8e-08
237400_at (ATP5S)	ATP5S	27109	ATP synthase, H+ transporting, mitochondrial F0 complex, subunit s (factor B)	-3.61297	0	7e-09
1555736_a_at (AGTRAP)	AGTRAP	57085	angiotensin II receptor-associated protein	-3.60815	0	0
209990_s_at (GABBR2)	GABBR2	9568	gamma-aminobutyric acid (GABA) B receptor, 2	-3.60565	0.00261791	0.00873728
218872_at (TESC)	TESC	54997	tescalcin	-3.60535	1.202e-05	8.1794e-05
233066_at (---)	---	---	---	-3.6036	0.00051261	0.00212694
211685_s_at (NCALD)	NCALD	83988	neurocalcin delta	-3.60301	1.6e-07	2.092e-06
215228_at (NHLH2)	NHLH2	4808	nescient helix loop helix 2	-3.59721	0	1.04e-07
234351_x_at (TRPS1)	TRPS1	7227	trichorhinophalangeal syndrome I	-3.59707	0.00187021	0.00654006
214794_at (PA2G4)	PA2G4	5036	proliferation-associated 2G4, 38kDa	-3.59176	0	0
212816_s_at (CBS)	CBS	875	cystathionine-beta-synthase	-3.58998	3e-08	5.72e-07
210036_s_at (KCNH2)	KCNH2	3757	potassium voltage-gated channel, subfamily H (eag-related), member 2	-3.58845	1e-08	2e-07
203434_s_at (MME)	MME	4311	membrane metallo-endopeptidase	-3.58728	4.7e-07	5.267e-06
214992_s_at (DNASE2)	DNASE2	1777	deoxyribonuclease II, lysosomal	-3.58604	0	4.4e-08
209956_s_at (CAMK2B)	CAMK2B	816	calcium/calmodulin-dependent protein kinase II beta	-3.58239	0	3e-09
218590_at (C10orf2)	C10orf2	56652	chromosome 10 open reading frame 2	-3.58144	3e-08	5.25e-07
226284_at (ZBTB2)	ZBTB2	57621	zinc finger and BTB domain containing 2	-3.57983	0	0
211862_x_at (CFLAR)	CFLAR	8837	CASP8 and FADD-like apoptosis regulator	-3.57933	0	1e-08
211416_x_at (GGTLC1)	GGTLC1	92086	gamma-glutamyltransferase light chain 1	-3.5781	0	3.2e-08
205724_at (PKP1)	PKP1	5317	plakophilin 1 (ectodermal dysplasia/skin fragility syndrome)	-3.57549	2.38e-06	2.0441e-05
211317_s_at (CFLAR)	CFLAR	8837	CASP8 and FADD-like apoptosis regulator	-3.57523	0	5.1e-08
240304_s_at (TMC5)	TMC5	79838	transmembrane channel-like 5	-3.57422	4e-07	4.578e-06
1555579_s_at (PTPRM)	PTPRM	5797	protein tyrosine phosphatase, receptor type, M	-3.57288	0	2.5e-08
235203_at (---)	---	---	---	-3.57246	0	2e-09
201505_at (LAMB1)	LAMB1	3912	laminin, beta 1	-3.57066	1.9e-07	2.499e-06
224451_x_at (ARHGAP9)	ARHGAP9	64333	Rho GTPase activating protein 9	-3.56959	6.004e-05	0.000327366
210564_x_at (CFLAR)	CFLAR	8837	CASP8 and FADD-like apoptosis regulator	-3.56762	2.6e-07	3.202e-06
1554789_a_at (PDE8B)	PDE8B	8622	phosphodiesterase 8B	-3.56232	0.00176341	0.00621045
239196_at (ANKRD22)	ANKRD22	118932	ankyrin repeat domain 22	-3.56215	1.273e-05	8.5994e-05
220357_s_at (SGK2)	SGK2	10110	serum/glucocorticoid regulated kinase 2	-3.56185	0	2.1e-08
219177_at (BRIX1)	BRIX1	55299	BRX1, biogenesis of ribosomes, homolog (S. cerevisiae)	-3.55884	1e-08	2.88e-07
225816_at (PHF17)	PHF17	79960	PHD finger protein 17	-3.55846	1e-08	2.55e-07
210563_x_at (CFLAR)	CFLAR	8837	CASP8 and FADD-like apoptosis regulator	-3.55835	0	2e-09
219580_s_at (TMC5)	TMC5	79838	transmembrane channel-like 5	-3.55703	0	3e-09
1553991_s_at (VSIG10)	VSIG10	54621	V-set and immunoglobulin domain containing 10	-3.55692	2.7e-07	3.307e-06
221696_s_at (STYK1)	STYK1	55359	serine/threonine/tyrosine kinase 1	-3.55434	0	2e-08
211651_s_at (LAMB1)	LAMB1	3912	laminin, beta 1	-3.55184	1.16e-06	1.1127e-05
235427_at (---)	---	---	---	-3.55173	2.148e-05	0.000135451
235958_at (PLA2G4F)	PLA2G4F	255189	phospholipase A2, group IVF	-3.54989	0.00148021	0.00533386
204916_at (RAMP1)	RAMP1	10267	receptor (G protein-coupled) activity modifying protein 1	-3.54874	0	1.9e-08
206102_at (GINS1)	GINS1	9837	GINS complex subunit 1 (Psf1 homolog)	-3.54751	0	0
231094_s_at (MTHFD1L)	MTHFD1L	25902	methylenetetrahydrofolate dehydrogenase (NADP+ dependent) 1-like	-3.54576	4.17e-05	0.000238467
221428_s_at (TBL1XR1)	TBL1XR1	79718	transducin (beta)-like 1 X-linked receptor 1	-3.54198	0	8e-09
237172_at (---)	---	---	---	-3.5401	6e-08	9.97e-07
203192_at (ABCB6)	ABCB6	10058	ATP-binding cassette, sub-family B (MDR/TAP), member 6	-3.53798	0	4e-09
229685_at (LOC100134937)	LOC100134937	100134937	hypothetical LOC100134937	-3.53403	1.3e-07	1.811e-06
1566033_at (---)	---	---	---	-3.53348	0.00818936	0.0231865
239885_at (---)	---	---	---	-3.53144	0.00403527	0.012674
211810_s_at (GALC)	GALC	2581	galactosylceramidase	-3.52585	6e-08	9.36e-07
229759_s_at (VEPH1)	VEPH1	79674	ventricular zone expressed PH domain homolog 1 (zebrafish)	-3.52545	1.091e-05	7.508e-05
220225_at (IRX4)	IRX4	50805	iroquois homeobox 4	-3.5254	4.07e-06	3.2178e-05
200896_x_at (HDGF)	HDGF	3068	hepatoma-derived growth factor	-3.51742	0	0
204027_s_at (METTL1)	METTL1	4234	methyltransferase like 1	-3.51631	0	7.5e-08
238444_at (ZNF618)	ZNF618	114991	zinc finger protein 618	-3.5126	1e-08	1.48e-07
212193_s_at (LARP1)	LARP1	23367	La ribonucleoprotein domain family, member 1	-3.50168	0	2e-09
205174_s_at (QPCT)	QPCT	25797	glutaminyl-peptide cyclotransferase	-3.49695	2e-07	2.538e-06
211725_s_at (BID)	BID	637	BH3 interacting domain death agonist	-3.49383	0	9e-09
229715_at (---)	---	---	---	-3.48936	8e-08	1.216e-06
238670_at (RAD18)	RAD18	56852	RAD18 homolog (S. cerevisiae)	-3.48596	0	8e-08
212203_x_at (IFITM3)	IFITM3	10410	interferon induced transmembrane protein 3 (1-8U)	-3.48299	0	2.8e-08
209777_s_at (SLC19A1)	SLC19A1	6573	solute carrier family 19 (folate transporter), member 1	-3.48153	3.5e-07	4.127e-06
50221_at (TFEB)	TFEB	7942	transcription factor EB	-3.47852	3.5e-07	4.071e-06
206509_at (PIP)	PIP	5304	prolactin-induced protein	-3.47742	1.3e-07	1.849e-06
242420_at (---)	---	---	---	-3.47638	0.00055165	0.00226266
224578_at (RCC2)	RCC2	55920	regulator of chromosome condensation 2	-3.47577	0	0
243023_at (---)	---	---	---	-3.47242	1.4e-07	1.899e-06
220095_at (CNTLN)	CNTLN	54875	centlein, centrosomal protein	-3.471	0.0229251	0.0555304
230656_s_at (CIRH1A)	CIRH1A	84916	cirrhosis, autosomal recessive 1A (cirhin)	-3.4673	0	1e-09
1557353_at (---)	---	---	---	-3.46485	3.3e-07	3.852e-06
242677_at (---)	---	---	---	-3.46468	5.43e-06	4.1163e-05
224882_at (ACSS1)	ACSS1	84532	acyl-CoA synthetase short-chain family member 1	-3.46249	8.3e-07	8.368e-06
204078_at (LEPREL4)	LEPREL4	10609	leprecan-like 4	-3.4609	3e-08	5.9e-07
225973_at (TAP2)	TAP2	6891	transporter 2, ATP-binding cassette, sub-family B (MDR/TAP)	-3.46081	0	1e-09
221437_s_at (MRPS15)	MRPS15	64960	mitochondrial ribosomal protein S15	-3.45854	0	9.3e-08
235145_at (ZBTB7B)	ZBTB7B	51043	zinc finger and BTB domain containing 7B	-3.45697	3.4e-07	4.019e-06
1554882_at (ERCC8)	ERCC8	1161	excision repair cross-complementing rodent repair deficiency, complementation group 8	-3.45596	0.00172593	0.00609595
202161_at (PKN1)	PKN1	5585	protein kinase N1	-3.45569	0	1.2e-08
200879_s_at (EPAS1)	EPAS1	2034	endothelial PAS domain protein 1	-3.452	0.00052721	0.00217883
244179_x_at (GGT2)	GGT2	728441	gamma-glutamyltransferase 2	-3.45198	0.0033018	0.0106625
225699_at (C7orf40)	C7orf40	285958	chromosome 7 open reading frame 40	-3.4479	0	0
235372_at (FCRLA)	FCRLA	84824	Fc receptor-like A	-3.44295	0.00057171	0.00233167
216323_x_at (TUBA3D)	TUBA3D	113457	tubulin, alpha 3d	-3.44236	4e-08	6.62e-07
203704_s_at (RREB1)	RREB1	6239	ras responsive element binding protein 1	-3.44207	0	0
213484_at (---)	---	---	---	-3.43613	3.822e-05	0.00022166
206915_at (NKX2-2)	NKX2-2	4821	NK2 homeobox 2	-3.43585	0.00199345	0.0069039
223112_s_at (NDUFB10)	NDUFB10	4716	NADH dehydrogenase (ubiquinone) 1 beta subcomplex, 10, 22kDa	-3.43056	0	0
1552736_a_at (NETO1)	NETO1	81832	neuropilin (NRP) and tolloid (TLL)-like 1	-3.42749	0	1e-09
205708_s_at (TRPM2)	TRPM2	7226	transient receptor potential cation channel, subfamily M, member 2	-3.42028	0	3e-09
218105_s_at (MRPL4)	MRPL4	51073	mitochondrial ribosomal protein L4	-3.41882	0	1e-09
238704_at (---)	---	---	---	-3.41769	0	1e-09
222824_at (NUDT5)	NUDT5	11164	nudix (nucleoside diphosphate linked moiety X)-type motif 5	-3.41511	0	0
48031_r_at (C5orf4)	C5orf4	10826	chromosome 5 open reading frame 4	-3.41104	1.47e-06	1.3608e-05
202182_at (KAT2A)	KAT2A	2648	K(lysine) acetyltransferase 2A	-3.41005	3.48e-06	2.8185e-05
230374_at (PPP1R14B)	PPP1R14B	26472	protein phosphatase 1, regulatory (inhibitor) subunit 14B	-3.4093	1.154e-05	7.8835e-05
1554541_a_at (GPRIN2)	GPRIN2	9721	G protein regulated inducer of neurite outgrowth 2	-3.40742	5.05e-06	3.8704e-05
209354_at (TNFRSF14)	TNFRSF14	8764	tumor necrosis factor receptor superfamily, member 14 (herpesvirus entry mediator)	-3.40678	3.2e-07	3.808e-06
203612_at (BYSL)	BYSL	705	bystin-like	-3.40602	0	1e-09
243924_at (LOC100127980)	LOC100127980	100127980	hypothetical protein LOC100127980	-3.40457	0	0
226485_at (VSIG10)	VSIG10	54621	V-set and immunoglobulin domain containing 10	-3.40417	0	6.1e-08
227103_s_at (ECE2)	ECE2	9718	endothelin converting enzyme 2	-3.40364	0	2.4e-08
213832_at (KCND3)	KCND3	3752	potassium voltage-gated channel, Shal-related subfamily, member 3	-3.40135	4.452e-05	0.000252448
209939_x_at (CFLAR)	CFLAR	8837	CASP8 and FADD-like apoptosis regulator	-3.40014	0	1e-08
222279_at (LOC285830)	LOC285830	285830	hypothetical LOC285830	-3.39978	1.37e-06	1.2879e-05
232679_at (---)	---	---	---	-3.39865	8.94e-06	6.3227e-05
209488_s_at (RBPMS)	RBPMS	11030	RNA binding protein with multiple splicing	-3.39833	3.59e-06	2.8954e-05
224982_at (AKT1S1)	AKT1S1	84335	AKT1 substrate 1 (proline-rich)	-3.3968	1.41e-06	1.316e-05
225866_at (RPF2)	RPF2	84154	ribosome production factor 2 homolog (S. cerevisiae)	-3.38792	0	2e-09
202580_x_at (FOXM1)	FOXM1	2305	forkhead box M1	-3.38499	0	0
232755_at (UBE2G2)	UBE2G2	7327	ubiquitin-conjugating enzyme E2G 2 (UBC7 homolog, yeast)	-3.38029	0.00079051	0.003087
228131_at (ERCC1)	ERCC1	2067	excision repair cross-complementing rodent repair deficiency, complementation group 1 (includes overlapping antisense sequence)	-3.3765	0	9e-09
225228_at (DRAM2)	DRAM2	128338	DNA-damage regulated autophagy modulator 2	-3.37249	0	2e-09
206261_at (ZNF239)	ZNF239	8187	zinc finger protein 239	-3.37218	2.4e-07	2.999e-06
227001_at (NIPAL2)	NIPAL2	79815	NIPA-like domain containing 2	-3.36975	3.6e-07	4.147e-06
227396_at (PTPRJ)	PTPRJ	5795	protein tyrosine phosphatase, receptor type, J	-3.36734	1.5e-07	2e-06
238862_at (MFSD4)	MFSD4	148808	major facilitator superfamily domain containing 4	-3.3651	3.514e-05	0.000206191
204513_s_at (ELMO1)	ELMO1	9844	engulfment and cell motility 1	-3.36283	5.473e-05	0.000301918
37512_at (HSD17B6)	HSD17B6	8630	hydroxysteroid (17-beta) dehydrogenase 6 homolog (mouse)	-3.36209	9.1e-07	9.026e-06
218732_at (PTRH2)	PTRH2	51651	peptidyl-tRNA hydrolase 2	-3.36119	0	0
219938_s_at (PSTPIP2)	PSTPIP2	9050	proline-serine-threonine phosphatase interacting protein 2	-3.35959	5.746e-05	0.000315325
1555421_at (AP1S3)	AP1S3	130340	adaptor-related protein complex 1, sigma 3 subunit	-3.35862	0.00087443	0.00336616
226459_at (PIK3AP1)	PIK3AP1	118788	phosphoinositide-3-kinase adaptor protein 1	-3.35841	4e-08	7.38e-07
206667_s_at (SCAMP1)	SCAMP1	9522	secretory carrier membrane protein 1	-3.35836	1e-08	1.45e-07
1565830_at (---)	---	---	---	-3.3529	2.214e-05	0.000138995
236044_at (PPAPDC1A)	PPAPDC1A	196051	phosphatidic acid phosphatase type 2 domain containing 1A	-3.35289	1.7e-07	2.205e-06
223874_at (ACTR3C)	ACTR3C	653857	ARP3 actin-related protein 3 homolog C (yeast)	-3.34858	2.62e-06	2.2129e-05
203276_at (LMNB1)	LMNB1	4001	lamin B1	-3.34805	0	6.7e-08
212873_at (HMHA1)	HMHA1	23526	histocompatibility (minor) HA-1	-3.34699	0	0
207020_at (HSF2BP)	HSF2BP	11077	heat shock transcription factor 2 binding protein	-3.34661	1e-08	1.58e-07
224824_at (FAM36A)	FAM36A	116228	family with sequence similarity 36, member A	-3.3464	0	5e-09
209122_at (PLIN2)	PLIN2	123	perilipin 2	-3.34609	0	1.31e-07
208829_at (TAPBP)	TAPBP	6892	TAP binding protein (tapasin)	-3.34421	0	3e-09
1552256_a_at (SCARB1)	SCARB1	949	scavenger receptor class B, member 1	-3.34334	1e-08	1.44e-07
210379_s_at (TLK1)	TLK1	9874	tousled-like kinase 1	-3.34258	2.443e-05	0.000151228
236031_x_at (FREM1)	FREM1	158326	FRAS1 related extracellular matrix 1	-3.34062	0.00055177	0.002263
210732_s_at (LGALS8)	LGALS8	3964	lectin, galactoside-binding, soluble, 8	-3.33463	0	0
208454_s_at (PGCP)	PGCP	10404	plasma glutamate carboxypeptidase	-3.3343	8.98e-06	6.3415e-05
218156_s_at (TSR1)	TSR1	55720	TSR1, 20S rRNA accumulation, homolog (S. cerevisiae)	-3.33225	0	2e-08
223743_s_at (MRPL4)	MRPL4	51073	mitochondrial ribosomal protein L4	-3.33169	0	3.6e-08
1553977_a_at (CYP39A1)	CYP39A1	51302	cytochrome P450, family 39, subfamily A, polypeptide 1	-3.32909	1.253e-05	8.4839e-05
1568854_at (NCRNA00240)	NCRNA00240	100133205	non-protein coding RNA 240	-3.32846	7.019e-05	0.000375462
207469_s_at (PIR)	PIR	8544	pirin (iron-binding nuclear protein)	-3.32828	0	0
202237_at (NNMT)	NNMT	4837	nicotinamide N-methyltransferase	-3.32543	1.368e-05	9.1547e-05
219278_at (MAP3K6)	MAP3K6	9064	mitogen-activated protein kinase kinase kinase 6	-3.32534	0	2.9e-08
205053_at (PRIM1)	PRIM1	5557	primase, DNA, polypeptide 1 (49kDa)	-3.32325	0	0
204146_at (RAD51AP1)	RAD51AP1	10635	RAD51 associated protein 1	-3.32283	0	4e-09
243369_at (---)	---	---	---	-3.32097	0.00017915	0.000850935
229595_at (CHCHD4)	CHCHD4	131474	coiled-coil-helix-coiled-coil-helix domain containing 4	-3.3199	0	1.8e-08
218958_at (C19orf60)	C19orf60	55049	chromosome 19 open reading frame 60	-3.31978	7.8e-07	7.959e-06
222500_at (PPIL1)	PPIL1	51645	peptidylprolyl isomerase (cyclophilin)-like 1	-3.31942	0	8e-08
224903_at (CIRH1A)	CIRH1A	84916	cirrhosis, autosomal recessive 1A (cirhin)	-3.3191	0	5e-09
213863_s_at (OAZ3)	OAZ3	51686	ornithine decarboxylase antizyme 3	-3.30797	2.216e-05	0.000139081
203438_at (STC2)	STC2	8614	stanniocalcin 2	-3.30686	3e-08	5.36e-07
201617_x_at (CALD1)	CALD1	800	caldesmon 1	-3.30593	0	7.2e-08
1558706_a_at (ATOH8)	ATOH8	84913	Atonal homolog 8 (Drosophila)	-3.30558	3.307e-05	0.000196022
219118_at (FKBP11)	FKBP11	51303	FK506 binding protein 11, 19 kDa	-3.30475	0	4e-09
238805_at (C11orf52)	C11orf52	91894	chromosome 11 open reading frame 52	-3.30353	3.9e-07	4.452e-06
233746_x_at (C15orf63 /// SERF2)	C15orf63 /// SERF2	10169 /// 25764	chromosome 15 open reading frame 63 /// small EDRK-rich factor 2	-3.30124	0	1e-09
228987_at (---)	---	---	---	-3.30054	0	1.3e-08
212295_s_at (SLC7A1)	SLC7A1	6541	solute carrier family 7 (cationic amino acid transporter, y+ system), member 1	-3.29921	0	1e-09
204531_s_at (BRCA1)	BRCA1	672	breast cancer 1, early onset	-3.29903	1.2e-07	1.661e-06
228515_at (LOC90784)	LOC90784	90784	hypothetical LOC90784	-3.29583	3.628e-05	0.000211776
214164_x_at (CA12)	CA12	771	carbonic anhydrase XII	-3.29421	0	1.14e-07
201051_at (ANP32A)	ANP32A	8125	acidic (leucine-rich) nuclear phosphoprotein 32 family, member A	-3.2907	0	2e-09
218893_at (ISOC2)	ISOC2	79763	isochorismatase domain containing 2	-3.28952	1e-08	2.5e-07
225536_at (TMEM54)	TMEM54	113452	transmembrane protein 54	-3.2879	0	0
222036_s_at (MCM4)	MCM4	4173	minichromosome maintenance complex component 4	-3.28398	0	0
218309_at (CAMK2N1)	CAMK2N1	55450	calcium/calmodulin-dependent protein kinase II inhibitor 1	-3.27605	0	0
208916_at (SLC1A5)	SLC1A5	6510	solute carrier family 1 (neutral amino acid transporter), member 5	-3.27583	1e-08	1.91e-07
219258_at (TIPIN)	TIPIN	54962	TIMELESS interacting protein	-3.27313	0	2.1e-08
1563088_a_at (LOC284837)	LOC284837	284837	hypothetical LOC284837	-3.27237	0.0005652	0.00230874
231775_at (TNFRSF10A)	TNFRSF10A	8797	tumor necrosis factor receptor superfamily, member 10a	-3.27237	2e-06	1.7679e-05
239749_at (FAF1)	FAF1	11124	Fas (TNFRSF6) associated factor 1	-3.27189	1.623e-05	0.000105857
220254_at (LRP12)	LRP12	29967	low density lipoprotein receptor-related protein 12	-3.27024	0.00203128	0.00701981
201301_s_at (ANXA4)	ANXA4	307	annexin A4	-3.26903	0	2.1e-08
238885_at (KIAA1549)	KIAA1549	57670	KIAA1549	-3.26862	4.39e-06	3.4376e-05
231034_s_at (---)	---	---	---	-3.26569	3.847e-05	0.000222967
213069_at (HEG1)	HEG1	57493	HEG homolog 1 (zebrafish)	-3.26391	0	5.9e-08
201998_at (ST6GAL1)	ST6GAL1	6480	ST6 beta-galactosamide alpha-2,6-sialyltranferase 1	-3.26342	0.00027148	0.00122639
1554116_s_at (PARP11)	PARP11	57097	poly (ADP-ribose) polymerase family, member 11	-3.26189	0.0390181	0.0864459
239292_at (---)	---	---	---	-3.25995	3.44e-06	2.7928e-05
224814_at (DPP7)	DPP7	29952	dipeptidyl-peptidase 7	-3.25953	0	2e-08
224579_at (SLC38A1)	SLC38A1	81539	solute carrier family 38, member 1	-3.25922	0	0
1566257_at (---)	---	---	---	-3.25806	1.67e-06	1.5153e-05
223183_at (AGPAT3)	AGPAT3	56894	1-acylglycerol-3-phosphate O-acyltransferase 3	-3.25699	4e-08	7.37e-07
204560_at (FKBP5)	FKBP5	2289	FK506 binding protein 5	-3.25617	1e-08	1.62e-07
211116_at (SLC9A2)	SLC9A2	6549	solute carrier family 9 (sodium/hydrogen exchanger), member 2	-3.25609	1.383e-05	9.236e-05
1559067_a_at (---)	---	---	---	-3.25554	2.76e-06	2.3076e-05
211814_s_at (CCNE2)	CCNE2	9134	cyclin E2	-3.25458	0	2.5e-08
227629_at (PRLR)	PRLR	5618	prolactin receptor	-3.2519	4.395e-05	0.000249575
226145_s_at (FRAS1)	FRAS1	80144	Fraser syndrome 1	-3.25174	0	3.9e-08
221003_s_at (CAB39L)	CAB39L	81617	calcium binding protein 39-like	-3.25138	4.39e-05	0.000249362
244891_x_at (---)	---	---	---	-3.2478	0.00133977	0.004889
221521_s_at (GINS2)	GINS2	51659	GINS complex subunit 2 (Psf2 homolog)	-3.24763	0	2e-09
214774_x_at (TOX3)	TOX3	27324	TOX high mobility group box family member 3	-3.24643	9.8e-07	9.6e-06
216250_s_at (LPXN)	LPXN	9404	leupaxin	-3.24533	0	1e-09
204175_at (ZNF593)	ZNF593	51042	zinc finger protein 593	-3.24225	0	2e-09
218199_s_at (NOL6)	NOL6	65083	nucleolar protein family 6 (RNA-associated)	-3.2418	9.9e-07	9.72e-06
242928_at (---)	---	---	---	-3.24082	6.957e-05	0.000372514
204388_s_at (MAOA)	MAOA	4128	monoamine oxidase A	-3.24033	0	4.7e-08
214095_at (SHMT2)	SHMT2	6472	serine hydroxymethyltransferase 2 (mitochondrial)	-3.23912	1e-08	1.52e-07
211689_s_at (TMPRSS2)	TMPRSS2	7113	transmembrane protease, serine 2	-3.23715	0	1e-09
230418_s_at (GALNTL1)	GALNTL1	57452	UDP-N-acetyl-alpha-D-galactosamine:polypeptide N-acetylgalactosaminyltransferase-like 1	-3.23569	0	1.5e-08
222183_x_at (SNW1)	SNW1	22938	SNW domain containing 1	-3.23426	0.00047996	0.00200919
241505_at (---)	---	---	---	-3.23375	0.0117769	0.0316304
228461_at (SH3RF3)	SH3RF3	344558	SH3 domain containing ring finger 3	-3.23135	9e-08	1.306e-06
229308_at (ANKRD29)	ANKRD29	147463	ankyrin repeat domain 29	-3.22942	0.00046685	0.0019624
220115_s_at (CDH10)	CDH10	1008	cadherin 10, type 2 (T2-cadherin)	-3.22821	0.0014903	0.00536454
242817_at (PGLYRP2)	PGLYRP2	114770	peptidoglycan recognition protein 2	-3.22817	0.0163933	0.0418932
226592_at (ZNF618)	ZNF618	114991	zinc finger protein 618	-3.22663	4.8e-07	5.299e-06
235086_at (THBS1)	THBS1	7057	thrombospondin 1	-3.22491	7.686e-05	0.000406394
217294_s_at (ENO1)	ENO1	2023	enolase 1, (alpha)	-3.21984	0	3e-09
230087_at (PRIMA1)	PRIMA1	145270	proline rich membrane anchor 1	-3.21731	0.00034458	0.00150635
218027_at (MRPL15)	MRPL15	29088	mitochondrial ribosomal protein L15	-3.21685	0	0
230747_s_at (TTC39C)	TTC39C	125488	tetratricopeptide repeat domain 39C	-3.21495	1e-08	1.53e-07
223120_at (FUCA2)	FUCA2	2519	fucosidase, alpha-L- 2, plasma	-3.21441	0	0
205937_at (CGREF1)	CGREF1	10669	cell growth regulator with EF-hand domain 1	-3.21433	4.8e-07	5.332e-06
207871_s_at (ST7)	ST7	7982	suppression of tumorigenicity 7	-3.2132	0	4e-09
225890_at (C20orf72)	C20orf72	92667	chromosome 20 open reading frame 72	-3.21312	0	2e-09
218670_at (PUS1)	PUS1	80324	pseudouridylate synthase 1	-3.21291	0	5e-09
214332_s_at (TSFM)	TSFM	10102	Ts translation elongation factor, mitochondrial	-3.21255	4.8e-07	5.364e-06
229440_at (RBM47)	RBM47	54502	RNA binding motif protein 47	-3.20955	4.12e-06	3.252e-05
235304_at (LOC100507486)	LOC100507486	100507486	hypothetical LOC100507486	-3.208	7.528e-05	0.000399279
202541_at (AIMP1)	AIMP1	9255	aminoacyl tRNA synthetase complex-interacting multifunctional protein 1	-3.20446	0	2e-09
235224_s_at (---)	---	---	---	-3.20356	8.81e-06	6.2387e-05
223365_at (DHX37)	DHX37	57647	DEAH (Asp-Glu-Ala-His) box polypeptide 37	-3.20337	4.9e-07	5.43e-06
225820_at (PHF17)	PHF17	79960	PHD finger protein 17	-3.20248	1e-08	1.75e-07
236391_at (---)	---	---	---	-3.20167	0.0032254	0.0104528
206267_s_at (MATK)	MATK	4145	megakaryocyte-associated tyrosine kinase	-3.19972	0.00321374	0.0104224
219983_at (HRASLS)	HRASLS	57110	HRAS-like suppressor	-3.19882	0.0194863	0.0484853
229655_at (FAM19A5)	FAM19A5	25817	family with sequence similarity 19 (chemokine (C-C motif)-like), member A5	-3.19715	0.00072335	0.00285699
215331_at (MYH15)	MYH15	22989	myosin, heavy chain 15	-3.19681	0.0079383	0.0225997
227203_at (FBXL17)	FBXL17	64839	F-box and leucine-rich repeat protein 17	-3.19618	7e-08	1.09e-06
46323_at (CANT1)	CANT1	124583	calcium activated nucleotidase 1	-3.19502	0	0
205548_s_at (BTG3)	BTG3	10950	BTG family, member 3	-3.19496	0	1e-09
204331_s_at (MRPS12)	MRPS12	6183	mitochondrial ribosomal protein S12	-3.19449	0	0
218069_at (DCTPP1)	DCTPP1	79077	dCTP pyrophosphatase 1	-3.19257	0	0
219320_at (MYO19)	MYO19	80179	myosin XIX	-3.18583	6e-08	8.98e-07
204696_s_at (CDC25A)	CDC25A	993	cell division cycle 25 homolog A (S. pombe)	-3.18431	1.44e-06	1.3349e-05
219031_s_at (NIP7)	NIP7	51388	nuclear import 7 homolog (S. cerevisiae)	-3.18335	3.811e-05	0.00022106
214028_x_at (TDRD3)	TDRD3	81550	tudor domain containing 3	-3.18121	0.0002319	0.00106882
215011_at (SNHG3)	SNHG3	8420	small nucleolar RNA host gene 3 (non-protein coding)	-3.17992	2.2e-07	2.742e-06
203737_s_at (PPRC1)	PPRC1	23082	peroxisome proliferator-activated receptor gamma, coactivator-related 1	-3.17991	0	6.8e-08
212360_at (AMPD2)	AMPD2	271	adenosine monophosphate deaminase 2	-3.17972	0	0
202687_s_at (TNFSF10)	TNFSF10	8743	tumor necrosis factor (ligand) superfamily, member 10	-3.17886	5.365e-05	0.000296611
208683_at (CAPN2)	CAPN2	824	calpain 2, (m/II) large subunit	-3.17764	0	0
227163_at (GSTO2)	GSTO2	119391	glutathione S-transferase omega 2	-3.17539	1e-08	1.94e-07
1555554_at (BASE)	BASE	317716	breast cancer and salivary gland expression gene	-3.17187	0.00013617	0.000669094
1554619_at (MBLAC2)	MBLAC2	153364	metallo-beta-lactamase domain containing 2	-3.16922	0.0208092	0.0512382
225080_at (MYO1C)	MYO1C	4641	myosin IC	-3.16893	0	9e-09
226490_at (NHSL1)	NHSL1	57224	NHS-like 1	-3.16709	2e-08	4.44e-07
206566_at (SLC7A1)	SLC7A1	6541	solute carrier family 7 (cationic amino acid transporter, y+ system), member 1	-3.16648	0.0075097	0.0215512
205762_s_at (DUS4L)	DUS4L	11062	dihydrouridine synthase 4-like (S. cerevisiae)	-3.16466	2.584e-05	0.000158611
210670_at (PPY)	PPY	5539	pancreatic polypeptide	-3.16394	0.00713846	0.0206222
1568603_at (CADPS)	CADPS	8618	Ca++-dependent secretion activator	-3.16092	0	6.6e-08
216913_s_at (RRP12)	RRP12	23223	ribosomal RNA processing 12 homolog (S. cerevisiae)	-3.15962	3.2e-07	3.843e-06
218680_x_at (C15orf63 /// SERF2)	C15orf63 /// SERF2	10169 /// 25764	chromosome 15 open reading frame 63 /// small EDRK-rich factor 2	-3.15602	0	1e-09
201231_s_at (ENO1)	ENO1	2023	enolase 1, (alpha)	-3.15514	0	0
227498_at (SOX6)	SOX6	55553	SRY (sex determining region Y)-box 6	-3.1506	0.00196516	0.00682147
209836_x_at (BOLA2 /// BOLA2B)	BOLA2 /// BOLA2B	552900 /// 654483	bolA homolog 2 (E. coli) /// bolA homolog 2B (E. coli)	-3.1484	0	1.7e-08
230636_s_at (KLF9)	KLF9	687	Kruppel-like factor 9	-3.1475	8e-07	8.145e-06
208485_x_at (CFLAR)	CFLAR	8837	CASP8 and FADD-like apoptosis regulator	-3.1447	6.44e-06	4.7637e-05
201819_at (SCARB1)	SCARB1	949	scavenger receptor class B, member 1	-3.14469	0	1e-09
211431_s_at (TYRO3)	TYRO3	7301	TYRO3 protein tyrosine kinase	-3.14318	0.00017244	0.000823146
212379_at (GART)	GART	2618	phosphoribosylglycinamide formyltransferase, phosphoribosylglycinamide synthetase, phosphoribosylaminoimidazole synthetase	-3.14166	0	0
204087_s_at (SLC5A6)	SLC5A6	8884	solute carrier family 5 (sodium-dependent vitamin transporter), member 6	-3.14084	1.6e-07	2.147e-06
220934_s_at (TMEM223)	TMEM223	79064	transmembrane protein 223	-3.14061	0	2e-09
209413_at (B4GALT2)	B4GALT2	8704	UDP-Gal:betaGlcNAc beta 1,4- galactosyltransferase, polypeptide 2	-3.13743	2.64e-06	2.2272e-05
1555821_a_at (AKT1S1)	AKT1S1	84335	AKT1 substrate 1 (proline-rich)	-3.13642	1.68e-06	1.5272e-05
208353_x_at (ANK1)	ANK1	286	ankyrin 1, erythrocytic	-3.13586	1.25e-06	1.1804e-05
209160_at (AKR1C3)	AKR1C3	8644	aldo-keto reductase family 1, member C3 (3-alpha hydroxysteroid dehydrogenase, type II)	-3.13552	0	7e-09
221912_s_at (CCDC28B)	CCDC28B	79140	coiled-coil domain containing 28B	-3.13345	3.07e-06	2.527e-05
206539_s_at (CYP4F12)	CYP4F12	66002	cytochrome P450, family 4, subfamily F, polypeptide 12	-3.13294	0.0139354	0.0364641
227769_at (GPR27)	GPR27	2850	G protein-coupled receptor 27	-3.13245	1.2e-07	1.655e-06
222103_at (ATF1)	ATF1	466	activating transcription factor 1	-3.1303	1.28e-06	1.2121e-05
243618_s_at (ZNF827)	ZNF827	152485	Zinc finger protein 827	-3.13003	1e-08	2.7e-07
217645_at (COX16)	COX16	51241	COX16 cytochrome c oxidase assembly homolog (S. cerevisiae)	-3.12396	0	6.8e-08
205875_s_at (TREX1)	TREX1	11277	three prime repair exonuclease 1	-3.12348	1e-08	2.15e-07
1554418_s_at (SPOCK3)	SPOCK3	50859	sparc/osteonectin, cwcv and kazal-like domains proteoglycan (testican) 3	-3.12338	2.21e-06	1.922e-05
226456_at (C16orf75)	C16orf75	116028	chromosome 16 open reading frame 75	-3.12253	0	1.26e-07
222634_s_at (TBL1XR1)	TBL1XR1	79718	transducin (beta)-like 1 X-linked receptor 1	-3.12133	0	3e-08
218211_s_at (MLPH)	MLPH	79083	melanophilin	-3.12087	0	1e-09
201930_at (MCM6)	MCM6	4175	minichromosome maintenance complex component 6	-3.12031	0	3e-08
220710_at (C15orf28)	C15orf28	80035	chromosome 15 open reading frame 28	-3.11907	0.00032804	0.00144212
229674_at (SERTAD4)	SERTAD4	56256	SERTA domain containing 4	-3.11761	7e-08	1.077e-06
227896_at (BCCIP)	BCCIP	56647	BRCA2 and CDKN1A interacting protein	-3.11743	8e-08	1.203e-06
203973_s_at (CEBPD)	CEBPD	1052	CCAAT/enhancer binding protein (C/EBP), delta	-3.11713	0	1e-09
219749_at (SH2D4A)	SH2D4A	63898	SH2 domain containing 4A	-3.11686	5.13e-06	3.9234e-05
232921_at (KIAA1549)	KIAA1549	57670	KIAA1549	-3.11632	0.00056397	0.00230441
244193_at (DNAJC22)	DNAJC22	79962	DnaJ (Hsp40) homolog, subfamily C, member 22	-3.1148	0.00055867	0.00228684
213228_at (PDE8B)	PDE8B	8622	phosphodiesterase 8B	-3.10933	0.00015948	0.000769005
220030_at (STYK1)	STYK1	55359	serine/threonine/tyrosine kinase 1	-3.10885	9e-08	1.289e-06
201746_at (TP53)	TP53	7157	tumor protein p53	-3.10879	2e-08	4.07e-07
235736_at (LOC100287482)	LOC100287482	100287482	hypothetical protein LOC100287482	-3.10691	9e-08	1.34e-06
214954_at (SUSD5)	SUSD5	26032	sushi domain containing 5	-3.10536	0.0252212	0.0600754
211990_at (HLA-DPA1)	HLA-DPA1	3113	major histocompatibility complex, class II, DP alpha 1	-3.10473	4.5e-07	5.073e-06
223570_at (MCM10)	MCM10	55388	minichromosome maintenance complex component 10	-3.10466	1e-07	1.434e-06
1552573_s_at (MIPOL1)	MIPOL1	145282	mirror-image polydactyly 1	-3.1046	1.69e-06	1.5342e-05
214842_s_at (---)	---	---	---	-3.10319	0.0144588	0.0376306
235488_at (RASL10B)	RASL10B	91608	RAS-like, family 10, member B	-3.10118	1.12e-06	1.0751e-05
219911_s_at (SLCO4A1)	SLCO4A1	28231	solute carrier organic anion transporter family, member 4A1	-3.10117	0	1.1e-08
244667_at (---)	---	---	---	-3.0996	0.00252458	0.00846716
212568_s_at (DLAT)	DLAT	1737	dihydrolipoamide S-acetyltransferase	-3.09877	0	2e-09
219056_at (RNASEH2B)	RNASEH2B	79621	ribonuclease H2, subunit B	-3.09707	0	1e-09
222026_at (RBM3)	RBM3	5935	RNA binding motif (RNP1, RRM) protein 3	-3.09633	0	3.7e-08
215446_s_at (LOX)	LOX	4015	lysyl oxidase	-3.09407	2.746e-05	0.000167059
209392_at (ENPP2)	ENPP2	5168	ectonucleotide pyrophosphatase/phosphodiesterase 2	-3.09164	0.00036	0.00156436
212378_at (GART)	GART	2618	phosphoribosylglycinamide formyltransferase, phosphoribosylglycinamide synthetase, phosphoribosylaminoimidazole synthetase	-3.09067	0	0
209965_s_at (RAD51L3)	RAD51L3	5892	RAD51-like 3 (S. cerevisiae)	-3.0898	0	6.8e-08
214661_s_at (NOP14)	NOP14	8602	NOP14 nucleolar protein homolog (yeast)	-3.08931	2e-08	3.4e-07
213455_at (FAM114A1)	FAM114A1	92689	family with sequence similarity 114, member A1	-3.08846	0	1e-09
220147_s_at (FAM60A)	FAM60A	58516	family with sequence similarity 60, member A	-3.08756	0	2e-09
241529_at (---)	---	---	---	-3.08608	0.00362298	0.0115479
231025_at (---)	---	---	---	-3.08555	0.0076583	0.0219121
207044_at (THRB)	THRB	7068	thyroid hormone receptor, beta (erythroblastic leukemia viral (v-erb-a) oncogene homolog 2, avian)	-3.08333	8.26e-06	5.8997e-05
203005_at (LTBR)	LTBR	4055	lymphotoxin beta receptor (TNFR superfamily, member 3)	-3.08319	0	1.4e-08
1569191_at (ZNF826P)	ZNF826P	664701	zinc finger protein 826, pseudogene	-3.08272	0.0046686	0.014345
203867_s_at (NLE1)	NLE1	54475	notchless homolog 1 (Drosophila)	-3.08253	0	1e-08
48808_at (DHFR)	DHFR	1719	dihydrofolate reductase	-3.08163	0	4.4e-08
202607_at (NDST1)	NDST1	3340	N-deacetylase/N-sulfotransferase (heparan glucosaminyl) 1	-3.08158	8e-08	1.174e-06
222666_s_at (RCL1)	RCL1	10171	RNA terminal phosphate cyclase-like 1	-3.08135	0	2.9e-08
218922_s_at (LASS4)	LASS4	79603	LAG1 homolog, ceramide synthase 4	-3.07902	2e-08	3.37e-07
223485_at (HAGHL)	HAGHL	84264	hydroxyacylglutathione hydrolase-like	-3.07644	7.2e-07	7.485e-06
208676_s_at (PA2G4)	PA2G4	5036	proliferation-associated 2G4, 38kDa	-3.0764	0	2.1e-08
227341_at (BEND7)	BEND7	222389	BEN domain containing 7	-3.07582	1.8e-07	2.368e-06
218526_s_at (RANGRF)	RANGRF	29098	RAN guanine nucleotide release factor	-3.07441	0	1e-09
231736_x_at (MGST1)	MGST1	4257	microsomal glutathione S-transferase 1	-3.07303	0	4e-09
1558924_s_at (CLIP1)	CLIP1	6249	CAP-GLY domain containing linker protein 1	-3.07188	0.00178587	0.00628008
236090_at (---)	---	---	---	-3.0706	0	7e-09
200965_s_at (ABLIM1)	ABLIM1	3983	actin binding LIM protein 1	-3.06619	4e-08	6.91e-07
45714_at (HCFC1R1)	HCFC1R1	54985	host cell factor C1 regulator 1 (XPO1 dependent)	-3.06532	0	0
208964_s_at (FADS1)	FADS1	3992	fatty acid desaturase 1	-3.06525	0	1e-09
213892_s_at (APRT)	APRT	353	adenine phosphoribosyltransferase	-3.06442	0	1e-09
1560536_at (---)	---	---	---	-3.06434	1e-08	1.43e-07
241687_at (---)	---	---	---	-3.06262	2.192e-05	0.000137782
212448_at (NEDD4L)	NEDD4L	23327	neural precursor cell expressed, developmentally down-regulated 4-like	-3.06261	0	1.17e-07
211952_at (IPO5)	IPO5	3843	importin 5	-3.06037	0	4.3e-08
228468_at (MASTL)	MASTL	84930	microtubule associated serine/threonine kinase-like	-3.05957	6e-08	1.021e-06
218305_at (IPO4)	IPO4	79711	importin 4	-3.05942	0	1e-09
1565269_s_at (ATF1)	ATF1	466	activating transcription factor 1	-3.05582	0	1.2e-08
241933_at (QRSL1)	QRSL1	55278	glutaminyl-tRNA synthase (glutamine-hydrolyzing)-like 1	-3.05363	1.09e-06	1.0557e-05
1564974_at (KRTAP8-1)	KRTAP8-1	337879	keratin associated protein 8-1	-3.05353	0.00122886	0.00453513
207836_s_at (RBPMS)	RBPMS	11030	RNA binding protein with multiple splicing	-3.05307	3e-07	3.623e-06
244760_at (HERC6)	HERC6	55008	Hect domain and RLD 6	-3.05167	0.00213325	0.00732082
207626_s_at (SLC7A2)	SLC7A2	6542	solute carrier family 7 (cationic amino acid transporter, y+ system), member 2	-3.05066	0.00152458	0.00546938
212662_at (PVR)	PVR	5817	poliovirus receptor	-3.0495	1e-08	2.49e-07
205156_s_at (ACCN2)	ACCN2	41	amiloride-sensitive cation channel 2, neuronal	-3.04941	0.00198822	0.00688841
222930_s_at (AGMAT)	AGMAT	79814	agmatine ureohydrolase (agmatinase)	-3.04876	0.00038366	0.00165165
1554918_a_at (ABCC4)	ABCC4	10257	ATP-binding cassette, sub-family C (CFTR/MRP), member 4	-3.04874	0	2.6e-08
216638_s_at (PRLR)	PRLR	5618	prolactin receptor	-3.04853	0.0133079	0.0350504
217445_s_at (GART)	GART	2618	phosphoribosylglycinamide formyltransferase, phosphoribosylglycinamide synthetase, phosphoribosylaminoimidazole synthetase	-3.04817	1e-08	2.6e-07
237215_s_at (TFRC)	TFRC	7037	transferrin receptor (p90, CD71)	-3.04776	0	0
220137_at (VSIG10)	VSIG10	54621	V-set and immunoglobulin domain containing 10	-3.04499	0	2e-09
223585_x_at (KBTBD2)	KBTBD2	25948	kelch repeat and BTB (POZ) domain containing 2	-3.04308	0	6e-09
222883_at (C1orf163)	C1orf163	65260	chromosome 1 open reading frame 163	-3.04246	1e-08	1.86e-07
210942_s_at (ST3GAL6)	ST3GAL6	10402	ST3 beta-galactoside alpha-2,3-sialyltransferase 6	-3.04074	0.00377191	0.0119539
203908_at (SLC4A4)	SLC4A4	8671	solute carrier family 4, sodium bicarbonate cotransporter, member 4	-3.04045	1e-08	2.5e-07
210278_s_at (AP4S1)	AP4S1	11154	adaptor-related protein complex 4, sigma 1 subunit	-3.03993	6.285e-05	0.000340612
238332_at (ANKRD29)	ANKRD29	147463	ankyrin repeat domain 29	-3.0397	8e-08	1.247e-06
241879_at (LPP)	LPP	4026	LIM domain containing preferred translocation partner in lipoma	-3.03902	1.252e-05	8.4776e-05
216212_s_at (DKC1)	DKC1	1736	dyskeratosis congenita 1, dyskerin	-3.03879	0	1e-09
225003_at (TMEM205)	TMEM205	374882	transmembrane protein 205	-3.03834	0	8e-09
1558233_s_at (ATF1)	ATF1	466	activating transcription factor 1	-3.03784	0	8.8e-08
216283_s_at (PVR)	PVR	5817	poliovirus receptor	-3.03744	3e-08	6.1e-07
205549_at (PCP4)	PCP4	5121	Purkinje cell protein 4	-3.03724	2.1e-07	2.69e-06
1553781_at (ZC3HAV1L)	ZC3HAV1L	92092	zinc finger CCCH-type, antiviral 1-like	-3.03704	0.00130884	0.00479438
226117_at (TIFA)	TIFA	92610	TRAF-interacting protein with forkhead-associated domain	-3.03603	0	2e-09
208337_s_at (NR5A2)	NR5A2	2494	nuclear receptor subfamily 5, group A, member 2	-3.03526	1.293e-05	8.7138e-05
218710_at (TTC27)	TTC27	55622	tetratricopeptide repeat domain 27	-3.03176	1e-07	1.47e-06
201328_at (ETS2)	ETS2	2114	v-ets erythroblastosis virus E26 oncogene homolog 2 (avian)	-3.03138	1e-08	1.81e-07
212605_s_at (---)	---	---	---	-3.03007	0	5.9e-08
210692_s_at (SLC43A3)	SLC43A3	29015	solute carrier family 43, member 3	-3.02768	0.00224747	0.00765324
239114_at (SERGEF)	SERGEF	26297	Secretion regulating guanine nucleotide exchange factor	-3.02515	0.00532813	0.0160815
225533_at (PHF19)	PHF19	26147	PHD finger protein 19	-3.02502	6e-08	9.28e-07
1562713_a_at (NETO1)	NETO1	81832	neuropilin (NRP) and tolloid (TLL)-like 1	-3.0222	0	2.1e-08
202145_at (LY6E)	LY6E	4061	lymphocyte antigen 6 complex, locus E	-3.02177	5e-08	8.44e-07
203820_s_at (IGF2BP3)	IGF2BP3	10643	insulin-like growth factor 2 mRNA binding protein 3	-3.02016	1e-08	3e-07
204059_s_at (ME1)	ME1	4199	malic enzyme 1, NADP(+)-dependent, cytosolic	-3.02005	0	4e-09
240432_x_at (KLF7)	KLF7	8609	Kruppel-like factor 7 (ubiquitous)	-3.01902	7.27e-06	5.2689e-05
218903_s_at (OBFC2B)	OBFC2B	79035	oligonucleotide/oligosaccharide-binding fold containing 2B	-3.01655	1.6e-07	2.188e-06
207996_s_at (C18orf1)	C18orf1	753	chromosome 18 open reading frame 1	-3.01356	0.013627	0.0357753
209785_s_at (PLA2G4C)	PLA2G4C	8605	phospholipase A2, group IVC (cytosolic, calcium-independent)	-3.01009	0.0007226	0.00285506
207591_s_at (ARID1A)	ARID1A	8289	AT rich interactive domain 1A (SWI-like)	-3.01001	0.00981575	0.0270843
206515_at (CYP4F3)	CYP4F3	4051	cytochrome P450, family 4, subfamily F, polypeptide 3	-3.00733	0.00047754	0.0020012
215867_x_at (CA12)	CA12	771	carbonic anhydrase XII	-3.00717	0	4.4e-08
244074_at (LOC100129104)	LOC100129104	100129104	hypothetical LOC100129104	-3.00629	0.00227075	0.00772336
223184_s_at (AGPAT3)	AGPAT3	56894	1-acylglycerol-3-phosphate O-acyltransferase 3	-3.00438	0	3e-09
223170_at (TMEM98)	TMEM98	26022	transmembrane protein 98	-3.0036	1e-08	3.12e-07
205375_at (MDFI)	MDFI	4188	MyoD family inhibitor	-3.00288	2.837e-05	0.000171838
218877_s_at (TRMT11)	TRMT11	60487	tRNA methyltransferase 11 homolog (S. cerevisiae)	-3.00245	0	3e-09
201905_s_at (CTDSPL)	CTDSPL	10217	CTD (carboxy-terminal domain, RNA polymerase II, polypeptide A) small phosphatase-like	-3.00203	0	7e-09
201305_x_at (ANP32B)	ANP32B	10541	acidic (leucine-rich) nuclear phosphoprotein 32 family, member B	-3.00142	0	0
225541_at (RPL22L1)	RPL22L1	200916	ribosomal protein L22-like 1	-3.00133	0	2.4e-08
239319_at (---)	---	---	---	-3.00129	1e-08	2.59e-07
218334_at (THOC7)	THOC7	80145	THO complex 7 homolog (Drosophila)	-2.99632	5e-08	7.76e-07
202674_s_at (LMO7)	LMO7	4008	LIM domain 7	-2.99474	5.472e-05	0.000301867
210095_s_at (IGFBP3)	IGFBP3	3486	insulin-like growth factor binding protein 3	-2.99396	4e-08	7.3e-07
1554242_a_at (COCH)	COCH	1690	coagulation factor C homolog, cochlin (Limulus polyphemus)	-2.99119	3.542e-05	0.000207426
209171_at (ITPA)	ITPA	3704	inosine triphosphatase (nucleoside triphosphate pyrophosphatase)	-2.98942	0	0
212957_s_at (LOC92249)	LOC92249	92249	hypothetical LOC92249	-2.98894	1e-07	1.396e-06
240517_at (CBS)	CBS	875	cystathionine-beta-synthase	-2.98779	0.0119364	0.0320024
201124_at (ITGB5)	ITGB5	3693	integrin, beta 5	-2.98711	3.246e-05	0.000192954
223808_s_at (PTPMT1)	PTPMT1	114971	protein tyrosine phosphatase, mitochondrial 1	-2.98411	1e-08	2.47e-07
227720_at (ANKRD13B)	ANKRD13B	124930	ankyrin repeat domain 13B	-2.98127	2.78e-06	2.3242e-05
212891_s_at (GADD45GIP1)	GADD45GIP1	90480	growth arrest and DNA-damage-inducible, gamma interacting protein 1	-2.98112	0	3e-09
214449_s_at (RHOQ)	RHOQ	23433	ras homolog gene family, member Q	-2.98103	2.6e-07	3.139e-06
227873_at (TXNDC15)	TXNDC15	79770	thioredoxin domain containing 15	-2.97989	1.1e-07	1.599e-06
208779_x_at (DDR1)	DDR1	780	discoidin domain receptor tyrosine kinase 1	-2.97718	0	9.7e-08
219037_at (RRP15)	RRP15	51018	ribosomal RNA processing 15 homolog (S. cerevisiae)	-2.97553	0	1e-09
226132_s_at (MANEAL)	MANEAL	149175	mannosidase, endo-alpha-like	-2.97531	0	0
32699_s_at (PVR)	PVR	5817	poliovirus receptor	-2.97517	3.8e-07	4.357e-06
202478_at (TRIB2)	TRIB2	28951	tribbles homolog 2 (Drosophila)	-2.97444	5e-08	8.56e-07
203058_s_at (PAPSS2)	PAPSS2	9060	3'-phosphoadenosine 5'-phosphosulfate synthase 2	-2.97397	2.9e-07	3.452e-06
239335_at (ZNF710)	ZNF710	374655	zinc finger protein 710	-2.97094	7.982e-05	0.000420326
241431_at (LOC100507077)	LOC100507077	100507077	hypothetical LOC100507077	-2.96889	2.46e-05	0.000152192
212282_at (TMEM97)	TMEM97	27346	transmembrane protein 97	-2.96859	0	0
1556160_a_at (---)	---	---	---	-2.96754	0.00019873	0.000931646
212281_s_at (TMEM97)	TMEM97	27346	transmembrane protein 97	-2.9667	0	0
226781_at (C7orf55)	C7orf55	154791	chromosome 7 open reading frame 55	-2.96407	0	4e-09
212175_s_at (AK2)	AK2	204	adenylate kinase 2	-2.9631	0	1e-09
201906_s_at (CTDSPL)	CTDSPL	10217	CTD (carboxy-terminal domain, RNA polymerase II, polypeptide A) small phosphatase-like	-2.95988	1e-08	2.44e-07
214239_x_at (PCGF2)	PCGF2	7703	polycomb group ring finger 2	-2.95642	1e-08	2.56e-07
211962_s_at (ZFP36L1)	ZFP36L1	677	zinc finger protein 36, C3H type-like 1	-2.95548	0.00024917	0.00113814
243065_at (---)	---	---	---	-2.9552	4.92e-06	3.7914e-05
230988_at (ADD2)	ADD2	119	adducin 2 (beta)	-2.95491	2.881e-05	0.000174101
212991_at (FBXO9)	FBXO9	26268	F-box protein 9	-2.95456	6e-07	6.419e-06
39817_s_at (C6orf108)	C6orf108	10591	chromosome 6 open reading frame 108	-2.95435	0	1.5e-08
223888_s_at (LARS)	LARS	51520	leucyl-tRNA synthetase	-2.95319	2.182e-05	0.000137228
239265_at (TMEM20)	TMEM20	159371	transmembrane protein 20	-2.95287	0.00040785	0.0017439
206316_s_at (KNTC1)	KNTC1	9735	kinetochore associated 1	-2.94988	4.7e-07	5.26e-06
218529_at (CD320)	CD320	51293	CD320 molecule	-2.9495	0	1e-09
37793_r_at (RAD51L3)	RAD51L3	5892	RAD51-like 3 (S. cerevisiae)	-2.9483	4e-08	6.62e-07
210787_s_at (CAMKK2)	CAMKK2	10645	calcium/calmodulin-dependent protein kinase kinase 2, beta	-2.94489	3.384e-05	0.000199677
213877_x_at (TCEB2)	TCEB2	6923	transcription elongation factor B (SIII), polypeptide 2 (18kDa, elongin B)	-2.94429	7.14e-06	5.197e-05
232381_s_at (DNAH5)	DNAH5	1767	dynein, axonemal, heavy chain 5	-2.94257	5.74e-06	4.3142e-05
39549_at (NPAS2)	NPAS2	4862	neuronal PAS domain protein 2	-2.94142	0.00051477	0.0021351
213757_at (EIF5A)	EIF5A	1984	Eukaryotic translation initiation factor 5A	-2.94017	1e-08	2.6e-07
211150_s_at (DLAT)	DLAT	1737	dihydrolipoamide S-acetyltransferase	-2.93923	0	7e-09
212417_at (SCAMP1)	SCAMP1	9522	secretory carrier membrane protein 1	-2.93853	2e-08	4.28e-07
206351_s_at (PEX10)	PEX10	5192	peroxisomal biogenesis factor 10	-2.9345	4.8e-06	3.709e-05
226738_at (WDR81)	WDR81	124997	WD repeat domain 81	-2.93417	8e-08	1.262e-06
238632_at (LOC100505946)	LOC100505946	100505946	hypothetical LOC100505946	-2.9336	1.175e-05	8.014e-05
228796_at (CPNE4)	CPNE4	131034	copine IV	-2.93347	0.00604552	0.0179008
205358_at (GRIA2)	GRIA2	2891	glutamate receptor, ionotropic, AMPA 2	-2.93313	0.00219675	0.0075053
210288_at (KLRG1)	KLRG1	10219	killer cell lectin-like receptor subfamily G, member 1	-2.93313	6.6e-07	6.927e-06
214662_at (WDR43)	WDR43	23160	WD repeat domain 43	-2.93311	0	1e-08
241582_at (---)	---	---	---	-2.93294	0.0221803	0.0540229
1558888_x_at (ZNF321)	ZNF321	399669	zinc finger protein 321	-2.93111	0.0002522	0.00115043
212955_s_at (POLR2I)	POLR2I	5438	polymerase (RNA) II (DNA directed) polypeptide I, 14.5kDa	-2.92862	0	0
201923_at (PRDX4)	PRDX4	10549	peroxiredoxin 4	-2.92656	0	2e-09
1552334_at (TRIOBP)	TRIOBP	11078	TRIO and F-actin binding protein	-2.92568	0	2e-09
214649_s_at (MTMR2)	MTMR2	8898	myotubularin related protein 2	-2.92485	1e-08	2.74e-07
226059_at (TOMM40L)	TOMM40L	84134	translocase of outer mitochondrial membrane 40 homolog (yeast)-like	-2.92383	2.09e-06	1.8336e-05
219098_at (MYBBP1A)	MYBBP1A	10514	MYB binding protein (P160) 1a	-2.92318	1e-08	2.34e-07
209621_s_at (PDLIM3)	PDLIM3	27295	PDZ and LIM domain 3	-2.92314	0.00795157	0.0226327
202483_s_at (RANBP1)	RANBP1	5902	RAN binding protein 1	-2.92265	0	0
203780_at (MPZL2)	MPZL2	10205	myelin protein zero-like 2	-2.92262	5.5e-07	5.967e-06
238965_at (C21orf2)	C21orf2	755	Chromosome 21 open reading frame 2	-2.92257	0	1.01e-07
220943_s_at (C2orf56)	C2orf56	55471	chromosome 2 open reading frame 56	-2.91902	1.039e-05	7.1927e-05
213119_at (SLC36A1)	SLC36A1	206358	solute carrier family 36 (proton/amino acid symporter), member 1	-2.91839	6.1e-07	6.493e-06
241009_at (FOXN4)	FOXN4	121643	forkhead box N4	-2.9153	0.00018594	0.000878381
225653_at (TGFBRAP1)	TGFBRAP1	9392	transforming growth factor, beta receptor associated protein 1	-2.91495	1.161e-05	7.9283e-05
227201_at (LOC643837)	LOC643837	643837	hypothetical LOC643837	-2.91157	0.00462634	0.0142384
201801_s_at (SLC29A1)	SLC29A1	2030	solute carrier family 29 (nucleoside transporters), member 1	-2.91151	1e-08	1.35e-07
1553430_a_at (EDARADD)	EDARADD	128178	EDAR-associated death domain	-2.91	2.232e-05	0.000139879
228778_at (MCPH1)	MCPH1	79648	microcephalin 1	-2.90961	0	5.9e-08
1568604_a_at (CADPS)	CADPS	8618	Ca++-dependent secretion activator	-2.90926	0	3.5e-08
212143_s_at (IGFBP3)	IGFBP3	3486	insulin-like growth factor binding protein 3	-2.90785	0	4e-09
236738_at (LOC401097)	LOC401097	401097	hypothetical protein LOC401097	-2.90737	0.00158469	0.00566036
231379_at (LOC100507560)	LOC100507560	100507560	hypothetical LOC100507560	-2.90735	0.0126395	0.0335681
220495_s_at (TXNDC15)	TXNDC15	79770	thioredoxin domain containing 15	-2.90689	6e-08	9.87e-07
201470_at (GSTO1)	GSTO1	9446	glutathione S-transferase omega 1	-2.90581	0	5e-09
228301_x_at (NDUFB10)	NDUFB10	4716	NADH dehydrogenase (ubiquinone) 1 beta subcomplex, 10, 22kDa	-2.90184	1e-08	2.59e-07
223453_s_at (ATL3)	ATL3	25923	atlastin GTPase 3	-2.89892	9.2e-07	9.115e-06
227607_at (STAMBPL1)	STAMBPL1	57559	STAM binding protein-like 1	-2.89852	0	6e-09
218237_s_at (SLC38A1)	SLC38A1	81539	solute carrier family 38, member 1	-2.89671	0	1.6e-08
208025_s_at (HMGA2)	HMGA2	8091	high mobility group AT-hook 2	-2.89624	0.00129356	0.00474348
210625_s_at (AKAP1)	AKAP1	8165	A kinase (PRKA) anchor protein 1	-2.89569	1e-08	1.56e-07
217989_at (HSD17B11)	HSD17B11	51170	hydroxysteroid (17-beta) dehydrogenase 11	-2.89472	1e-08	1.69e-07
220648_at (ADARB2)	ADARB2	105	adenosine deaminase, RNA-specific, B2	-2.89445	3.41e-05	0.000200952
208795_s_at (MCM7)	MCM7	4176	minichromosome maintenance complex component 7	-2.89419	2e-08	4.65e-07
221235_s_at (TGFBRAP1)	TGFBRAP1	9392	transforming growth factor, beta receptor associated protein 1	-2.89354	0	7e-08
227606_s_at (STAMBPL1)	STAMBPL1	57559	STAM binding protein-like 1	-2.8914	1e-08	3.11e-07
207524_at (ST7)	ST7	7982	suppression of tumorigenicity 7	-2.8905	0.00100022	0.00378875
229169_at (TTC18)	TTC18	118491	tetratricopeptide repeat domain 18	-2.89024	1.5e-07	1.98e-06
219667_s_at (BANK1)	BANK1	55024	B-cell scaffold protein with ankyrin repeats 1	-2.88928	4.005e-05	0.000230683
221216_s_at (SCMH1)	SCMH1	22955	sex comb on midleg homolog 1 (Drosophila)	-2.88889	0	1.2e-08
228351_at (HEATR1)	HEATR1	55127	HEAT repeat containing 1	-2.88819	9e-08	1.298e-06
226748_at (LYSMD2)	LYSMD2	256586	LysM, putative peptidoglycan-binding, domain containing 2	-2.88723	0	2e-09
238681_at (GDPD1)	GDPD1	284161	glycerophosphodiester phosphodiesterase domain containing 1	-2.8872	2e-08	4.11e-07
217712_at (---)	---	---	---	-2.88477	0.0215761	0.0527959
1558887_at (ZNF321)	ZNF321	399669	zinc finger protein 321	-2.8844	0.00023443	0.00107899
225446_at (BRWD1)	BRWD1	54014	bromodomain and WD repeat domain containing 1	-2.88071	2.5e-07	3.098e-06
209872_s_at (PKP3)	PKP3	11187	plakophilin 3	-2.88002	1e-08	1.51e-07
205613_at (SYT17)	SYT17	51760	synaptotagmin XVII	-2.87892	1.314e-05	8.8418e-05
218016_s_at (POLR3E)	POLR3E	55718	polymerase (RNA) III (DNA directed) polypeptide E (80kD)	-2.87858	0	0
232007_at (AGPAT5)	AGPAT5	55326	1-acylglycerol-3-phosphate O-acyltransferase 5 (lysophosphatidic acid acyltransferase, epsilon)	-2.8779	0.00041552	0.00177268
224603_at (---)	---	---	---	-2.8761	0	7e-09
204505_s_at (EPB49)	EPB49	2039	erythrocyte membrane protein band 4.9 (dematin)	-2.87385	5.429e-05	0.000299814
204934_s_at (HPN)	HPN	3249	hepsin	-2.87313	0	1.31e-07
223493_at (FBXO4)	FBXO4	26272	F-box protein 4	-2.8723	3e-08	5.2e-07
210640_s_at (GPER)	GPER	2852	G protein-coupled estrogen receptor 1	-2.87087	1.061e-05	7.3295e-05
238752_at (---)	---	---	---	-2.87063	0.0042055	0.0131287
242539_at (DIS3L2)	DIS3L2	129563	DIS3 mitotic control homolog (S. cerevisiae)-like 2	-2.86971	1.08e-06	1.0441e-05
201873_s_at (ABCE1)	ABCE1	6059	ATP-binding cassette, sub-family E (OABP), member 1	-2.86912	0	1.01e-07
209754_s_at (TMPO)	TMPO	7112	thymopoietin	-2.86839	2e-08	3.69e-07
1557129_a_at (FAM111B)	FAM111B	374393	family with sequence similarity 111, member B	-2.86834	2.74e-06	2.2967e-05
225548_at (SHROOM3)	SHROOM3	57619	shroom family member 3	-2.86409	2e-08	4.11e-07
205977_s_at (EPHA1)	EPHA1	2041	EPH receptor A1	-2.8639	2.058e-05	0.000130333
220353_at (FAM86C)	FAM86C	55199	family with sequence similarity 86, member C	-2.86117	3.1e-07	3.653e-06
1560292_a_at (TMCO4)	TMCO4	255104	transmembrane and coiled-coil domains 4	-2.85986	1.75e-06	1.574e-05
227462_at (ERAP2)	ERAP2	64167	endoplasmic reticulum aminopeptidase 2	-2.85847	1e-07	1.42e-06
211812_s_at (B3GALNT1)	B3GALNT1	8706	beta-1,3-N-acetylgalactosaminyltransferase 1 (globoside blood group)	-2.85742	2.3e-07	2.863e-06
210165_at (DNASE1)	DNASE1	1773	deoxyribonuclease I	-2.8549	6.675e-05	0.000359351
51200_at (C19orf60)	C19orf60	55049	chromosome 19 open reading frame 60	-2.85334	0	1e-09
224461_s_at (AIFM2)	AIFM2	84883	apoptosis-inducing factor, mitochondrion-associated, 2	-2.85132	1e-08	1.99e-07
240616_at (LOC100507636)	LOC100507636	100507636	hypothetical LOC100507636	-2.85121	0	5e-09
1554037_a_at (ZBTB24)	ZBTB24	9841	zinc finger and BTB domain containing 24	-2.8509	3e-08	5.11e-07
235783_at (MRTO4)	MRTO4	51154	mRNA turnover 4 homolog (S. cerevisiae)	-2.84893	0	6.5e-08
206769_at (TMSB4Y)	TMSB4Y	9087	thymosin beta 4, Y-linked	-2.84846	0.0013604	0.00495534
220865_s_at (PDSS1)	PDSS1	23590	prenyl (decaprenyl) diphosphate synthase, subunit 1	-2.84761	0	5e-09
235509_at (C8orf38)	C8orf38	137682	chromosome 8 open reading frame 38	-2.8449	0	1e-09
238075_at (---)	---	---	---	-2.84467	1e-08	1.4e-07
220251_at (C1orf107)	C1orf107	27042	chromosome 1 open reading frame 107	-2.84443	6.2e-07	6.601e-06
232079_s_at (PVRL2)	PVRL2	5819	poliovirus receptor-related 2 (herpesvirus entry mediator B)	-2.8433	0	9e-09
228272_at (DNLZ)	DNLZ	728489	DNL-type zinc finger	-2.83763	0	2e-09
208806_at (CHD3)	CHD3	1107	chromodomain helicase DNA binding protein 3	-2.83467	0	4.2e-08
235610_at (ALKBH8)	ALKBH8	91801	alkB, alkylation repair homolog 8 (E. coli)	-2.83455	0.00014925	0.000725811
1560303_at (FKBP4)	FKBP4	2288	FK506 binding protein 4, 59kDa	-2.83413	4.5e-07	5.083e-06
1564707_x_at (GLS2)	GLS2	27165	glutaminase 2 (liver, mitochondrial)	-2.83359	0.0301089	0.0697516
1557915_s_at (GSTO1)	GSTO1	9446	glutathione S-transferase omega 1	-2.83236	0	2e-09
236655_at (TPD52)	TPD52	7163	tumor protein D52	-2.83158	1e-08	1.43e-07
227332_at (LOC100506649)	LOC100506649	100506649	hypothetical LOC100506649	-2.83143	1e-08	1.39e-07
222914_s_at (TMEM121)	TMEM121	80757	transmembrane protein 121	-2.828	1.54e-06	1.416e-05
1558662_s_at (BANK1)	BANK1	55024	B-cell scaffold protein with ankyrin repeats 1	-2.82565	4e-08	6.24e-07
205877_s_at (ZC3H7B)	ZC3H7B	23264	zinc finger CCCH-type containing 7B	-2.82403	2.4e-07	2.995e-06
207198_s_at (LIMS1)	LIMS1	3987	LIM and senescent cell antigen-like domains 1	-2.82227	1.72e-06	1.5508e-05
1564906_at (SNHG4)	SNHG4	724102	small nucleolar RNA host gene 4 (non-protein coding)	-2.8205	5.9e-07	6.354e-06
1560238_at (LOC100127980)	LOC100127980	100127980	hypothetical protein LOC100127980	-2.82045	0.00322477	0.0104514
221703_at (BRIP1)	BRIP1	83990	BRCA1 interacting protein C-terminal helicase 1	-2.82033	3.447e-05	0.000202818
204441_s_at (POLA2)	POLA2	23649	polymerase (DNA directed), alpha 2 (70kD subunit)	-2.81942	0	2e-09
204639_at (ADA)	ADA	100	adenosine deaminase	-2.81741	4e-08	6.98e-07
1558212_at (FLJ35024)	FLJ35024	401491	hypothetical LOC401491	-2.81644	2.9e-07	3.507e-06
225447_at (GPD2)	GPD2	2820	glycerol-3-phosphate dehydrogenase 2 (mitochondrial)	-2.814	0	4.4e-08
218708_at (NXT1)	NXT1	29107	NTF2-like export factor 1	-2.81281	0	3.9e-08
221729_at (COL5A2)	COL5A2	1290	collagen, type V, alpha 2	-2.8096	3.2e-07	3.803e-06
217627_at (ZNF573)	ZNF573	126231	zinc finger protein 573	-2.80739	0	4.4e-08
213308_at (SHANK2)	SHANK2	22941	SH3 and multiple ankyrin repeat domains 2	-2.80717	0	5.1e-08
206827_s_at (TRPV6)	TRPV6	55503	transient receptor potential cation channel, subfamily V, member 6	-2.80456	0.0248225	0.0593091
204328_at (TMC6)	TMC6	11322	transmembrane channel-like 6	-2.80222	6e-08	9.88e-07
1559848_at (NSUN4)	NSUN4	387338	NOP2/Sun domain family, member 4	-2.80118	0.00498279	0.0151757
1552427_at (ZNF485)	ZNF485	220992	zinc finger protein 485	-2.80028	0.00028641	0.00128421
238174_at (---)	---	---	---	-2.80004	1.498e-05	9.8868e-05
201710_at (MYBL2)	MYBL2	4605	v-myb myeloblastosis viral oncogene homolog (avian)-like 2	-2.79931	0	9.3e-08
1555973_at (---)	---	---	---	-2.79746	4e-07	4.624e-06
222217_s_at (SLC27A3)	SLC27A3	11000	solute carrier family 27 (fatty acid transporter), member 3	-2.79695	0	6.8e-08
217080_s_at (HOMER2)	HOMER2	9455	homer homolog 2 (Drosophila)	-2.79623	0	4e-09
231271_x_at (NMRAL1)	NMRAL1	57407	NmrA-like family domain containing 1	-2.79621	0	1.8e-08
211089_s_at (NEK3)	NEK3	4752	NIMA (never in mitosis gene a)-related kinase 3	-2.7962	1.634e-05	0.00010649
225081_s_at (CDCA7L)	CDCA7L	55536	cell division cycle associated 7-like	-2.79589	0	1e-09
238480_at (TTC39C)	TTC39C	125488	tetratricopeptide repeat domain 39C	-2.7957	1e-08	1.95e-07
1568997_at (---)	---	---	---	-2.79225	2.941e-05	0.000177237
230286_at (SLC6A11)	SLC6A11	6538	solute carrier family 6 (neurotransmitter transporter, GABA), member 11	-2.7909	0.00087219	0.00335895
202709_at (FMOD)	FMOD	2331	fibromodulin	-2.79075	3.132e-05	0.000187125
201872_s_at (ABCE1)	ABCE1	6059	ATP-binding cassette, sub-family E (OABP), member 1	-2.79032	0	2e-09
1554883_a_at (ERCC8)	ERCC8	1161	excision repair cross-complementing rodent repair deficiency, complementation group 8	-2.78964	7e-08	1.022e-06
242939_at (TFDP1)	TFDP1	7027	transcription factor Dp-1	-2.78853	1e-08	2.16e-07
230876_at (ZNF883)	ZNF883	169834	zinc finger protein 883	-2.78785	4.8e-07	5.367e-06
214426_x_at (CHAF1A)	CHAF1A	10036	chromatin assembly factor 1, subunit A (p150)	-2.78622	0	2e-08
226129_at (FAM83H)	FAM83H	286077	family with sequence similarity 83, member H	-2.78503	0	1.24e-07
201969_at (NASP)	NASP	4678	nuclear autoantigenic sperm protein (histone-binding)	-2.7835	0	3e-08
213001_at (ANGPTL2)	ANGPTL2	23452	angiopoietin-like 2	-2.78331	0.00010019	0.00051122
242561_at (IPO9)	IPO9	55705	importin 9	-2.78067	0.00059281	0.00240535
202545_at (PRKCD)	PRKCD	5580	protein kinase C, delta	-2.78016	1e-08	1.94e-07
232273_at (---)	---	---	---	-2.77941	0.00048265	0.00201859
1555734_x_at (AP1S3)	AP1S3	130340	adaptor-related protein complex 1, sigma 3 subunit	-2.77781	1.627e-05	0.000106106
210983_s_at (MCM7)	MCM7	4176	minichromosome maintenance complex component 7	-2.77743	0	3e-09
202713_s_at (KIAA0391)	KIAA0391	9692	KIAA0391	-2.77705	0	5.7e-08
222633_at (TBL1XR1)	TBL1XR1	79718	transducin (beta)-like 1 X-linked receptor 1	-2.77665	0	5.9e-08
207396_s_at (ALG3)	ALG3	10195	asparagine-linked glycosylation 3, alpha-1,3- mannosyltransferase homolog (S. cerevisiae)	-2.7763	0	7.5e-08
225421_at (PM20D2)	PM20D2	135293	peptidase M20 domain containing 2	-2.77584	5.4e-07	5.882e-06
237159_x_at (AP1S3)	AP1S3	130340	adaptor-related protein complex 1, sigma 3 subunit	-2.77562	2.396e-05	0.000148906
224932_at (CHCHD10)	CHCHD10	400916	coiled-coil-helix-coiled-coil-helix domain containing 10	-2.77502	0	3e-09
201691_s_at (TPD52)	TPD52	7163	tumor protein D52	-2.77305	0	1.03e-07
234936_s_at (CC2D2A)	CC2D2A	57545	coiled-coil and C2 domain containing 2A	-2.77096	3e-08	5.23e-07
201169_s_at (BHLHE40)	BHLHE40	8553	basic helix-loop-helix family, member e40	-2.77017	2.7e-07	3.281e-06
228395_at (GLT8D1)	GLT8D1	55830	Glycosyltransferase 8 domain containing 1	-2.76886	0.00160238	0.00571669
203775_at (SLC25A13)	SLC25A13	10165	solute carrier family 25, member 13 (citrin)	-2.76863	0	9e-09
230177_at (GTF2H2B)	GTF2H2B	653238	general transcription factor IIH, polypeptide 2B	-2.76854	0	1.2e-08
211097_s_at (PBX2)	PBX2	5089	pre-B-cell leukemia homeobox 2	-2.7679	0.00020502	0.000957601
205768_s_at (SLC27A2)	SLC27A2	11001	solute carrier family 27 (fatty acid transporter), member 2	-2.7678	2e-08	4.51e-07
202862_at (FAH)	FAH	2184	fumarylacetoacetate hydrolase (fumarylacetoacetase)	-2.76589	0	1.1e-08
204905_s_at (EEF1E1)	EEF1E1	9521	eukaryotic translation elongation factor 1 epsilon 1	-2.76548	1e-08	2.26e-07
208657_s_at (SEPT9)	SEPT9	10801	septin 9	-2.76533	9.1e-07	9.037e-06
225933_at (CCDC137)	CCDC137	339230	coiled-coil domain containing 137	-2.76511	5e-08	7.67e-07
235497_at (LOC643837)	LOC643837	643837	hypothetical LOC643837	-2.76451	1e-08	2.75e-07
240131_at (---)	---	---	---	-2.76302	0.0255546	0.0607372
202742_s_at (PRKACB)	PRKACB	5567	protein kinase, cAMP-dependent, catalytic, beta	-2.76276	0	0
208395_s_at (URB1)	URB1	9875	URB1 ribosome biogenesis 1 homolog (S. cerevisiae)	-2.76176	0.0329652	0.0752179
230194_at (LRPPRC)	LRPPRC	10128	leucine-rich PPR-motif containing	-2.76175	3.564e-05	0.000208563
227378_x_at (C16orf13)	C16orf13	84326	chromosome 16 open reading frame 13	-2.76165	0	8e-09
65588_at (LOC388796)	LOC388796	388796	hypothetical LOC388796	-2.76134	0	0
211626_x_at (ERG)	ERG	2078	v-ets erythroblastosis virus E26 oncogene homolog (avian)	-2.76021	1.346e-05	9.0272e-05
224509_s_at (RTN4IP1)	RTN4IP1	84816	reticulon 4 interacting protein 1	-2.76005	3.3e-07	3.876e-06
215091_s_at (GTF3A)	GTF3A	2971	general transcription factor IIIA	-2.75995	0	0
223574_x_at (PPP2R2C)	PPP2R2C	5522	protein phosphatase 2, regulatory subunit B, gamma	-2.75906	0.00747815	0.021482
218469_at (GREM1)	GREM1	26585	gremlin 1	-2.7589	0.00051975	0.00215349
226068_at (SYK)	SYK	6850	spleen tyrosine kinase	-2.75869	2e-08	3.76e-07
1555824_a_at (PACS2)	PACS2	23241	phosphofurin acidic cluster sorting protein 2	-2.75627	2e-08	4.53e-07
230660_at (SERTAD4)	SERTAD4	56256	SERTA domain containing 4	-2.75623	6.13e-06	4.5676e-05
202264_s_at (TOMM40)	TOMM40	10452	translocase of outer mitochondrial membrane 40 homolog (yeast)	-2.75516	0	6e-09
1554155_at (MCPH1)	MCPH1	79648	microcephalin 1	-2.75404	1.76e-06	1.5892e-05
212528_at (PPPDE2)	PPPDE2	27351	PPPDE peptidase domain containing 2	-2.75386	2e-08	4.22e-07
209909_s_at (TGFB2)	TGFB2	7042	transforming growth factor, beta 2	-2.75364	6.233e-05	0.000338274
230084_at (SLC30A2)	SLC30A2	7780	solute carrier family 30 (zinc transporter), member 2	-2.75289	0.00015647	0.000756182
218188_s_at (TIMM13)	TIMM13	26517	translocase of inner mitochondrial membrane 13 homolog (yeast)	-2.75284	0	2e-09
201860_s_at (PLAT)	PLAT	5327	plasminogen activator, tissue	-2.75135	1.4e-07	1.956e-06
233950_at (CADPS)	CADPS	8618	Ca++-dependent secretion activator	-2.75022	3e-08	6.08e-07
1556097_at (---)	---	---	---	-2.75005	4e-07	4.55e-06
220176_at (NUBPL)	NUBPL	80224	nucleotide binding protein-like	-2.74725	5e-08	7.74e-07
205895_s_at (NOLC1)	NOLC1	9221	nucleolar and coiled-body phosphoprotein 1	-2.74614	0	6e-09
218996_at (TFPT)	TFPT	29844	TCF3 (E2A) fusion partner (in childhood Leukemia)	-2.74611	0	8.6e-08
235436_at (DDX31)	DDX31	64794	DEAD (Asp-Glu-Ala-Asp) box polypeptide 31	-2.74408	3.28e-06	2.6799e-05
244417_at (---)	---	---	---	-2.74296	0.00798741	0.0227253
221583_s_at (KCNMA1)	KCNMA1	3778	potassium large conductance calcium-activated channel, subfamily M, alpha member 1	-2.74183	1.59e-06	1.4517e-05
212624_s_at (CHN1)	CHN1	1123	chimerin (chimaerin) 1	-2.7415	0	1.03e-07
227919_at (UCA1)	UCA1	652995	urothelial cancer associated 1 (non-protein coding)	-2.74113	0.00023193	0.00106886
212687_at (LIMS1)	LIMS1	3987	LIM and senescent cell antigen-like domains 1	-2.73951	5e-08	7.72e-07
222556_at (ALG5)	ALG5	29880	asparagine-linked glycosylation 5, dolichyl-phosphate beta-glucosyltransferase homolog (S. cerevisiae)	-2.73909	4.7e-07	5.24e-06
233588_x_at (PFDN6)	PFDN6	10471	prefoldin subunit 6	-2.7338	1.2e-07	1.705e-06
227194_at (FAM3B)	FAM3B	54097	family with sequence similarity 3, member B	-2.7334	5.55e-06	4.1925e-05
206094_x_at (UGT1A1 /// UGT1A10 /// UGT1A3 /// UGT1A4 /// UGT1A5 /// UGT1A6 /// UGT1A7 /// UGT1A8 /// UGT1A9)	UGT1A1 /// UGT1A10 /// UGT1A3 /// UGT1A4 /// UGT1A5 /// UGT1A6 /// UGT1A7 /// UGT1A8 /// UGT1A9	54575 /// 54576 /// 54577 /// 54578 /// 54579 /// 54600 /// 54657 /// 54658 /// 54659	UDP glucuronosyltransferase 1 family, polypeptide A1 /// UDP glucuronosyltransferase 1 family, polypeptide A10 /// UDP glucuronosyltransferase 1 family, polypeptide A3 /// UDP glucuronosyltransferase 1 family, polypeptide A4 /// UDP glucuronosyltransferase 1 family, polypeptide A5 /// UDP glucuronosyltransferase 1 family, polypeptide A6 /// UDP glucuronosyltransferase 1 family, polypeptide A7 ///…	-2.72886	0.00116937	0.00434461
225418_at (PVRL2)	PVRL2	5819	poliovirus receptor-related 2 (herpesvirus entry mediator B)	-2.7262	0	4e-09
223182_s_at (AGPAT3)	AGPAT3	56894	1-acylglycerol-3-phosphate O-acyltransferase 3	-2.72613	2e-08	3.62e-07
210691_s_at (CACYBP)	CACYBP	27101	calcyclin binding protein	-2.72522	3e-08	4.85e-07
213651_at (INPP5J)	INPP5J	27124	inositol polyphosphate-5-phosphatase J	-2.72377	0.00077847	0.00304563
204070_at (RARRES3)	RARRES3	5920	retinoic acid receptor responder (tazarotene induced) 3	-2.72177	3.97e-06	3.1527e-05
224666_at (NSMCE1)	NSMCE1	197370	non-SMC element 1 homolog (S. cerevisiae)	-2.72027	0	1.6e-08
235848_x_at (---)	---	---	---	-2.71987	0.00131427	0.00481202
204569_at (ICK)	ICK	22858	intestinal cell (MAK-like) kinase	-2.71961	4.03e-06	3.1907e-05
219872_at (FAM198B)	FAM198B	51313	family with sequence similarity 198, member B	-2.7196	0.00191996	0.00668836
224918_x_at (MGST1)	MGST1	4257	microsomal glutathione S-transferase 1	-2.71884	0	2e-09
229823_at (RIMS2)	RIMS2	9699	regulating synaptic membrane exocytosis 2	-2.71798	2.624e-05	0.000160716
203837_at (MAP3K5)	MAP3K5	4217	mitogen-activated protein kinase kinase kinase 5	-2.71745	0	4.4e-08
216685_s_at (MTAP)	MTAP	4507	methylthioadenosine phosphorylase	-2.71716	1.45e-06	1.3447e-05
224601_at (---)	---	---	---	-2.71659	0	1.6e-08
226836_at (SFT2D1)	SFT2D1	113402	SFT2 domain containing 1	-2.71606	0.0245356	0.0587339
203712_at (KIAA0020)	KIAA0020	9933	KIAA0020	-2.71535	0	5.6e-08
219450_at (C4orf19)	C4orf19	55286	chromosome 4 open reading frame 19	-2.71515	3.7e-07	4.265e-06
214975_s_at (MTMR1)	MTMR1	8776	myotubularin related protein 1	-2.71478	0	6.9e-08
211501_s_at (EIF3B)	EIF3B	8662	eukaryotic translation initiation factor 3, subunit B	-2.7136	5.3e-07	5.824e-06
218969_at (PAM16)	PAM16	51025	presequence translocase-associated motor 16 homolog (S. cerevisiae)	-2.71223	0	7.3e-08
204413_at (TRAF2)	TRAF2	7186	TNF receptor-associated factor 2	-2.70927	0.00253986	0.00851108
1552978_a_at (SCAMP1)	SCAMP1	9522	secretory carrier membrane protein 1	-2.70267	2e-07	2.573e-06
224331_s_at (MRPL36)	MRPL36	64979	mitochondrial ribosomal protein L36	-2.70106	0	3e-09
233433_at (---)	---	---	---	-2.7004	0.010933	0.0296699
223851_s_at (TNFRSF18)	TNFRSF18	8784	tumor necrosis factor receptor superfamily, member 18	-2.69919	0	0
242098_at (KIAA1244)	KIAA1244	57221	KIAA1244	-2.69916	8.634e-05	0.000449695
241741_at (CRLS1)	CRLS1	54675	cardiolipin synthase 1	-2.69816	5.975e-05	0.000326029
204632_at (RPS6KA4)	RPS6KA4	8986	ribosomal protein S6 kinase, 90kDa, polypeptide 4	-2.69757	8.79e-06	6.2275e-05
211071_s_at (MLLT11)	MLLT11	10962	myeloid/lymphoid or mixed-lineage leukemia (trithorax homolog, Drosophila); translocated to, 11	-2.6974	0	4.7e-08
217362_x_at (HLA-DRB6)	HLA-DRB6	3128	major histocompatibility complex, class II, DR beta 6 (pseudogene)	-2.69646	3.24e-06	2.6548e-05
225823_at (C19orf70)	C19orf70	125988	chromosome 19 open reading frame 70	-2.6952	0	5e-09
240925_at (---)	---	---	---	-2.69513	0.00332724	0.0107319
239138_at (LOC100506638)	LOC100506638	100506638	hypothetical LOC100506638	-2.69498	1.23e-06	1.1716e-05
213385_at (CHN2)	CHN2	1124	chimerin (chimaerin) 2	-2.69484	5.217e-05	0.000289548
216733_s_at (GATM)	GATM	2628	glycine amidinotransferase (L-arginine:glycine amidinotransferase)	-2.69477	0.0194754	0.0484624
222118_at (CENPN)	CENPN	55839	centromere protein N	-2.69472	0	9e-09
223785_at (FANCI)	FANCI	55215	Fanconi anemia, complementation group I	-2.69406	0	3e-08
1552641_s_at (ATAD3A /// ATAD3B)	ATAD3A /// ATAD3B	55210 /// 83858	ATPase family, AAA domain containing 3A /// ATPase family, AAA domain containing 3B	-2.69286	1.1e-07	1.588e-06
204051_s_at (SFRP4)	SFRP4	6424	secreted frizzled-related protein 4	-2.6924	0.00084264	0.00325961
214231_s_at (KIAA0564)	KIAA0564	23078	KIAA0564	-2.69201	0.00025283	0.00115286
213333_at (MDH2)	MDH2	4191	malate dehydrogenase 2, NAD (mitochondrial)	-2.692	0	4e-09
231029_at (F5)	F5	2153	coagulation factor V (proaccelerin, labile factor)	-2.69007	0.00042179	0.0017959
1555945_s_at (FAM120A)	FAM120A	23196	family with sequence similarity 120A	-2.68698	2e-08	3.97e-07
37965_at (PARVB)	PARVB	29780	parvin, beta	-2.68584	9e-08	1.353e-06
221923_s_at (NPM1)	NPM1	4869	nucleophosmin (nucleolar phosphoprotein B23, numatrin)	-2.68468	0	2e-09
1560305_x_at (FKBP4)	FKBP4	2288	FK506 binding protein 4, 59kDa	-2.6842	0.00049644	0.00206851
222361_at (TUBBP5)	TUBBP5	643224	tubulin, beta pseudogene 5	-2.68337	0.00590761	0.0175428
228963_at (---)	---	---	---	-2.68177	5e-08	8.72e-07
213320_at (PRMT3)	PRMT3	10196	protein arginine methyltransferase 3	-2.6804	0	1e-09
204971_at (CSTA)	CSTA	1475	cystatin A (stefin A)	-2.68036	0.0005043	0.00209726
214974_x_at (CXCL5)	CXCL5	6374	chemokine (C-X-C motif) ligand 5	-2.67993	0.0005917	0.00240207
227864_s_at (FAM125A)	FAM125A	93343	family with sequence similarity 125, member A	-2.67983	0	4.3e-08
203690_at (TUBGCP3)	TUBGCP3	10426	tubulin, gamma complex associated protein 3	-2.67949	1.9e-07	2.45e-06
218921_at (SIGIRR)	SIGIRR	59307	single immunoglobulin and toll-interleukin 1 receptor (TIR) domain	-2.67932	8e-08	1.252e-06
212836_at (POLD3)	POLD3	10714	polymerase (DNA-directed), delta 3, accessory subunit	-2.6787	0	1.3e-08
214889_at (FAM149A)	FAM149A	25854	family with sequence similarity 149, member A	-2.67867	2.226e-05	0.000139581
223464_at (OSBPL5)	OSBPL5	114879	oxysterol binding protein-like 5	-2.67839	1.8e-07	2.373e-06
226943_at (C12orf73)	C12orf73	728568	chromosome 12 open reading frame 73	-2.67797	0	1e-09
232078_at (PVRL2)	PVRL2	5819	poliovirus receptor-related 2 (herpesvirus entry mediator B)	-2.67744	1e-08	2.25e-07
235024_at (PHF17)	PHF17	79960	PHD finger protein 17	-2.67665	6.9e-07	7.183e-06
1552632_a_at (ARSG)	ARSG	22901	arylsulfatase G	-2.6764	0.00010954	0.000552636
225059_at (AGTRAP)	AGTRAP	57085	angiotensin II receptor-associated protein	-2.67595	0	5.1e-08
214890_s_at (FAM149A)	FAM149A	25854	family with sequence similarity 149, member A	-2.67542	0.00140761	0.00510523
212018_s_at (RSL1D1)	RSL1D1	26156	ribosomal L1 domain containing 1	-2.67466	0	7.2e-08
219551_at (EAF2)	EAF2	55840	ELL associated factor 2	-2.67443	0	1.6e-08
209275_s_at (CLN3)	CLN3	1201	ceroid-lipofuscinosis, neuronal 3	-2.67262	5.921e-05	0.000323532
205217_at (TIMM8A)	TIMM8A	1678	translocase of inner mitochondrial membrane 8 homolog A (yeast)	-2.66951	2.7e-06	2.2667e-05
208089_s_at (TDRD3)	TDRD3	81550	tudor domain containing 3	-2.66871	1e-08	2.61e-07
227291_s_at (BOLA3)	BOLA3	388962	bolA homolog 3 (E. coli)	-2.66802	0	0
231784_s_at (DCAF13)	DCAF13	25879	DDB1 and CUL4 associated factor 13	-2.66788	0	1.08e-07
205251_at (PER2)	PER2	8864	period homolog 2 (Drosophila)	-2.66602	0	5.3e-08
241371_at (TNFRSF10A)	TNFRSF10A	8797	tumor necrosis factor receptor superfamily, member 10a	-2.66511	2e-08	3.72e-07
202488_s_at (FXYD3)	FXYD3	5349	FXYD domain containing ion transport regulator 3	-2.66368	2e-08	4.49e-07
230300_at (---)	---	---	---	-2.66313	1.79e-06	1.6083e-05
205321_at (EIF2S3)	EIF2S3	1968	eukaryotic translation initiation factor 2, subunit 3 gamma, 52kDa	-2.66059	0	4.4e-08
228525_at (LRP3)	LRP3	4037	low density lipoprotein receptor-related protein 3	-2.65943	0.00013984	0.000684816
201614_s_at (RUVBL1)	RUVBL1	8607	RuvB-like 1 (E. coli)	-2.65823	3e-08	4.8e-07
202982_s_at (ACOT1 /// ACOT2)	ACOT1 /// ACOT2	10965 /// 641371	acyl-CoA thioesterase 1 /// acyl-CoA thioesterase 2	-2.65813	0	2.6e-08
232672_x_at (SLC24A5)	SLC24A5	283652	solute carrier family 24, member 5	-2.65709	0.0352305	0.079491
210006_at (ABHD14A)	ABHD14A	25864	abhydrolase domain containing 14A	-2.65622	0	1e-09
218668_s_at (RAP2C)	RAP2C	57826	RAP2C, member of RAS oncogene family	-2.65573	2.7e-07	3.326e-06
226433_at (RNF157)	RNF157	114804	ring finger protein 157	-2.65295	7.4e-07	7.61e-06
201869_s_at (TBL1X)	TBL1X	6907	transducin (beta)-like 1X-linked	-2.65243	0.00045127	0.00190542
225914_s_at (CAB39L)	CAB39L	81617	calcium binding protein 39-like	-2.65162	0	3e-08
219922_s_at (LTBP3)	LTBP3	4054	latent transforming growth factor beta binding protein 3	-2.65064	1e-08	1.35e-07
1553994_at (NT5E)	NT5E	4907	5'-nucleotidase, ecto (CD73)	-2.65062	0.00420054	0.0131147
201584_s_at (DDX39)	DDX39	10212	DEAD (Asp-Glu-Ala-Asp) box polypeptide 39	-2.64952	0	4e-09
202948_at (IL1R1)	IL1R1	3554	interleukin 1 receptor, type I	-2.64879	6e-07	6.443e-06
217942_at (MRPS35)	MRPS35	60488	mitochondrial ribosomal protein S35	-2.64834	0	1e-09
212554_at (CAP2)	CAP2	10486	CAP, adenylate cyclase-associated protein, 2 (yeast)	-2.6479	0.00041637	0.00177603
226364_at (HIP1)	HIP1	3092	huntingtin interacting protein 1	-2.64504	2.4e-06	2.0581e-05
204565_at (ACOT13)	ACOT13	55856	acyl-CoA thioesterase 13	-2.64475	0	1.5e-08
1560101_at (SYDE2)	SYDE2	84144	synapse defective 1, Rho GTPase, homolog 2 (C. elegans)	-2.64453	0.00096736	0.00367931
238621_at (FMN1)	FMN1	342184	formin 1	-2.64356	1.737e-05	0.000112286
1560999_a_at (---)	---	---	---	-2.64226	0.0209104	0.0514363
215947_s_at (FAM136A)	FAM136A	84908	family with sequence similarity 136, member A	-2.6405	0	7.4e-08
220382_s_at (ARHGAP28)	ARHGAP28	79822	Rho GTPase activating protein 28	-2.63931	4.25e-05	0.000242497
213280_at (RAP1GAP2)	RAP1GAP2	23108	RAP1 GTPase activating protein 2	-2.63871	2.37e-06	2.0381e-05
226488_at (RCCD1)	RCCD1	91433	RCC1 domain containing 1	-2.63838	0	5.9e-08
217729_s_at (AES)	AES	166	amino-terminal enhancer of split	-2.63704	0	6e-08
229676_at (MTPAP)	MTPAP	55149	Mitochondrial poly(A) polymerase	-2.63679	2e-08	4.59e-07
1555606_a_at (GDPD1)	GDPD1	284161	glycerophosphodiester phosphodiesterase domain containing 1	-2.63617	0	1.28e-07
212137_at (LARP1)	LARP1	23367	La ribonucleoprotein domain family, member 1	-2.63581	0	0
219152_at (PODXL2)	PODXL2	50512	podocalyxin-like 2	-2.63458	0	3.1e-08
212048_s_at (YARS)	YARS	8565	tyrosyl-tRNA synthetase	-2.63398	0	0
1552898_a_at (KCNG3)	KCNG3	170850	potassium voltage-gated channel, subfamily G, member 3	-2.63229	0.00037726	0.00162811
1566720_at (RPS10P7)	RPS10P7	376693	ribosomal protein S10 pseudogene 7	-2.63107	0.0005709	0.00232871
216253_s_at (PARVB)	PARVB	29780	parvin, beta	-2.63049	0.00036446	0.0015806
218724_s_at (TGIF2)	TGIF2	60436	TGFB-induced factor homeobox 2	-2.63041	5.1e-07	5.588e-06
230139_at (---)	---	---	---	-2.62955	0.0002461	0.00112666
220210_at (CHRNA10)	CHRNA10	57053	cholinergic receptor, nicotinic, alpha 10	-2.62937	0.00082692	0.00320627
215765_at (LRRC41)	LRRC41	10489	leucine rich repeat containing 41	-2.62854	7.81e-05	0.000412175
1553954_at (ALG14)	ALG14	199857	asparagine-linked glycosylation 14 homolog (S. cerevisiae)	-2.62772	2e-08	3.21e-07
225497_at (ATE1)	ATE1	11101	arginyltransferase 1	-2.6277	1.05e-06	1.0152e-05
1560683_at (BCL8)	BCL8	606	B-cell CLL/lymphoma 8	-2.62757	0.00416409	0.0130175
227887_at (LOC400236)	LOC400236	400236	hypothetical LOC400236	-2.62756	3e-08	5.27e-07
242546_at (FLJ39632)	FLJ39632	642477	hypothetical LOC642477	-2.62694	0.00556883	0.0166906
223539_s_at (SERF1A /// SERF1B)	SERF1A /// SERF1B	728492 /// 8293	small EDRK-rich factor 1A (telomeric) /// small EDRK-rich factor 1B (centromeric)	-2.62524	0	0
1555904_at (---)	---	---	---	-2.62509	0.0111069	0.0300793
1555733_s_at (AP1S3)	AP1S3	130340	adaptor-related protein complex 1, sigma 3 subunit	-2.62506	0	3.5e-08
217856_at (RBM8A)	RBM8A	9939	RNA binding motif protein 8A	-2.62454	0	1.5e-08
208848_at (ADH5)	ADH5	128	alcohol dehydrogenase 5 (class III), chi polypeptide	-2.6236	0	4.3e-08
233177_s_at (PNKD)	PNKD	25953	paroxysmal nonkinesigenic dyskinesia	-2.62344	0	7.6e-08
214783_s_at (ANXA11)	ANXA11	311	annexin A11	-2.62215	0	1.01e-07
1569577_x_at (---)	---	---	---	-2.62158	0.00773643	0.0220986
203696_s_at (RFC2)	RFC2	5982	replication factor C (activator 1) 2, 40kDa	-2.62015	0	1.11e-07
209487_at (RBPMS)	RBPMS	11030	RNA binding protein with multiple splicing	-2.61976	1e-08	2.21e-07
203432_at (TMPO)	TMPO	7112	thymopoietin	-2.61919	0	7.4e-08
223575_at (KIAA1549)	KIAA1549	57670	KIAA1549	-2.61877	1.5e-07	2.055e-06
225238_at (MSI2)	MSI2	124540	musashi homolog 2 (Drosophila)	-2.61775	1.03e-06	1.0056e-05
203212_s_at (MTMR2)	MTMR2	8898	myotubularin related protein 2	-2.61709	1e-08	2.73e-07
200659_s_at (PHB)	PHB	5245	prohibitin	-2.61671	0	3e-09
202437_s_at (CYP1B1)	CYP1B1	1545	cytochrome P450, family 1, subfamily B, polypeptide 1	-2.61639	3e-08	5.01e-07
238634_x_at (---)	---	---	---	-2.61514	0.0219141	0.0534747
201571_s_at (DCTD)	DCTD	1635	dCMP deaminase	-2.61482	1e-07	1.472e-06
1555679_a_at (RTN4IP1)	RTN4IP1	84816	reticulon 4 interacting protein 1	-2.6148	2.4e-07	2.928e-06
1552897_a_at (KCNG3)	KCNG3	170850	potassium voltage-gated channel, subfamily G, member 3	-2.6138	0.00021439	0.000996257
208828_at (POLE3)	POLE3	54107	polymerase (DNA directed), epsilon 3 (p17 subunit)	-2.61363	1e-08	1.67e-07
212950_at (GPR116)	GPR116	221395	G protein-coupled receptor 116	-2.61363	0.00209356	0.00720815
226421_at (AMMECR1)	AMMECR1	9949	Alport syndrome, mental retardation, midface hypoplasia and elliptocytosis chromosomal region gene 1	-2.6131	0	9e-09
1569024_at (FAM13A)	FAM13A	10144	family with sequence similarity 13, member A	-2.61282	2.4e-07	2.96e-06
1555731_a_at (AP1S3)	AP1S3	130340	adaptor-related protein complex 1, sigma 3 subunit	-2.61194	0	4.5e-08
203931_s_at (MRPL12)	MRPL12	6182	mitochondrial ribosomal protein L12	-2.6112	2e-08	3.81e-07
207908_at (KRT2)	KRT2	3849	keratin 2	-2.60989	6e-08	9.69e-07
232148_at (NSMAF)	NSMAF	8439	Neutral sphingomyelinase (N-SMase) activation associated factor	-2.60876	1.347e-05	9.0328e-05
231123_at (TRIM36)	TRIM36	55521	tripartite motif-containing 36	-2.60669	0.00211737	0.00727912
1559072_a_at (ELFN2)	ELFN2	114794	extracellular leucine-rich repeat and fibronectin type III domain containing 2	-2.60649	3.18e-06	2.608e-05
220663_at (IL1RAPL1)	IL1RAPL1	11141	interleukin 1 receptor accessory protein-like 1	-2.60632	0.00034575	0.00151063
201302_at (ANXA4)	ANXA4	307	annexin A4	-2.60619	4e-08	7.47e-07
213839_at (CLMN)	CLMN	79789	calmin (calponin-like, transmembrane)	-2.60532	8.43e-06	6.0089e-05
236681_at (HOXD13)	HOXD13	3239	homeobox D13	-2.60503	0.0173715	0.044
220887_at (C14orf162)	C14orf162	56936	chromosome 14 open reading frame 162	-2.60463	2e-08	3.48e-07
230744_at (FSTL1)	FSTL1	11167	follistatin-like 1	-2.60343	0.0440184	0.0955497
223639_s_at (ZNRD1)	ZNRD1	30834	zinc ribbon domain containing 1	-2.60278	2e-08	3.72e-07
206336_at (CXCL6)	CXCL6	6372	chemokine (C-X-C motif) ligand 6 (granulocyte chemotactic protein 2)	-2.60242	0.0235907	0.056878
221732_at (CANT1)	CANT1	124583	calcium activated nucleotidase 1	-2.60172	0	2.3e-08
211298_s_at (ALB)	ALB	213	albumin	-2.60072	0.0115472	0.0310991
213528_at (C1orf156)	C1orf156	92342	chromosome 1 open reading frame 156	-2.60069	6e-08	9.77e-07
201043_s_at (ANP32A)	ANP32A	8125	acidic (leucine-rich) nuclear phosphoprotein 32 family, member A	-2.59707	2.885e-05	0.000174331
208758_at (ATIC)	ATIC	471	5-aminoimidazole-4-carboxamide ribonucleotide formyltransferase/IMP cyclohydrolase	-2.59655	0	0
237160_at (CCDC83)	CCDC83	220047	coiled-coil domain containing 83	-2.5965	0.0460921	0.0991144
214746_s_at (ZNF467)	ZNF467	168544	zinc finger protein 467	-2.59557	2.204e-05	0.000138405
238418_at (SLC35B4)	SLC35B4	84912	solute carrier family 35, member B4	-2.59528	0.00057192	0.00233217
1559006_at (---)	---	---	---	-2.59337	0.0001161	0.000581352
201042_at (TGM2)	TGM2	7052	transglutaminase 2 (C polypeptide, protein-glutamine-gamma-glutamyltransferase)	-2.59157	5.065e-05	0.000282312
215108_x_at (TOX3)	TOX3	27324	TOX high mobility group box family member 3	-2.59148	0.0001518	0.000736483
201107_s_at (THBS1)	THBS1	7057	thrombospondin 1	-2.59148	0.0120161	0.032186
212841_s_at (PPFIBP2)	PPFIBP2	8495	PTPRF interacting protein, binding protein 2 (liprin beta 2)	-2.59129	0	2e-09
228355_s_at (NDUFAF2)	NDUFAF2	91942	NADH dehydrogenase (ubiquinone) 1 alpha subcomplex, assembly factor 2	-2.59126	0	3e-08
212906_at (GRAMD1B)	GRAMD1B	57476	GRAM domain containing 1B	-2.59103	7.75e-06	5.5787e-05
223759_s_at (GSG2)	GSG2	83903	germ cell associated 2 (haspin)	-2.59047	5.5e-07	5.998e-06
1553292_s_at (SGK494)	SGK494	124923	uncharacterized serine/threonine-protein kinase SgK494	-2.58917	1e-08	1.88e-07
219260_s_at (C17orf81)	C17orf81	23587	chromosome 17 open reading frame 81	-2.58847	0	1e-09
203061_s_at (MDC1)	MDC1	9656	mediator of DNA-damage checkpoint 1	-2.58756	4.3e-07	4.885e-06
206352_s_at (PEX10)	PEX10	5192	peroxisomal biogenesis factor 10	-2.58723	0	1.4e-08
217624_at (PDAP1)	PDAP1	11333	PDGFA associated protein 1	-2.58677	0.0067325	0.0196163
228253_at (LOXL3)	LOXL3	84695	lysyl oxidase-like 3	-2.5859	4.32e-06	3.3889e-05
210830_s_at (PON2)	PON2	5445	paraoxonase 2	-2.58453	0	5.7e-08
209925_at (OCLN)	OCLN	4950	occludin	-2.5838	0	7.1e-08
202430_s_at (PLSCR1)	PLSCR1	5359	phospholipid scramblase 1	-2.58327	0.00224382	0.00764319
201476_s_at (RRM1)	RRM1	6240	ribonucleotide reductase M1	-2.58323	0	6e-09
201572_x_at (DCTD)	DCTD	1635	dCMP deaminase	-2.58204	1e-08	1.51e-07
2028_s_at (E2F1)	E2F1	1869	E2F transcription factor 1	-2.58189	0	7e-09
212743_at (RCHY1)	RCHY1	25898	ring finger and CHY zinc finger domain containing 1	-2.58153	1.7e-07	2.285e-06
240099_at (---)	---	---	---	-2.58132	2.425e-05	0.000150319
1570153_at (C13orf38)	C13orf38	728591	chromosome 13 open reading frame 38	-2.58083	1.7e-06	1.5411e-05
222051_s_at (---)	---	---	---	-2.57946	0.00046252	0.00194703
244116_at (---)	---	---	---	-2.57939	1.56e-06	1.4273e-05
231740_at (KCNJ11)	KCNJ11	3767	potassium inwardly-rectifying channel, subfamily J, member 11	-2.57915	0.00440092	0.0136468
219088_s_at (ZNF576)	ZNF576	79177	zinc finger protein 576	-2.57821	3e-07	3.63e-06
206645_s_at (NR0B1)	NR0B1	190	nuclear receptor subfamily 0, group B, member 1	-2.5773	0.0203975	0.0504152
242890_at (---)	---	---	---	-2.57724	2.56e-06	2.1747e-05
212095_s_at (MTUS1)	MTUS1	57509	microtubule associated tumor suppressor 1	-2.57693	7e-08	1.059e-06
227350_at (HELLS)	HELLS	3070	helicase, lymphoid-specific	-2.57645	7e-08	1.131e-06
207686_s_at (CASP8)	CASP8	841	caspase 8, apoptosis-related cysteine peptidase	-2.57633	5.893e-05	0.000322288
219188_s_at (MACROD1)	MACROD1	28992	MACRO domain containing 1	-2.57572	0	9.1e-08
201925_s_at (CD55)	CD55	1604	CD55 molecule, decay accelerating factor for complement (Cromer blood group)	-2.57547	2.12e-06	1.8562e-05
204777_s_at (MAL)	MAL	4118	mal, T-cell differentiation protein	-2.57541	0.00095773	0.00364653
203509_at (SORL1)	SORL1	6653	sortilin-related receptor, L(DLR class) A repeats-containing	-2.57497	1e-08	1.78e-07
204281_at (TEAD4)	TEAD4	7004	TEA domain family member 4	-2.57459	2.2e-07	2.726e-06
219117_s_at (FKBP11)	FKBP11	51303	FK506 binding protein 11, 19 kDa	-2.57341	0	2e-09
207992_s_at (AMPD3)	AMPD3	272	adenosine monophosphate deaminase 3	-2.57211	0	1.9e-08
229061_s_at (SLC25A13)	SLC25A13	10165	solute carrier family 25, member 13 (citrin)	-2.57149	2.839e-05	0.000171941
204080_at (TOE1)	TOE1	114034	target of EGR1, member 1 (nuclear)	-2.57083	4.1e-07	4.696e-06
219165_at (PDLIM2)	PDLIM2	64236	PDZ and LIM domain 2 (mystique)	-2.57072	0	3e-09
230961_at (---)	---	---	---	-2.56947	1e-08	2.94e-07
223403_s_at (POLR1B)	POLR1B	84172	polymerase (RNA) I polypeptide B, 128kDa	-2.56945	0	8e-09
241333_x_at (---)	---	---	---	-2.56837	0.0129792	0.0343447
201937_s_at (DNPEP)	DNPEP	23549	aspartyl aminopeptidase	-2.56755	0	2e-09
41037_at (TEAD4)	TEAD4	7004	TEA domain family member 4	-2.56592	1e-08	2.31e-07
226296_s_at (MRPS15)	MRPS15	64960	mitochondrial ribosomal protein S15	-2.56501	0	1e-09
214947_at (FAM105A)	FAM105A	54491	family with sequence similarity 105, member A	-2.5647	0.014597	0.0379284
229900_at (CD109)	CD109	135228	CD109 molecule	-2.56326	3.145e-05	0.000187835
227492_at (OCLN)	OCLN	4950	occludin	-2.56325	0	7e-09
223334_at (TMEM126A)	TMEM126A	84233	transmembrane protein 126A	-2.56126	0	4e-09
36711_at (MAFF)	MAFF	23764	v-maf musculoaponeurotic fibrosarcoma oncogene homolog F (avian)	-2.56049	0	4.2e-08
1555203_s_at (SLC44A4)	SLC44A4	80736	solute carrier family 44, member 4	-2.55976	0.00241867	0.00815913
202218_s_at (FADS2)	FADS2	9415	fatty acid desaturase 2	-2.55789	1.7e-07	2.297e-06
205498_at (GHR)	GHR	2690	growth hormone receptor	-2.55638	1.3e-07	1.75e-06
1564911_at (SNHG4)	SNHG4	724102	small nucleolar RNA host gene 4 (non-protein coding)	-2.55594	2.32e-06	2.0014e-05
205034_at (CCNE2)	CCNE2	9134	cyclin E2	-2.55581	0	1.6e-08
223206_s_at (NMRAL1)	NMRAL1	57407	NmrA-like family domain containing 1	-2.55563	0	8e-09
1556309_s_at (C1orf86 /// LOC100128003)	C1orf86 /// LOC100128003	100128003 /// 199990	chromosome 1 open reading frame 86 /// hypothetical LOC100128003	-2.55526	0.00564677	0.016881
204981_at (SLC22A18)	SLC22A18	5002	solute carrier family 22, member 18	-2.55454	0	4.3e-08
225759_x_at (CLMN)	CLMN	79789	calmin (calponin-like, transmembrane)	-2.55391	5.893e-05	0.000322288
226780_s_at (C7orf55)	C7orf55	154791	chromosome 7 open reading frame 55	-2.55298	0	4e-09
201675_at (AKAP1)	AKAP1	8165	A kinase (PRKA) anchor protein 1	-2.55064	0	1.2e-08
227529_s_at (AKAP12)	AKAP12	9590	A kinase (PRKA) anchor protein 12	-2.55003	1.2e-07	1.655e-06
1553775_at (FLJ31715)	FLJ31715	152048	hypothetical protein FLJ31715	-2.54898	3.94e-06	3.1356e-05
222946_s_at (C1orf135)	C1orf135	79000	chromosome 1 open reading frame 135	-2.54823	1.539e-05	0.000101124
229910_at (SHE)	SHE	126669	Src homology 2 domain containing E	-2.54742	0.0376351	0.0838884
205229_s_at (COCH)	COCH	1690	coagulation factor C homolog, cochlin (Limulus polyphemus)	-2.54728	1.989e-05	0.000126636
221759_at (G6PC3)	G6PC3	92579	glucose 6 phosphatase, catalytic, 3	-2.54717	0	3e-09
225233_at (MSI2)	MSI2	124540	musashi homolog 2 (Drosophila)	-2.54717	4.27e-06	3.3502e-05
210813_s_at (XRCC4)	XRCC4	7518	X-ray repair complementing defective repair in Chinese hamster cells 4	-2.54551	0	1.11e-07
206043_s_at (ATP2C2)	ATP2C2	9914	ATPase, Ca++ transporting, type 2C, member 2	-2.5454	1.4e-07	1.967e-06
218671_s_at (ATPIF1)	ATPIF1	93974	ATPase inhibitory factor 1	-2.54517	0	2e-09
242034_at (FBXL17)	FBXL17	64839	F-box and leucine-rich repeat protein 17	-2.54461	7.5e-07	7.753e-06
238012_at (DPP7)	DPP7	29952	Dipeptidyl-peptidase 7	-2.54422	0	6.9e-08
222228_s_at (ALKBH4)	ALKBH4	54784	alkB, alkylation repair homolog 4 (E. coli)	-2.54311	7e-08	1.058e-06
216952_s_at (LMNB2)	LMNB2	84823	lamin B2	-2.54184	1.43e-06	1.3341e-05
204868_at (ICT1)	ICT1	3396	immature colon carcinoma transcript 1	-2.54165	0	2e-09
229896_at (---)	---	---	---	-2.54002	4.339e-05	0.00024686
212230_at (PPAP2B)	PPAP2B	8613	phosphatidic acid phosphatase type 2B	-2.53836	1.01e-06	9.867e-06
204389_at (MAOA)	MAOA	4128	monoamine oxidase A	-2.53789	1e-08	1.56e-07
205313_at (HNF1B)	HNF1B	6928	HNF1 homeobox B	-2.53629	4.502e-05	0.000254945
202246_s_at (CDK4)	CDK4	1019	cyclin-dependent kinase 4	-2.53599	0	1e-09
217612_at (TIMM50)	TIMM50	92609	translocase of inner mitochondrial membrane 50 homolog (S. cerevisiae)	-2.5339	1.3e-07	1.813e-06
213201_s_at (TNNT1)	TNNT1	7138	troponin T type 1 (skeletal, slow)	-2.53176	1.24e-06	1.1733e-05
222496_s_at (RBM47)	RBM47	54502	RNA binding motif protein 47	-2.5315	0	2.2e-08
227639_at (PIGK)	PIGK	10026	phosphatidylinositol glycan anchor biosynthesis, class K	-2.53149	6.1e-07	6.507e-06
229163_at (CAMK2N1)	CAMK2N1	55450	calcium/calmodulin-dependent protein kinase II inhibitor 1	-2.53138	4e-08	6.97e-07
1555841_at (C9orf30)	C9orf30	91283	chromosome 9 open reading frame 30	-2.53127	4.4e-06	3.4434e-05
232370_at (LOC254057)	LOC254057	254057	hypothetical protein LOC254057	-2.53088	1.389e-05	9.2689e-05
1552648_a_at (TNFRSF10A)	TNFRSF10A	8797	tumor necrosis factor receptor superfamily, member 10a	-2.52939	2e-07	2.529e-06
223113_at (TMEM138)	TMEM138	51524	transmembrane protein 138	-2.52866	0	1.2e-08
227837_at (LOC729570)	LOC729570	729570	hypothetical LOC729570	-2.52836	7.7e-07	7.878e-06
219370_at (RPRM)	RPRM	56475	reprimo, TP53 dependent G2 arrest mediator candidate	-2.52805	1e-08	2.86e-07
203557_s_at (PCBD1)	PCBD1	5092	pterin-4 alpha-carbinolamine dehydratase/dimerization cofactor of hepatocyte nuclear factor 1 alpha	-2.52583	0	4e-09
234975_at (GSPT1)	GSPT1	2935	G1 to S phase transition 1	-2.5248	3.8e-07	4.422e-06
222896_at (TMEM38A)	TMEM38A	79041	transmembrane protein 38A	-2.52367	1.82e-06	1.6358e-05
204532_x_at (UGT1A1 /// UGT1A10 /// UGT1A4 /// UGT1A6 /// UGT1A8 /// UGT1A9)	UGT1A1 /// UGT1A10 /// UGT1A4 /// UGT1A6 /// UGT1A8 /// UGT1A9	54575 /// 54576 /// 54578 /// 54600 /// 54657 /// 54658	UDP glucuronosyltransferase 1 family, polypeptide A1 /// UDP glucuronosyltransferase 1 family, polypeptide A10 /// UDP glucuronosyltransferase 1 family, polypeptide A4 /// UDP glucuronosyltransferase 1 family, polypeptide A6 /// UDP glucuronosyltransferase 1 family, polypeptide A8 /// UDP glucuronosyltransferase 1 family, polypeptide A9	-2.52345	9.81e-06	6.836e-05
226232_at (GDF11)	GDF11	10220	growth differentiation factor 11	-2.52323	0	1.3e-08
209893_s_at (FUT4)	FUT4	2526	fucosyltransferase 4 (alpha (1,3) fucosyltransferase, myeloid-specific)	-2.52188	0.00255803	0.00856725
1562290_at (---)	---	---	---	-2.52163	0.003926	0.0123691
235110_at (PLA2G16)	PLA2G16	11145	phospholipase A2, group XVI	-2.51832	6.99e-06	5.1014e-05
1559412_at (C21orf34)	C21orf34	388815	chromosome 21 open reading frame 34	-2.51742	0.00171407	0.00605994
218669_at (RAP2C)	RAP2C	57826	RAP2C, member of RAS oncogene family	-2.51575	2e-08	3.94e-07
235713_at (ALKBH8)	ALKBH8	91801	alkB, alkylation repair homolog 8 (E. coli)	-2.51438	3e-08	6.1e-07
209508_x_at (CFLAR)	CFLAR	8837	CASP8 and FADD-like apoptosis regulator	-2.51417	0.00035463	0.00154312
232218_at (---)	---	---	---	-2.51352	9.4e-07	9.294e-06
209153_s_at (TCF3)	TCF3	6929	transcription factor 3 (E2A immunoglobulin enhancer binding factors E12/E47)	-2.51331	1.84e-06	1.6522e-05
232645_at (LOC153684)	LOC153684	153684	hypothetical LOC153684	-2.51285	2.691e-05	0.000164336
201386_s_at (DHX15)	DHX15	1665	DEAH (Asp-Glu-Ala-His) box polypeptide 15	-2.51283	0	1e-09
238673_at (---)	---	---	---	-2.51178	5e-08	8.72e-07
213647_at (DNA2)	DNA2	1763	DNA replication helicase 2 homolog (yeast)	-2.51145	4e-08	6.22e-07
234611_at (LOC100287902)	LOC100287902	100287902	hypothetical LOC100287902	-2.51111	1.7e-07	2.281e-06
209000_s_at (SEPT8)	SEPT8	23176	septin 8	-2.51081	4.9e-07	5.413e-06
218424_s_at (STEAP3)	STEAP3	55240	STEAP family member 3	-2.51036	1.579e-05	0.000103364
206584_at (LY96)	LY96	23643	lymphocyte antigen 96	-2.51013	0.00049055	0.00204724
209448_at (HTATIP2)	HTATIP2	10553	HIV-1 Tat interactive protein 2, 30kDa	-2.50861	7e-08	1.03e-06
242489_at (---)	---	---	---	-2.50764	0.00294438	0.00966289
230782_at (SORD)	SORD	6652	sorbitol dehydrogenase	-2.50755	0.00120464	0.00445911
234304_s_at (IPO11)	IPO11	51194	importin 11	-2.50675	6.51e-06	4.8076e-05
232194_at (METTL4)	METTL4	64863	methyltransferase like 4	-2.50622	1.891e-05	0.000121018
226264_at (SUSD1)	SUSD1	64420	sushi domain containing 1	-2.50593	8.6e-06	6.1144e-05
223612_s_at (LNX1)	LNX1	84708	ligand of numb-protein X 1	-2.50513	0.00104721	0.0039411
207740_s_at (NUP62)	NUP62	23636	nucleoporin 62kDa	-2.50509	2e-08	3.22e-07
220892_s_at (PSAT1)	PSAT1	29968	phosphoserine aminotransferase 1	-2.50409	0	4e-09
204744_s_at (IARS)	IARS	3376	isoleucyl-tRNA synthetase	-2.50256	0	1.4e-08
210005_at (GART)	GART	2618	phosphoribosylglycinamide formyltransferase, phosphoribosylglycinamide synthetase, phosphoribosylaminoimidazole synthetase	-2.50213	9.1e-07	9.046e-06
202735_at (EBP)	EBP	10682	emopamil binding protein (sterol isomerase)	-2.49973	0	1e-09
234039_at (TANC1)	TANC1	85461	tetratricopeptide repeat, ankyrin repeat and coiled-coil containing 1	-2.4996	0.0102342	0.0280774
1557527_at (---)	---	---	---	-2.49911	0.00159829	0.00570445
204187_at (GMPR)	GMPR	2766	guanosine monophosphate reductase	-2.49848	7.1e-07	7.41e-06
235677_at (SRR)	SRR	63826	Serine racemase	-2.49796	1e-08	2.41e-07
238498_at (---)	---	---	---	-2.49716	1.5e-07	2.042e-06
222428_s_at (LARS)	LARS	51520	leucyl-tRNA synthetase	-2.49703	0	4.3e-08
209753_s_at (TMPO)	TMPO	7112	thymopoietin	-2.49549	5e-08	8.44e-07
206776_x_at (ACRV1)	ACRV1	56	acrosomal vesicle protein 1	-2.4953	0.00010142	0.000517041
227963_at (---)	---	---	---	-2.49473	0.00032671	0.00143709
205090_s_at (NAGPA)	NAGPA	51172	N-acetylglucosamine-1-phosphodiester alpha-N-acetylglucosaminidase	-2.49314	0	3.6e-08
222653_at (PNPO)	PNPO	55163	pyridoxamine 5'-phosphate oxidase	-2.4927	0	7e-08
221081_s_at (DENND2D)	DENND2D	79961	DENN/MADD domain containing 2D	-2.49143	5.2e-07	5.705e-06
227999_at (PWWP2B)	PWWP2B	170394	PWWP domain containing 2B	-2.49123	7.8e-07	7.941e-06
201692_at (SIGMAR1)	SIGMAR1	10280	sigma non-opioid intracellular receptor 1	-2.49112	0	3.6e-08
223413_s_at (LYAR)	LYAR	55646	Ly1 antibody reactive homolog (mouse)	-2.49055	0	6.9e-08
213551_x_at (PCGF2)	PCGF2	7703	polycomb group ring finger 2	-2.48995	1e-08	1.77e-07
216623_x_at (TOX3)	TOX3	27324	TOX high mobility group box family member 3	-2.48898	6.9e-07	7.154e-06
226075_at (SPSB1)	SPSB1	80176	splA/ryanodine receptor domain and SOCS box containing 1	-2.48886	2.39e-06	2.0521e-05
211379_x_at (B3GALNT1)	B3GALNT1	8706	beta-1,3-N-acetylgalactosaminyltransferase 1 (globoside blood group)	-2.48874	0.00035847	0.00155808
226849_at (DENND1A)	DENND1A	57706	DENN/MADD domain containing 1A	-2.48872	0	1.27e-07
222360_at (DPH5)	DPH5	51611	DPH5 homolog (S. cerevisiae)	-2.48762	2.48e-06	2.1184e-05
203622_s_at (PNO1)	PNO1	56902	partner of NOB1 homolog (S. cerevisiae)	-2.48719	0	3.5e-08
228429_x_at (KIF9)	KIF9	64147	kinesin family member 9	-2.48649	0	4.7e-08
212096_s_at (MTUS1)	MTUS1	57509	microtubule associated tumor suppressor 1	-2.48536	0	2e-09
1569436_at (LOC400128)	LOC400128	400128	hypothetical LOC400128	-2.48519	0.0141283	0.0368841
236985_at (---)	---	---	---	-2.48455	6.97e-06	5.0944e-05
235026_at (C12orf66)	C12orf66	144577	chromosome 12 open reading frame 66	-2.48323	2e-08	3.74e-07
203836_s_at (MAP3K5)	MAP3K5	4217	mitogen-activated protein kinase kinase kinase 5	-2.48305	4e-07	4.557e-06
1560754_at (CMTM7)	CMTM7	112616	CKLF-like MARVEL transmembrane domain containing 7	-2.483	6.59e-05	0.000355378
231550_at (XYLT2)	XYLT2	64132	Xylosyltransferase II	-2.4818	3.7e-07	4.25e-06
232291_at (MIR17HG)	MIR17HG	407975	MIR17 host gene (non-protein coding)	-2.48078	8.97e-06	6.3387e-05
200956_s_at (SSRP1)	SSRP1	6749	structure specific recognition protein 1	-2.48019	0	1.5e-08
228046_at (ZNF827)	ZNF827	152485	zinc finger protein 827	-2.47997	0	2.6e-08
1559352_a_at (LOC92659)	LOC92659	92659	hypothetical LOC92659	-2.47743	0	4.8e-08
231443_at (LOC100505644)	LOC100505644	100505644	hypothetical LOC100505644	-2.47717	3.3e-07	3.857e-06
203339_at (SLC25A12)	SLC25A12	8604	solute carrier family 25 (mitochondrial carrier, Aralar), member 12	-2.47712	2.7e-07	3.288e-06
1552286_at (ATP6V1E2)	ATP6V1E2	90423	ATPase, H+ transporting, lysosomal 31kDa, V1 subunit E2	-2.47703	0.00010553	0.000535156
229116_at (CNKSR2)	CNKSR2	22866	connector enhancer of kinase suppressor of Ras 2	-2.47631	1.92e-06	1.7088e-05
204301_at (KBTBD11)	KBTBD11	9920	kelch repeat and BTB (POZ) domain containing 11	-2.47594	2.138e-05	0.000134917
216962_at (RPAIN)	RPAIN	84268	RPA interacting protein	-2.47508	0.00186295	0.00651632
225438_at (NUDCD1)	NUDCD1	84955	NudC domain containing 1	-2.47435	9.059e-05	0.000468392
201306_s_at (ANP32B)	ANP32B	10541	acidic (leucine-rich) nuclear phosphoprotein 32 family, member B	-2.47405	0	4e-09
241875_at (---)	---	---	---	-2.4739	0.00330945	0.0106821
226631_at (METTL10)	METTL10	399818	methyltransferase like 10	-2.47388	3.58e-06	2.8908e-05
210793_s_at (NUP98)	NUP98	4928	nucleoporin 98kDa	-2.47347	0	2e-09
202787_s_at (MAPKAPK3)	MAPKAPK3	7867	mitogen-activated protein kinase-activated protein kinase 3	-2.47212	1e-08	2.47e-07
229160_at (MUM1L1)	MUM1L1	139221	melanoma associated antigen (mutated) 1-like 1	-2.47185	0.00015555	0.000752408
241534_at (LOC100509088)	LOC100509088	100509088	hypothetical LOC100509088	-2.4713	0.00160236	0.00571669
202606_s_at (TLK1)	TLK1	9874	tousled-like kinase 1	-2.47092	0	1.8e-08
209707_at (PIGK)	PIGK	10026	phosphatidylinositol glycan anchor biosynthesis, class K	-2.47062	1e-08	1.46e-07
211973_at (LOC100507620)	LOC100507620	100507620	hypothetical LOC100507620	-2.46985	6e-08	9.36e-07
223554_s_at (RANGRF)	RANGRF	29098	RAN guanine nucleotide release factor	-2.46918	2.1e-07	2.652e-06
204141_at (TUBB2A)	TUBB2A	7280	tubulin, beta 2A	-2.46859	0	2e-09
222451_s_at (ZDHHC9)	ZDHHC9	51114	zinc finger, DHHC-type containing 9	-2.46832	0	9e-09
224716_at (SLC35B2)	SLC35B2	347734	solute carrier family 35, member B2	-2.46798	0	2e-09
201888_s_at (IL13RA1)	IL13RA1	3597	interleukin 13 receptor, alpha 1	-2.46654	0.00020688	0.000964528
210859_x_at (CLN3)	CLN3	1201	ceroid-lipofuscinosis, neuronal 3	-2.46593	2.4e-07	2.929e-06
203092_at (TIMM44)	TIMM44	10469	translocase of inner mitochondrial membrane 44 homolog (yeast)	-2.46578	2.37e-06	2.0398e-05
228543_at (PET117)	PET117	100303755	cytochrome c oxidase assembly factor-like	-2.46546	0	7.7e-08
211953_s_at (IPO5)	IPO5	3843	importin 5	-2.46529	1e-08	3.01e-07
231902_at (ZNF827)	ZNF827	152485	zinc finger protein 827	-2.46291	8e-08	1.203e-06
213573_at (---)	---	---	---	-2.46164	2e-08	4.56e-07
209068_at (HNRPDL)	HNRPDL	9987	heterogeneous nuclear ribonucleoprotein D-like	-2.46158	4e-08	6.69e-07
202289_s_at (TACC2)	TACC2	10579	transforming, acidic coiled-coil containing protein 2	-2.46117	3.7e-07	4.243e-06
218025_s_at (PECI)	PECI	10455	peroxisomal D3,D2-enoyl-CoA isomerase	-2.45956	0	7e-09
225782_at (MSRB3)	MSRB3	253827	methionine sulfoxide reductase B3	-2.4593	0.00189691	0.00661861
216607_s_at (CYP51A1)	CYP51A1	1595	cytochrome P450, family 51, subfamily A, polypeptide 1	-2.45886	0	4e-09
222501_s_at (REPIN1)	REPIN1	29803	replication initiator 1	-2.45886	0.00010053	0.000512942
234985_at (LDLRAD3)	LDLRAD3	143458	low density lipoprotein receptor class A domain containing 3	-2.45598	1e-08	1.76e-07
221621_at (C17orf86)	C17orf86	654434	chromosome 17 open reading frame 86	-2.45566	0	1.18e-07
208903_at (RPS28)	RPS28	6234	ribosomal protein S28	-2.45469	0.0001116	0.000561365
1554761_a_at (HEATR2)	HEATR2	54919	HEAT repeat containing 2	-2.45355	1.581e-05	0.000103477
200752_s_at (CAPN1)	CAPN1	823	calpain 1, (mu/I) large subunit	-2.45273	5.48e-06	4.1478e-05
202385_s_at (TCOF1)	TCOF1	6949	Treacher Collins-Franceschetti syndrome 1	-2.45147	4.421e-05	0.000250859
202479_s_at (TRIB2)	TRIB2	28951	tribbles homolog 2 (Drosophila)	-2.45107	4.05e-06	3.2037e-05
224714_at (MKI67IP)	MKI67IP	84365	MKI67 (FHA domain) interacting nucleolar phosphoprotein	-2.45059	0	2e-09
225470_at (NUP35)	NUP35	129401	nucleoporin 35kDa	-2.45048	0	6e-09
219521_at (B3GAT1)	B3GAT1	27087	beta-1,3-glucuronyltransferase 1 (glucuronosyltransferase P)	-2.45036	0.00188825	0.00659288
235113_at (PPIL5)	PPIL5	122769	peptidylprolyl isomerase (cyclophilin)-like 5	-2.45014	0	1e-09
213237_at (C16orf88)	C16orf88	400506	chromosome 16 open reading frame 88	-2.44997	1e-08	2.17e-07
231861_at (LRP10)	LRP10	26020	low density lipoprotein receptor-related protein 10	-2.44992	1.23e-06	1.1664e-05
1562524_at (---)	---	---	---	-2.4499	0.0374555	0.0836073
224920_x_at (MYADM)	MYADM	91663	myeloid-associated differentiation marker	-2.4497	5e-07	5.507e-06
1558750_a_at (LOC100288693)	LOC100288693	100288693	Hypothetical protein LOC100288693	-2.4477	0.00092498	0.00353398
1556588_at (C15orf37)	C15orf37	283687	chromosome 15 open reading frame 37	-2.44596	9e-08	1.362e-06
238524_at (---)	---	---	---	-2.44577	0.0001666	0.000798822
222644_s_at (GLT25D1)	GLT25D1	79709	glycosyltransferase 25 domain containing 1	-2.44547	2e-08	3.5e-07
1554700_at (CDH7)	CDH7	1005	cadherin 7, type 2	-2.44524	0.00214252	0.0073434
212279_at (TMEM97)	TMEM97	27346	transmembrane protein 97	-2.44495	0	3e-09
218316_at (TIMM9)	TIMM9	26520	translocase of inner mitochondrial membrane 9 homolog (yeast)	-2.44397	0	6.1e-08
212093_s_at (MTUS1)	MTUS1	57509	microtubule associated tumor suppressor 1	-2.44286	9e-08	1.386e-06
228402_at (ZBED3)	ZBED3	84327	zinc finger, BED-type containing 3	-2.44285	1.5e-07	1.976e-06
221907_at (TRMT61A)	TRMT61A	115708	tRNA methyltransferase 61 homolog A (S. cerevisiae)	-2.44186	1.5e-07	2.055e-06
224909_s_at (PREX1)	PREX1	57580	phosphatidylinositol-3,4,5-trisphosphate-dependent Rac exchange factor 1	-2.44168	2.745e-05	0.000167042
207815_at (PF4V1)	PF4V1	5197	platelet factor 4 variant 1	-2.44156	0.0245639	0.0587812
235159_at (---)	---	---	---	-2.44115	5.143e-05	0.00028609
1568639_a_at (LOC100506995)	LOC100506995	100506995	hypothetical LOC100506995	-2.44062	2.98e-06	2.4666e-05
204127_at (RFC3)	RFC3	5983	replication factor C (activator 1) 3, 38kDa	-2.43988	0	1.8e-08
218986_s_at (DDX60)	DDX60	55601	DEAD (Asp-Glu-Ala-Asp) box polypeptide 60	-2.43976	2.412e-05	0.000149726
225291_at (PNPT1)	PNPT1	87178	polyribonucleotide nucleotidyltransferase 1	-2.43851	0	3e-09
242264_at (---)	---	---	---	-2.43805	1.461e-05	9.6698e-05
205769_at (SLC27A2)	SLC27A2	11001	solute carrier family 27 (fatty acid transporter), member 2	-2.43765	8.3e-07	8.407e-06
219537_x_at (DLL3)	DLL3	10683	delta-like 3 (Drosophila)	-2.43731	4e-08	7.11e-07
208935_s_at (LGALS8)	LGALS8	3964	lectin, galactoside-binding, soluble, 8	-2.43654	1.1e-07	1.612e-06
236420_s_at (ANO4)	ANO4	121601	anoctamin 4	-2.43394	0.0368055	0.0824527
223159_s_at (NEK6)	NEK6	10783	NIMA (never in mitosis gene a)-related kinase 6	-2.43175	1e-08	2.03e-07
224525_s_at (OLA1)	OLA1	29789	Obg-like ATPase 1	-2.43134	0.0111177	0.0301056
225201_s_at (MRPL14)	MRPL14	64928	mitochondrial ribosomal protein L14	-2.43127	0	3e-09
227530_at (AKAP12)	AKAP12	9590	A kinase (PRKA) anchor protein 12	-2.43088	1.18e-06	1.1281e-05
213541_s_at (ERG)	ERG	2078	v-ets erythroblastosis virus E26 oncogene homolog (avian)	-2.4308	1.12e-06	1.0739e-05
218349_s_at (ZWILCH)	ZWILCH	55055	Zwilch, kinetochore associated, homolog (Drosophila)	-2.43008	0	3e-08
211774_s_at (MMACHC)	MMACHC	25974	methylmalonic aciduria (cobalamin deficiency) cblC type, with homocystinuria	-2.42939	4e-08	6.21e-07
219161_s_at (CKLF)	CKLF	51192	chemokine-like factor	-2.42656	0	4.4e-08
203211_s_at (MTMR2)	MTMR2	8898	myotubularin related protein 2	-2.4265	2e-08	3.63e-07
206808_at (HNRNPA3P1)	HNRNPA3P1	10151	heterogeneous nuclear ribonucleoprotein A3 pseudogene 1	-2.42629	0.0343896	0.0778787
226553_at (TMPRSS2)	TMPRSS2	7113	transmembrane protease, serine 2	-2.42463	1.643e-05	0.000106944
214214_s_at (C1QBP)	C1QBP	708	complement component 1, q subcomponent binding protein	-2.42425	0	7.3e-08
205527_s_at (GEMIN4)	GEMIN4	50628	gem (nuclear organelle) associated protein 4	-2.4241	1e-08	2.25e-07
212510_at (GPD1L)	GPD1L	23171	glycerol-3-phosphate dehydrogenase 1-like	-2.42408	0	8e-09
204133_at (RRP9)	RRP9	9136	ribosomal RNA processing 9, small subunit (SSU) processome component, homolog (yeast)	-2.42395	0	3.6e-08
207169_x_at (DDR1)	DDR1	780	discoidin domain receptor tyrosine kinase 1	-2.42365	0	1.3e-08
1552490_at (LACE1)	LACE1	246269	lactation elevated 1	-2.42361	0.0074862	0.0214995
220758_s_at (ROBO4)	ROBO4	54538	roundabout homolog 4, magic roundabout (Drosophila)	-2.42308	0.00012099	0.000602969
229638_at (IRX3)	IRX3	79191	iroquois homeobox 3	-2.4226	1.256e-05	8.4978e-05
222029_x_at (PFDN6)	PFDN6	10471	prefoldin subunit 6	-2.42258	8e-08	1.163e-06
1569069_s_at (TDRD3)	TDRD3	81550	tudor domain containing 3	-2.42244	1.17e-06	1.1215e-05
222835_at (THSD4)	THSD4	79875	thrombospondin, type I, domain containing 4	-2.42197	6.87e-06	5.0257e-05
222659_at (IPO11)	IPO11	51194	importin 11	-2.42195	0	1.9e-08
40255_at (DDX28)	DDX28	55794	DEAD (Asp-Glu-Ala-Asp) box polypeptide 28	-2.42176	5.4e-07	5.904e-06
218473_s_at (GLT25D1)	GLT25D1	79709	glycosyltransferase 25 domain containing 1	-2.42162	1.1e-07	1.559e-06
217099_s_at (GEMIN4)	GEMIN4	50628	gem (nuclear organelle) associated protein 4	-2.42066	6e-08	9.72e-07
244304_at (DIS3L2)	DIS3L2	129563	DIS3 mitotic control homolog (S. cerevisiae)-like 2	-2.41997	0.00019343	0.000909885
221193_s_at (ZCCHC10)	ZCCHC10	54819	zinc finger, CCHC domain containing 10	-2.41968	0	1.6e-08
231319_x_at (KIF9)	KIF9	64147	kinesin family member 9	-2.41962	1e-08	1.61e-07
203785_s_at (DDX28)	DDX28	55794	DEAD (Asp-Glu-Ala-Asp) box polypeptide 28	-2.418	2e-08	3.62e-07
228325_at (KIAA0146)	KIAA0146	23514	KIAA0146	-2.41652	0.00092387	0.00353011
210416_s_at (CHEK2)	CHEK2	11200	CHK2 checkpoint homolog (S. pombe)	-2.41576	0	4.6e-08
202416_at (DNAJC7)	DNAJC7	7266	DnaJ (Hsp40) homolog, subfamily C, member 7	-2.41539	1.8e-07	2.379e-06
209104_s_at (NHP2)	NHP2	55651	NHP2 ribonucleoprotein homolog (yeast)	-2.41533	0	4e-09
230076_at (PITPNM3)	PITPNM3	83394	PITPNM family member 3	-2.41467	1.997e-05	0.000127029
1553491_at (KSR2)	KSR2	283455	kinase suppressor of ras 2	-2.41306	0.00249636	0.00838537
224468_s_at (C19orf48)	C19orf48	84798	chromosome 19 open reading frame 48	-2.41218	0	2.2e-08
200663_at (CD63)	CD63	967	CD63 molecule	-2.41185	0	4e-09
238327_at (ODF3B)	ODF3B	440836	outer dense fiber of sperm tails 3B	-2.41072	4.2e-07	4.791e-06
218718_at (PDGFC)	PDGFC	56034	platelet derived growth factor C	-2.40956	1e-08	1.7e-07
202499_s_at (SLC2A3)	SLC2A3	6515	solute carrier family 2 (facilitated glucose transporter), member 3	-2.40917	0.0276822	0.0649387
1555920_at (CBX3)	CBX3	11335	Chromobox homolog 3 (HP1 gamma homolog, Drosophila)	-2.40829	4e-08	6.46e-07
208787_at (MRPL3)	MRPL3	11222	mitochondrial ribosomal protein L3	-2.40693	0	2e-09
204283_at (FARS2)	FARS2	10667	phenylalanyl-tRNA synthetase 2, mitochondrial	-2.40619	3e-08	6.12e-07
203749_s_at (RARA)	RARA	5914	retinoic acid receptor, alpha	-2.40496	9.9e-07	9.721e-06
214353_at (---)	---	---	---	-2.40486	0.00032843	0.00144359
1552496_a_at (COBL)	COBL	23242	cordon-bleu homolog (mouse)	-2.40352	6.9e-07	7.179e-06
[truncated: 4,538 more rows]

## Sheet: H660 0.5uM
PROBE_ID	SYMBOL	ENTREZ_GENE_ID	DESCRIPTION	0.5uM_I-BET762_FC	0.5uM_I-BET762_p-value	0.5uM_I-BET762_FDR
212681_at (EPB41L3)	EPB41L3	23136	erythrocyte membrane protein band 4.1-like 3	-38.4018	5.9e-07	7.4578e-05
211633_x_at (---)	---	---	---	-25.7532	0.00213469	0.0209616
205856_at (SLC14A1)	SLC14A1	6563	solute carrier family 14 (urea transporter), member 1 (Kidd blood group)	-21.1784	6.607e-05	0.00188336
229218_at (COL1A2)	COL1A2	1278	collagen, type I, alpha 2	-19.9739	0.00038103	0.00632453
217674_at (---)	---	---	---	-18.2391	2.377e-05	0.000927479
221773_at (ELK3)	ELK3	2004	ELK3, ETS-domain protein (SRF accessory protein 2)	-16.0158	4e-08	1.1201e-05
1561417_x_at (---)	---	---	---	-15.3098	0.0004201	0.00677544
218541_s_at (C8orf4)	C8orf4	56892	chromosome 8 open reading frame 4	-14.694	0.00281608	0.0254158
228518_at (IGHG1 /// IGHM)	IGHG1 /// IGHM	3500 /// 3507	immunoglobulin heavy constant gamma 1 (G1m marker) /// immunoglobulin heavy constant mu	-14.4183	0.00012653	0.00293135
1558301_a_at (EFCAB5)	EFCAB5	374786	EF-hand calcium binding domain 5	-12.8593	1.857e-05	0.000789039
206271_at (TLR3)	TLR3	7098	toll-like receptor 3	-12.3081	0.00033984	0.00581928
232298_at (LOC401093)	LOC401093	401093	hypothetical LOC401093	-12.1475	0.00039444	0.00648091
1560788_at (MYO3B)	MYO3B	140469	myosin IIIB	-12.044	0.00122796	0.014349
210055_at (TSHR)	TSHR	7253	thyroid stimulating hormone receptor	-11.9026	0.00011425	0.00271865
229725_at (ACSL6)	ACSL6	23305	acyl-CoA synthetase long-chain family member 6	-11.7415	0.00368685	0.0303537
241926_s_at (ERG)	ERG	2078	v-ets erythroblastosis virus E26 oncogene homolog (avian)	-11.444	0.00119159	0.0140444
1554579_a_at (MYO18B)	MYO18B	84700	myosin XVIIIB	-10.5306	0	1.274e-06
231601_at (LOC100507224)	LOC100507224	100507224	hypothetical LOC100507224	-10.4732	2.62e-06	0.000205481
232056_at (SCEL)	SCEL	8796	sciellin	-9.87681	0.00011768	0.00277565
219845_at (BARX1)	BARX1	56033	BARX homeobox 1	-9.61213	0.00027587	0.00505807
242093_at (SYTL5)	SYTL5	94122	synaptotagmin-like 5	-9.40072	2.273e-05	0.00089641
205985_x_at (CLCNKB)	CLCNKB	1188	chloride channel Kb	-9.19859	5.84e-06	0.000351158
206552_s_at (TAC1)	TAC1	6863	tachykinin, precursor 1	-8.53192	0.0185921	0.0923744
1559584_a_at (C16orf54)	C16orf54	283897	chromosome 16 open reading frame 54	-8.11427	0.00989096	0.0602751
207569_at (ROS1)	ROS1	6098	c-ros oncogene 1 , receptor tyrosine kinase	-7.73164	0.012818	0.0715928
203741_s_at (ADCY7)	ADCY7	113	adenylate cyclase 7	-7.49387	9.12e-06	0.000481116
1552579_a_at (ADAM21)	ADAM21	8747	ADAM metallopeptidase domain 21	-7.47236	5.18e-06	0.000322433
202404_s_at (COL1A2)	COL1A2	1278	collagen, type I, alpha 2	-7.36914	0.000367	0.00616262
244620_at (LOC100128590)	LOC100128590	100128590	hypothetical LOC100128590	-7.28104	0.00042765	0.00685282
238984_at (REG4)	REG4	83998	regenerating islet-derived family, member 4	-7.21374	3e-08	8.538e-06
219434_at (TREM1)	TREM1	54210	triggering receptor expressed on myeloid cells 1	-7.14251	0.00579722	0.0417221
242025_at (---)	---	---	---	-7.08364	0.00012285	0.002866
238258_at (WBSCR28)	WBSCR28	135886	Williams-Beuren syndrome chromosome region 28	-6.95072	0.0161086	0.0838079
242977_at (LOC100506128 /// LOC100509355)	LOC100506128 /// LOC100509355	100506128 /// 100509355	hypothetical LOC100506128 /// hypothetical LOC100509355	-6.89536	0.00053508	0.00805497
237639_at (TMEM207)	TMEM207	131920	transmembrane protein 207	-6.73193	0.00010659	0.00260298
219522_at (FJX1)	FJX1	24147	four jointed box 1 (Drosophila)	-6.46164	7.77e-06	0.0004245
243753_at (C1orf173)	C1orf173	127254	chromosome 1 open reading frame 173	-6.44088	0.00111756	0.0134233
232279_at (PHF15)	PHF15	23338	PHD finger protein 15	-6.09466	2.593e-05	0.000985365
211249_at (GPR68)	GPR68	8111	G protein-coupled receptor 68	-6.08838	0.00150473	0.0164641
215911_x_at (ATP2B3)	ATP2B3	492	ATPase, Ca++ transporting, plasma membrane 3	-5.98671	0.00512962	0.0383671
236404_at (---)	---	---	---	-5.96615	0.00167566	0.0177243
233906_at (---)	---	---	---	-5.83603	0.00142433	0.015903
1558394_s_at (KRT7)	KRT7	3855	keratin 7	-5.77422	0.00034232	0.00585244
237335_at (ZP1)	ZP1	22917	zona pellucida glycoprotein 1 (sperm receptor)	-5.6281	4.126e-05	0.0013754
227834_at (TXLNB)	TXLNB	167838	taxilin beta	-5.62289	0.00168265	0.0177721
1564940_at (---)	---	---	---	-5.59365	0.00179122	0.0185507
1569929_at (---)	---	---	---	-5.55035	0.00253769	0.023669
224646_x_at (H19)	H19	283120	H19, imprinted maternally expressed transcript (non-protein coding)	-5.53625	0.00338844	0.0287319
219614_s_at (SLC6A20)	SLC6A20	54716	solute carrier family 6 (proline IMINO transporter), member 20	-5.49147	0.0010526	0.0128357
203323_at (CAV2)	CAV2	858	caveolin 2	-5.47618	0.00026791	0.00495075
203425_s_at (IGFBP5)	IGFBP5	3488	insulin-like growth factor binding protein 5	-5.41809	1e-07	2.1197e-05
228042_at (ADPRH)	ADPRH	141	ADP-ribosylarginine hydrolase	-5.40779	1.36e-06	0.000129157
239999_at (---)	---	---	---	-5.37824	3.339e-05	0.00117713
234635_at (KRTAP4-1)	KRTAP4-1	85285	keratin associated protein 4-1	-5.35881	0.00075074	0.0101175
213537_at (HLA-DPA1)	HLA-DPA1	3113	major histocompatibility complex, class II, DP alpha 1	-5.30736	0.0121497	0.069153
1560396_at (KLHL6)	KLHL6	89857	kelch-like 6 (Drosophila)	-5.24936	0.0105201	0.0627178
224553_s_at (TNFRSF18)	TNFRSF18	8784	tumor necrosis factor receptor superfamily, member 18	-5.21489	0	6.8e-07
237104_at (---)	---	---	---	-5.17696	3.354e-05	0.00118078
223434_at (GBP3)	GBP3	2635	guanylate binding protein 3	-5.15308	3.046e-05	0.00109853
209016_s_at (KRT7)	KRT7	3855	keratin 7	-4.98293	2e-08	7.989e-06
207655_s_at (BLNK)	BLNK	29760	B-cell linker	-4.90356	3.6e-07	5.2851e-05
222172_at (NPAS3)	NPAS3	64067	neuronal PAS domain protein 3	-4.83413	0.00327717	0.0280889
221426_s_at (OR3A3)	OR3A3	8392	olfactory receptor, family 3, subfamily A, member 3	-4.82862	2.215e-05	0.00088349
214769_at (CLCN4)	CLCN4	1183	chloride channel 4	-4.76802	0	2.335e-06
1554506_x_at (NAALAD2)	NAALAD2	10003	N-acetylated alpha-linked acidic dipeptidase 2	-4.73155	7.31e-06	0.000406739
218960_at (TMPRSS4)	TMPRSS4	56649	transmembrane protease, serine 4	-4.73136	1.977e-05	0.000821254
243317_at (---)	---	---	---	-4.72084	0.00442023	0.0345646
202902_s_at (CTSS)	CTSS	1520	cathepsin S	-4.6925	0.0023793	0.0225814
1556763_at (---)	---	---	---	-4.58606	0.00693082	0.0472261
205484_at (SIT1)	SIT1	27240	signaling threshold regulating transmembrane adaptor 1	-4.54505	3.361e-05	0.00118262
234316_x_at (KLK12)	KLK12	43849	kallikrein-related peptidase 12	-4.48081	0	4.78e-07
233721_x_at (---)	---	---	---	-4.47148	0.0104244	0.0623174
231331_at (---)	---	---	---	-4.42291	0.0139357	0.0760259
236694_at (CYorf15A)	CYorf15A	246126	chromosome Y open reading frame 15A	-4.39594	3.93e-05	0.00132729
242537_at (---)	---	---	---	-4.3768	0.0170196	0.0871464
210096_at (CYP4B1)	CYP4B1	1580	cytochrome P450, family 4, subfamily B, polypeptide 1	-4.33407	0.0172975	0.0880252
236977_at (LOC646588)	LOC646588	646588	hypothetical protein LOC646588	-4.32418	8.24e-06	0.000444853
202403_s_at (COL1A2)	COL1A2	1278	collagen, type I, alpha 2	-4.3221	0.00055496	0.00827675
1557823_s_at (LOC401134)	LOC401134	401134	hypothetical LOC401134	-4.3135	0.0142948	0.0773414
242880_at (NALCN)	NALCN	259232	sodium leak channel, non-selective	-4.29085	0.0113453	0.0660408
221698_s_at (CLEC7A)	CLEC7A	64581	C-type lectin domain family 7, member A	-4.26235	0.00237461	0.0225481
239650_at (NCKAP5)	NCKAP5	344148	NCK-associated protein 5	-4.24644	0.00105548	0.0128582
220782_x_at (KLK12)	KLK12	43849	kallikrein-related peptidase 12	-4.23274	5e-08	1.285e-05
242252_at (---)	---	---	---	-4.19898	0.00631326	0.0442479
203424_s_at (IGFBP5)	IGFBP5	3488	insulin-like growth factor binding protein 5	-4.17672	0.00984228	0.0600923
234905_at (DKFZP434H168)	DKFZP434H168	26077	hypothetical LOC26077	-4.17519	0.0104395	0.0623873
229108_at (LOC100509233)	LOC100509233	100509233	hypothetical LOC100509233	-4.17423	3.453e-05	0.00120907
240713_s_at (---)	---	---	---	-4.15313	0.00728507	0.0487947
212999_x_at (HLA-DQB1)	HLA-DQB1	3119	major histocompatibility complex, class II, DQ beta 1	-4.14673	0.0104029	0.0622435
215443_at (TSHR)	TSHR	7253	thyroid stimulating hormone receptor	-4.12763	0.00553374	0.0403141
205267_at (POU2AF1)	POU2AF1	5450	POU class 2 associating factor 1	-4.12139	0.0185409	0.0922407
222842_at (EIF2C4)	EIF2C4	192670	eukaryotic translation initiation factor 2C, 4	-4.11988	0.0110984	0.0651296
215442_s_at (TSHR)	TSHR	7253	thyroid stimulating hormone receptor	-4.09913	0.00344781	0.0290624
236878_at (---)	---	---	---	-4.07968	0.00889273	0.0559956
1553043_a_at (CD300LF)	CD300LF	146722	CD300 molecule-like family member f	-4.04969	0.00048243	0.00747008
233690_at (---)	---	---	---	-4.04299	0.00171258	0.0179757
202859_x_at (IL8)	IL8	3576	interleukin 8	-4.02446	1e-08	3.826e-06
206629_at (ADAMTSL2)	ADAMTSL2	9719	ADAMTS-like 2	-3.99267	6.75e-06	0.00038529
1558779_at (H2AFY)	H2AFY	9555	H2A histone family, member Y	-3.9887	0.00020653	0.00412117
214308_s_at (HGD)	HGD	3081	homogentisate 1,2-dioxygenase	-3.96364	0.00244551	0.0230388
205524_s_at (HAPLN1)	HAPLN1	1404	hyaluronan and proteoglycan link protein 1	-3.96309	3.7e-07	5.3833e-05
226590_at (ZNF618)	ZNF618	114991	zinc finger protein 618	-3.96061	0	8.62e-07
227628_at (GPX8)	GPX8	493869	glutathione peroxidase 8 (putative)	-3.94172	6.5e-07	7.8538e-05
204882_at (ARHGAP25)	ARHGAP25	9938	Rho GTPase activating protein 25	-3.93835	0.0023327	0.0222739
244215_at (---)	---	---	---	-3.93725	0.00614073	0.0433891
225083_at (GTF3C6)	GTF3C6	112495	general transcription factor IIIC, polypeptide 6, alpha 35kDa	-3.93553	0	3.7e-08
227566_at (NTM)	NTM	50863	neurotrimin	-3.91702	0.00698941	0.047501
202949_s_at (FHL2)	FHL2	2274	four and a half LIM domains 2	-3.91075	1.42e-05	0.000659265
212526_at (SPG20)	SPG20	23111	spastic paraplegia 20 (Troyer syndrome)	-3.88015	0.00014846	0.00326906
220795_s_at (BEGAIN)	BEGAIN	57596	brain-enriched guanylate kinase-associated homolog (rat)	-3.86991	1e-08	5.387e-06
238168_at (TM4SF1)	TM4SF1	4071	transmembrane 4 L six family member 1	-3.86265	0.0111299	0.0652178
230895_at (HAPLN1)	HAPLN1	1404	hyaluronan and proteoglycan link protein 1	-3.85055	0.00105645	0.0128616
1555997_s_at (IGFBP5)	IGFBP5	3488	insulin-like growth factor binding protein 5	-3.83118	0.0001051	0.00257329
203426_s_at (IGFBP5)	IGFBP5	3488	insulin-like growth factor binding protein 5	-3.8251	3.5e-06	0.000251457
221900_at (COL8A2)	COL8A2	1296	collagen, type VIII, alpha 2	-3.79019	0.00991148	0.0603495
216807_at (KIAA1751)	KIAA1751	85452	KIAA1751	-3.77935	3.039e-05	0.00109735
203889_at (SCG5)	SCG5	6447	secretogranin V (7B2 protein)	-3.76749	0.00709029	0.0479898
242420_at (---)	---	---	---	-3.76447	3.88e-05	0.00131429
213397_x_at (RNASE4)	RNASE4	6038	ribonuclease, RNase A family, 4	-3.75664	0.00028484	0.00517219
1562454_at (---)	---	---	---	-3.75227	0.0091912	0.0573467
240335_at (SLC35F5)	SLC35F5	80255	solute carrier family 35, member F5	-3.74523	0.00010477	0.00256885
243875_at (CCDC158)	CCDC158	339965	coiled-coil domain containing 158	-3.74201	0.00178806	0.0185285
238444_at (ZNF618)	ZNF618	114991	zinc finger protein 618	-3.70693	0	2.49e-06
220911_s_at (NYNRIN)	NYNRIN	57523	NYN domain and retroviral integrase containing	-3.70238	0.00470246	0.0360739
206135_at (ST18)	ST18	9705	suppression of tumorigenicity 18 (breast carcinoma) (zinc finger protein)	-3.70015	0.0029256	0.0260373
227684_at (S1PR2)	S1PR2	9294	sphingosine-1-phosphate receptor 2	-3.67709	1.11e-05	0.000553597
236795_at (---)	---	---	---	-3.65717	0.00522659	0.0388266
1554242_a_at (COCH)	COCH	1690	coagulation factor C homolog, cochlin (Limulus polyphemus)	-3.6557	7.749e-05	0.00208453
221076_at (---)	---	---	---	-3.62113	0.00538182	0.0395871
37966_at (PARVB)	PARVB	29780	parvin, beta	-3.59935	0	1.907e-06
205090_s_at (NAGPA)	NAGPA	51172	N-acetylglucosamine-1-phosphodiester alpha-N-acetylglucosaminidase	-3.59836	3e-08	9.803e-06
206718_at (LMO1)	LMO1	4004	LIM domain only 1 (rhombotin 1)	-3.58311	0.00844947	0.0541017
206326_at (GRP)	GRP	2922	gastrin-releasing peptide	-3.57563	0.0118169	0.0679093
1566632_at (---)	---	---	---	-3.56391	8.772e-05	0.00226124
234291_s_at (SLC6A20)	SLC6A20	54716	solute carrier family 6 (proline IMINO transporter), member 20	-3.53571	0.00135774	0.0153854
1564150_a_at (LOC256021)	LOC256021	256021	hypothetical protein LOC256021	-3.51655	0.0197326	0.0961774
240045_at (---)	---	---	---	-3.5142	0.010062	0.060944
1557139_at (---)	---	---	---	-3.50669	0.00228693	0.0219712
207524_at (ST7)	ST7	7982	suppression of tumorigenicity 7	-3.46613	0.00015185	0.00332638
213174_at (TTC9)	TTC9	23508	tetratricopeptide repeat domain 9	-3.46411	6.848e-05	0.00192451
37965_at (PARVB)	PARVB	29780	parvin, beta	-3.45835	1e-08	3.259e-06
1569675_at (POU2AF1)	POU2AF1	5450	POU class 2 associating factor 1	-3.45625	2.137e-05	0.000861684
236596_at (---)	---	---	---	-3.45158	0.0003317	0.00573784
1556773_at (---)	---	---	---	-3.42796	0.00129414	0.0148899
204417_at (GALC)	GALC	2581	galactosylceramidase	-3.41153	0	3.7e-08
220617_s_at (ZNF532)	ZNF532	55205	zinc finger protein 532	-3.40895	2e-08	5.898e-06
1563135_at (---)	---	---	---	-3.40536	0.0074915	0.0497568
226960_at (CXCL17)	CXCL17	284340	chemokine (C-X-C motif) ligand 17	-3.40309	0.00438443	0.0343634
215168_at (TIMM17A)	TIMM17A	10440	translocase of inner mitochondrial membrane 17 homolog A (yeast)	-3.38201	0.00535379	0.0394844
230204_at (HAPLN1)	HAPLN1	1404	hyaluronan and proteoglycan link protein 1	-3.37659	0.00066464	0.00935377
210643_at (TNFSF11)	TNFSF11	8600	tumor necrosis factor (ligand) superfamily, member 11	-3.3749	0.0194815	0.0953922
1557474_at (LOC284578)	LOC284578	284578	hypothetical LOC284578	-3.35673	3.723e-05	0.00128197
222075_s_at (OAZ3)	OAZ3	51686	ornithine decarboxylase antizyme 3	-3.35504	9e-07	9.7879e-05
227168_at (MIAT)	MIAT	440823	myocardial infarction associated transcript (non-protein coding)	-3.35404	4.36e-06	0.000287652
1558021_at (RABEPK)	RABEPK	10244	Rab9 effector protein with kelch motifs	-3.3521	0.00254724	0.0237379
236774_at (---)	---	---	---	-3.34809	0.0048461	0.0368461
222150_s_at (PION)	PION	54103	pigeon homolog (Drosophila)	-3.34022	9e-08	2.0231e-05
1564333_a_at (PSAPL1)	PSAPL1	768239	prosaposin-like 1 (gene/pseudogene)	-3.33677	0.00987571	0.0602065
230788_at (GCNT2)	GCNT2	2651	glucosaminyl (N-acetyl) transferase 2, I-branching enzyme (I blood group)	-3.32211	4.71e-06	0.000301133
232986_at (ZNF233)	ZNF233	353355	zinc finger protein 233	-3.31121	0.00790232	0.0515769
201792_at (AEBP1)	AEBP1	165	AE binding protein 1	-3.31107	0.00068969	0.00958051
239913_at (SLC10A4)	SLC10A4	201780	solute carrier family 10 (sodium/bile acid cotransporter family), member 4	-3.29709	0.00014287	0.0031819
223861_at (HORMAD1)	HORMAD1	84072	HORMA domain containing 1	-3.29586	0.0032792	0.0281019
233586_s_at (KLK12)	KLK12	43849	kallikrein-related peptidase 12	-3.2949	0.00157079	0.0169973
213142_x_at (PION)	PION	54103	pigeon homolog (Drosophila)	-3.28906	0	3.4e-08
227081_at (DNALI1)	DNALI1	7802	dynein, axonemal, light intermediate chain 1	-3.28436	0.00019969	0.00403034
216074_x_at (WWC1)	WWC1	23286	WW and C2 domain containing 1	-3.26712	2.75e-06	0.000211854
209114_at (TSPAN1)	TSPAN1	10103	tetraspanin 1	-3.26087	1.3e-07	2.4428e-05
244505_at (---)	---	---	---	-3.24791	0.0183867	0.0916904
211571_s_at (VCAN)	VCAN	1462	versican	-3.24019	0.00016002	0.00346642
241696_at (---)	---	---	---	-3.224	0.00172134	0.0180304
214930_at (SLITRK5)	SLITRK5	26050	SLIT and NTRK-like family, member 5	-3.21034	7.846e-05	0.002104
205266_at (LIF)	LIF	3976	leukemia inhibitory factor (cholinergic differentiation factor)	-3.20219	0.00135553	0.0153781
224964_s_at (GNG2)	GNG2	54331	guanine nucleotide binding protein (G protein), gamma 2	-3.19295	0.00147409	0.0162557
215796_at (---)	---	---	---	-3.18609	0.0105977	0.0630441
238418_at (SLC35B4)	SLC35B4	84912	solute carrier family 35, member B4	-3.17863	0.00271188	0.0247574
208261_x_at (IFNA10)	IFNA10	3446	interferon, alpha 10	-3.17525	0.00489662	0.0371448
1555586_at (FAM71B)	FAM71B	153745	family with sequence similarity 71, member B	-3.15197	0.0159677	0.0833727
1554749_s_at (CLCNKB)	CLCNKB	1188	chloride channel Kb	-3.14027	0.00013962	0.00313757
1560723_at (LOC283731)	LOC283731	283731	hypothetical LOC283731	-3.13685	0.00010454	0.00256544
220873_at (---)	---	---	---	-3.13401	0.00033756	0.00579289
235821_at (---)	---	---	---	-3.13361	0.00199367	0.0199208
221107_at (CHRNA9)	CHRNA9	55584	cholinergic receptor, nicotinic, alpha 9	-3.13327	4.4e-07	5.9147e-05
220918_at (C21orf96)	C21orf96	80215	chromosome 21 open reading frame 96	-3.12603	0.00015094	0.00331289
201141_at (GPNMB)	GPNMB	10457	glycoprotein (transmembrane) nmb	-3.1045	1.248e-05	0.000604873
231470_at (---)	---	---	---	-3.09744	0.00061562	0.0088881
206490_at (DLGAP1)	DLGAP1	9229	discs, large (Drosophila) homolog-associated protein 1	-3.09685	0.00654496	0.0453601
242181_at (---)	---	---	---	-3.08791	0.00140132	0.0157131
221933_at (NLGN4X)	NLGN4X	57502	neuroligin 4, X-linked	-3.06919	0.00034467	0.0058817
234801_s_at (ACSS1)	ACSS1	84532	acyl-CoA synthetase short-chain family member 1	-3.06484	0.00975269	0.0596986
201332_s_at (STAT6)	STAT6	6778	signal transducer and activator of transcription 6, interleukin-4 induced	-3.06297	0.00056253	0.0083419
226029_at (VANGL2)	VANGL2	57216	vang-like 2 (van gogh, Drosophila)	-3.041	8.559e-05	0.00222303
219521_at (B3GAT1)	B3GAT1	27087	beta-1,3-glucuronyltransferase 1 (glucuronosyltransferase P)	-3.03544	0.0107752	0.0637592
230405_at (C5orf56)	C5orf56	441108	chromosome 5 open reading frame 56	-3.0346	4.11e-06	0.000277232
1552705_at (DUSP19)	DUSP19	142679	dual specificity phosphatase 19	-3.02487	0.0185931	0.0923744
219230_at (TMEM100)	TMEM100	55273	transmembrane protein 100	-3.02439	2.661e-05	0.00100597
229822_at (---)	---	---	---	-3.02128	0.00014559	0.0032253
239503_at (---)	---	---	---	-3.01486	0.00412789	0.0329142
230673_at (PKHD1L1)	PKHD1L1	93035	polycystic kidney and hepatic disease 1 (autosomal recessive)-like 1	-3.00597	0.0170514	0.087252
228302_x_at (CAMK2N1)	CAMK2N1	55450	calcium/calmodulin-dependent protein kinase II inhibitor 1	-2.99786	2e-05	0.000827646
1556402_at (LOC100132741)	LOC100132741	100132741	Similar to hCG1655084	-2.9964	0.0172224	0.08779
235153_at (RNF183)	RNF183	138065	ring finger protein 183	-2.99195	8.022e-05	0.00213291
227966_s_at (CCDC74A /// CCDC74B)	CCDC74A /// CCDC74B	90557 /// 91409	coiled-coil domain containing 74A /// coiled-coil domain containing 74B	-2.97883	2.77e-06	0.00021265
1553453_at (ASB14)	ASB14	142686	ankyrin repeat and SOCS box-containing 14	-2.9767	0.00358599	0.0298605
239136_at (LOC100507177)	LOC100507177	100507177	hypothetical LOC100507177	-2.97291	3.1e-05	0.00111218
242793_at (---)	---	---	---	-2.96866	8.664e-05	0.00223753
233926_at (---)	---	---	---	-2.95185	0.00129017	0.0148537
205523_at (HAPLN1)	HAPLN1	1404	hyaluronan and proteoglycan link protein 1	-2.95011	0.0172182	0.0877766
1555313_a_at (MCF2)	MCF2	4168	MCF.2 cell line derived transforming sequence	-2.94727	0.0124799	0.0702538
236205_at (ABCC6P1)	ABCC6P1	653190	ATP-binding cassette, sub-family C, member 6 pseudogene 1	-2.93607	9.649e-05	0.00241554
227550_at (GFRA1)	GFRA1	2674	GDNF family receptor alpha 1	-2.93451	0.00023322	0.00449309
238185_at (---)	---	---	---	-2.93237	3.485e-05	0.00121768
210314_x_at (TNFSF13)	TNFSF13	8741	tumor necrosis factor (ligand) superfamily, member 13	-2.93	3.3e-07	4.9221e-05
218468_s_at (GREM1)	GREM1	26585	gremlin 1	-2.92757	0.00039042	0.00642758
215189_at (KRT86 /// LOC100509764)	KRT86 /// LOC100509764	100509764 /// 3892	keratin 86 /// hypothetical LOC100509764	-2.91607	6.66e-06	0.000383072
238281_at (---)	---	---	---	-2.9128	0.0169832	0.0870085
219500_at (CLCF1)	CLCF1	23529	cardiotrophin-like cytokine factor 1	-2.90931	0.00101436	0.0125079
214329_x_at (TNFSF10)	TNFSF10	8743	tumor necrosis factor (ligand) superfamily, member 10	-2.90263	1.539e-05	0.000696655
227271_at (FGF11)	FGF11	2256	fibroblast growth factor 11	-2.90231	0.0004857	0.0074952
223170_at (TMEM98)	TMEM98	26022	transmembrane protein 98	-2.90184	2e-08	7.989e-06
213056_at (FRMD4B)	FRMD4B	23150	FERM domain containing 4B	-2.90092	1.26e-06	0.000122803
230420_at (CASZ1)	CASZ1	54897	castor zinc finger 1	-2.90025	0.0137352	0.0753305
1553311_at (C20orf197)	C20orf197	284756	chromosome 20 open reading frame 197	-2.89301	0.00145318	0.0161206
207047_s_at (CLCNKA /// CLCNKB)	CLCNKA /// CLCNKB	1187 /// 1188	chloride channel Ka /// chloride channel Kb	-2.89154	0.00395933	0.0319711
234985_at (LDLRAD3)	LDLRAD3	143458	low density lipoprotein receptor class A domain containing 3	-2.88735	0	2.625e-06
204268_at (S100A2)	S100A2	6273	S100 calcium binding protein A2	-2.88639	0.00420749	0.0334115
1563498_s_at (SLC25A45)	SLC25A45	283130	solute carrier family 25, member 45	-2.86735	4.31e-06	0.000285488
218162_at (OLFML3)	OLFML3	56944	olfactomedin-like 3	-2.86511	3.833e-05	0.00130875
222780_s_at (BAALC)	BAALC	79870	brain and acute leukemia, cytoplasmic	-2.86375	0.00028617	0.0051844
221731_x_at (VCAN)	VCAN	1462	versican	-2.86191	2.357e-05	0.00092096
228141_at (GPX8)	GPX8	493869	glutathione peroxidase 8 (putative)	-2.85235	0.00033448	0.00576359
1568648_a_at (---)	---	---	---	-2.8504	0.0105245	0.0627307
1564474_at (LOC728723)	LOC728723	728723	hypothetical LOC728723	-2.84672	0.00106903	0.0129686
1562675_at (LOC100128003)	LOC100128003	100128003	hypothetical LOC100128003	-2.84266	0.00192899	0.0194877
239710_at (FIGN)	FIGN	55137	fidgetin	-2.8335	0.00025434	0.00476732
236359_at (SCN4B)	SCN4B	6330	sodium channel, voltage-gated, type IV, beta	-2.83332	9.755e-05	0.00243199
221605_s_at (PIPOX)	PIPOX	51268	pipecolic acid oxidase	-2.82944	0.00113229	0.0135451
203723_at (ITPKB)	ITPKB	3707	inositol 1,4,5-trisphosphate 3-kinase B	-2.82678	0	6.8e-07
240061_at (PION)	PION	54103	Pigeon homolog (Drosophila)	-2.82341	0.00010966	0.00264611
212444_at (---)	---	---	---	-2.81268	0.00215651	0.0211001
236917_at (LRRC34)	LRRC34	151827	leucine rich repeat containing 34	-2.80914	0.00132888	0.0151604
219850_s_at (EHF)	EHF	26298	ets homologous factor	-2.80901	0.00020394	0.00408589
207808_s_at (PROS1)	PROS1	5627	protein S (alpha)	-2.8004	1.85e-06	0.000159048
224412_s_at (TRPM6)	TRPM6	140803	transient receptor potential cation channel, subfamily M, member 6	-2.80025	0.00979083	0.059845
1557236_at (APOL6)	APOL6	80830	apolipoprotein L, 6	-2.79608	0.00043319	0.00692123
235527_at (DLGAP1 /// LOC284214)	DLGAP1 /// LOC284214	284214 /// 9229	discs, large (Drosophila) homolog-associated protein 1 /// hypothetical protein LOC284214	-2.79452	0.00057662	0.00850346
219739_at (RNF186)	RNF186	54546	ring finger protein 186	-2.78846	0.00015347	0.00334973
218285_s_at (BDH2)	BDH2	56898	3-hydroxybutyrate dehydrogenase, type 2	-2.78081	1.276e-05	0.000613034
235629_at (---)	---	---	---	-2.77318	0.0179368	0.0901373
202409_at (IGF2 /// INS-IGF2)	IGF2 /// INS-IGF2	3481 /// 723961	insulin-like growth factor 2 (somatomedin A) /// INS-IGF2 readthrough transcript	-2.77002	2.3e-06	0.000186654
228207_at (LOC100499489)	LOC100499489	100499489	hypothetical LOC100499489	-2.76419	0.0013143	0.0150434
233857_s_at (ASB2)	ASB2	51676	ankyrin repeat and SOCS box-containing 2	-2.76245	0.00688225	0.0469771
1568713_a_at (TBC1D1)	TBC1D1	23216	TBC1 (tre-2/USP6, BUB2, cdc16) domain family, member 1	-2.7555	0.00060852	0.00882145
239443_at (PCDHB6)	PCDHB6	56130	protocadherin beta 6	-2.75396	0.00016964	0.00360207
221610_s_at (STAP2)	STAP2	55620	signal transducing adaptor family member 2	-2.7532	0	8.2e-08
227212_s_at (PHF19)	PHF19	26147	PHD finger protein 19	-2.75014	1e-08	3.167e-06
243713_at (---)	---	---	---	-2.74938	0.00354402	0.0296419
217566_s_at (TGM4)	TGM4	7047	transglutaminase 4 (prostate)	-2.74579	0.00399283	0.0321751
1562736_at (LHX9)	LHX9	56956	LIM homeobox 9	-2.74418	0.0122377	0.069475
234396_at (---)	---	---	---	-2.74225	0.0187416	0.0928712
216444_at (---)	---	---	---	-2.74131	0.00648775	0.0450672
215864_at (---)	---	---	---	-2.73988	0.0068203	0.0466555
207373_at (HOXD10)	HOXD10	3236	homeobox D10	-2.73258	0.00198319	0.0198532
1566737_at (LOC728716)	LOC728716	728716	HCG2036596	-2.73162	0.00101645	0.0125281
206799_at (SCGB1D2)	SCGB1D2	10647	secretoglobin, family 1D, member 2	-2.72794	0.0126654	0.0709794
211810_s_at (GALC)	GALC	2581	galactosylceramidase	-2.72731	8.4e-07	9.2799e-05
209047_at (AQP1)	AQP1	358	aquaporin 1 (Colton blood group)	-2.72049	0.00073593	0.00996957
231117_at (FAM181A)	FAM181A	90050	family with sequence similarity 181, member A	-2.71782	4.8e-07	6.319e-05
223659_at (TMPRSS13)	TMPRSS13	84000	transmembrane protease, serine 13	-2.71541	0.00415171	0.0330704
234322_at (---)	---	---	---	-2.71465	0.00228254	0.0219367
243173_at (CABP7)	CABP7	164633	calcium binding protein 7	-2.71369	0.00099347	0.012317
212224_at (ALDH1A1)	ALDH1A1	216	aldehyde dehydrogenase 1 family, member A1	-2.71363	0	2.625e-06
1555761_x_at (RBM15)	RBM15	64783	RNA binding motif protein 15	-2.70563	0.0018324	0.0188214
206972_s_at (GPR161)	GPR161	23432	G protein-coupled receptor 161	-2.7055	0.0007713	0.0103082
212067_s_at (C1R)	C1R	715	complement component 1, r subcomponent	-2.70514	0.00149042	0.016383
219700_at (PLXDC1)	PLXDC1	57125	plexin domain containing 1	-2.68747	0.00631325	0.0442479
204416_x_at (APOC1)	APOC1	341	apolipoprotein C-I	-2.66928	5e-08	1.2957e-05
1554840_at (LOC280665)	LOC280665	280665	anti-CNG alpha 1 cation channel translation product-like	-2.66665	0.0015385	0.0167498
231654_s_at (---)	---	---	---	-2.66579	0.00817809	0.0529139
[truncated: 694 more rows]

## Sheet: H660 10uM
PROBE_ID	SYMBOL	ENTREZ_GENE_ID	DESCRIPTION	10uM_I-BET762_FC	10uM_I-BET762_p-value	10uM_I-BET762_FDR
[truncated: 3,483 more rows]

[truncated: 4 more sheets: PC3 0.5uM, PC3 10uM, VCaP 0.5uM, VCaP 10uM]
